# Supplementary material for: Crystal structure of (−)-(2R,3S,4R,5R)-5-(1,3-di­thian-2-yl)-3-methyl-1-(triiso­propyl­sil­yloxy)hexane-2,4-diol
Source: Acta Crystallogr Sect E Struct Rep Online. 2014 Nov 21;70(Pt 12):o1285–6. doi: 10.1107/S160053681402443X (PMC4257393; doi:10.1107/S160053681402443X)
Supplement: Supplementary file 1 [file e-70-o1285-sup1.cif]

##############################################################################
#                                                                            #
# This CIF contains the data in a paper accepted for publication in          #
# Acta Crystallographica Section E. It conforms to the requirements of       #
# Notes for Authors for Acta Crystallographica Section E, and has been       #
# peer reviewed under the auspices of the IUCr Commission on Journals.       #
#                                                                            #
# Full details of the Crystallographic Information File format               #
# are given in the paper "The Crystallographic Information File (CIF):       #
# a New Standard Archive File for Crystallography" by S. R. Hall, F. H.      #
# Allen and I. D. Brown [Acta Cryst. (1991), A47, 655-685].                  #
#                                                                            #
# The current version of the core CIF dictionary is obtainable from          #
# ftp://ftp.iucr.org/pub/cif_core.dic.                                       #
#                                                                            #
# Software is freely available for graphical display of the structure(s)     #
# in this CIF. For information consult the CIF software page                 #
# http://www.iucr.org/resources/cif/software.                                #
#                                                                            #
# This file may be used for bona fide research purposes within the           #
# scientific community so long as proper attribution is given to the journal # 
# article from which it was obtained.                                        #
#                                                                            #
##############################################################################
data_I
_audit_creation_method     SHELXL-2014
_database_code_depnum_ccdc_archive     'CCDC 1029553'
_chemical_name_systematic
;\
(-)-(2<i>R</i>,3<i>S</i>,4<i>R</i>,5<i>R</i>)-5-(1,3-Dithian-2-yl)-3-methyl-1-\
(triisopropylsilyloxy)hexane-2,4-diol
;
_chemical_name_common     ?
_chemical_formula_moiety     'C20 H42 O3 S2 Si'
_chemical_formula_sum     'C20 H42 O3 S2 Si'
_chemical_formula_iupac     'C20 H42 O3 S2 Si'
_chemical_formula_weight     422.74
_chemical_melting_point     ?
_shelx_space_group_comment
;
The symmetry employed for this shelxl refinement is uniquely defined
by the following loop, which should always be used as a source of
symmetry information in preference to the above space-group names.
They are only intended as comments.
;
_space_group_crystal_system     monoclinic
_space_group_name_H-M_alt     'P 21'
_space_group_name_Hall     'P 2yb'
loop_
    _space_group_symop_operation_xyz
    'x, y, z'
    '-x, y+1/2, -z'
_cell_length_a     15.9691(4)
_cell_length_b     8.3420(2)
_cell_length_c     19.1245(5)
_cell_angle_alpha     90
_cell_angle_beta     101.253(2)
_cell_angle_gamma     90
_cell_volume     2498.68(11)
_cell_formula_units_Z     4
_cell_measurement_reflns_used     8415
_cell_measurement_theta_min     2.82
_cell_measurement_theta_max     70.90
_cell_measurement_temperature     124(2)
_exptl_crystal_description     block
_exptl_crystal_colour     colourless
_exptl_crystal_size_max     0.100
_exptl_crystal_size_mid     0.050
_exptl_crystal_size_min     0.050
_exptl_crystal_density_diffrn     1.124
_exptl_crystal_density_meas     ?
_exptl_crystal_density_method     ?
_exptl_crystal_F_000     928
_exptl_absorpt_coefficient_mu     2.505
_exptl_absorpt_correction_type     multi-scan
_exptl_absorpt_process_details
;
(SADABS; Sheldrick, 1996)
;
_shelx_estimated_absorpt_T_min     0.788
_shelx_estimated_absorpt_T_max     0.885
_exptl_absorpt_correction_T_min     0.860
_exptl_absorpt_correction_T_max     0.882
_exptl_special_details     ?
_diffrn_ambient_temperature     124(2)
_diffrn_radiation_type     'CuK\a'
_diffrn_radiation_wavelength     1.54178
_diffrn_radiation_source     'sealed tube'
_diffrn_radiation_monochromator     'graphite'
_diffrn_measurement_device_type     'Bruker APEXII CCD'
_diffrn_measurement_method     '\f and \w scans'
_diffrn_detector_area_resol_mean     ?
_diffrn_reflns_number     38635
_diffrn_reflns_av_R_equivalents     0.0617
_diffrn_reflns_theta_min     2.355
_diffrn_reflns_theta_max     71.747
_diffrn_reflns_theta_full     67.679
_diffrn_measured_fraction_theta_max     0.995
_diffrn_measured_fraction_theta_full     1.000
_diffrn_reflns_limit_h_min     -19
_diffrn_reflns_limit_h_max     19
_diffrn_reflns_limit_k_min     -10
_diffrn_reflns_limit_k_max     10
_diffrn_reflns_limit_l_min     -23
_diffrn_reflns_limit_l_max     23
_refine_special_details     ?
_reflns_number_total     9653
_reflns_number_gt     8808
_reflns_threshold_expression     I>2\s(I)
_refine_ls_structure_factor_coef     Fsqd
_refine_ls_matrix_type     full
_refine_ls_R_factor_all     0.0410
_refine_ls_R_factor_gt     0.0355
_refine_ls_wR_factor_gt     0.0839
_refine_ls_wR_factor_ref     0.0876
_refine_ls_goodness_of_fit_ref     1.024
_refine_ls_restrained_S_all     1.024
_refine_ls_number_reflns     9653
_refine_ls_number_parameters     501
_refine_ls_number_restraints     1
_refine_ls_hydrogen_treatment     mixed
_refine_ls_weighting_scheme     calc
_refine_ls_weighting_details
                      'w=1/[\s^2^(Fo^2^)+(0.0453P)^2^] where P=(Fo^2^+2Fc^2^)/3'
_atom_sites_solution_hydrogens     mixed
_atom_sites_solution_primary     direct
_atom_sites_solution_secondary     difmap
_refine_ls_shift/su_max     0.001
_refine_ls_shift/su_mean     0.000
_refine_diff_density_max     0.406
_refine_diff_density_min     -0.179
_refine_ls_extinction_method     none
_refine_ls_extinction_coef     .
_refine_ls_abs_structure_details
;
Flack <i>x</i> determined using 3771 quotients
[(<i>I</i>^+^)-(<i>I</i>^-^)]/[(<i>I</i>^+^)+(<i>I</i>^-^)]
(Parsons <i>et al.</i>,  2013)
;
_refine_ls_abs_structure_Flack     0.035(8)
loop_
    _atom_type_symbol
    _atom_type_description
    _atom_type_scat_dispersion_real
    _atom_type_scat_dispersion_imag
    _atom_type_scat_source
    'C' 'C' 0.0181 0.0091
                         'International Tables Vol C Tables 4.2.6.8 and 6.1.1.4'
    'H' 'H' 0.0000 0.0000
                         'International Tables Vol C Tables 4.2.6.8 and 6.1.1.4'
    'O' 'O' 0.0492 0.0322
                         'International Tables Vol C Tables 4.2.6.8 and 6.1.1.4'
    'Si' 'Si' 0.2541 0.3302
                         'International Tables Vol C Tables 4.2.6.8 and 6.1.1.4'
    'S' 'S' 0.3331 0.5567
                         'International Tables Vol C Tables 4.2.6.8 and 6.1.1.4'
_computing_data_collection
;
APEX2 (Bruker, 2012)
;
_computing_cell_refinement
;
SAINT (Bruker, 2012)
;
_computing_data_reduction
;
SAINT (Bruker, 2012)
;
_computing_structure_solution
;
SHELXS97 (Sheldrick, 2008)
;
_computing_structure_refinement
;
SHELXL2014 (Sheldrick, 2008)
;
_computing_molecular_graphics
;
Mercury (Macrae <i>et al.</i>,  2008)
;
_computing_publication_material
;
SHELXTL (Sheldrick, 2008)
;
loop_
    _atom_site_type_symbol
    _atom_site_label
    _atom_site_fract_x
    _atom_site_fract_y
    _atom_site_fract_z
    _atom_site_U_iso_or_equiv
    _atom_site_adp_type
    _atom_site_calc_flag
    _atom_site_occupancy
    _atom_site_disorder_assembly
    _atom_site_disorder_group
    S S1 0.16186(6) 0.07437(9) 0.13813(4) 0.03371(19) Uani d 1 . .
    S S2 0.12503(5) 0.30070(9) 0.01309(4) 0.02892(17) Uani d 1 . .
    Si Si1 0.34129(5) 0.86798(10) 0.37531(4) 0.02346(17) Uani d 1 . .
    O O1 0.26097(14) 0.7796(3) 0.32190(13) 0.0346(5) Uani d 1 . .
    O O2 0.04565(13) 0.7418(3) 0.22348(11) 0.0246(4) Uani d 1 . .
    O O3 0.01352(14) 0.4290(3) 0.19173(11) 0.0231(4) Uani d 1 . .
    C C1 0.11141(19) 0.2611(4) 0.10346(14) 0.0228(6) Uani d 1 . .
    H H1 0.0488 0.2513 0.1026 0.027 Uiso calc 1 . .
    C C2 0.0977(2) -0.0623(4) 0.07562(17) 0.0341(7) Uani d 1 . .
    H H2A 0.1158 -0.1736 0.0886 0.041 Uiso calc 1 . .
    H H2B 0.0372 -0.0516 0.0799 0.041 Uiso calc 1 . .
    C C3 0.1048(2) -0.0325(4) -0.00130(16) 0.0312(7) Uani d 1 . .
    H H3A 0.1658 -0.0371 -0.0050 0.037 Uiso calc 1 . .
    H H3B 0.0746 -0.1193 -0.0314 0.037 Uiso calc 1 . .
    C C4 0.0684(2) 0.1269(4) -0.02988(16) 0.0326(7) Uani d 1 . .
    H H4A 0.0081 0.1329 -0.0243 0.039 Uiso calc 1 . .
    H H4B 0.0688 0.1317 -0.0815 0.039 Uiso calc 1 . .
    C C5 0.14528(18) 0.4037(3) 0.15198(14) 0.0205(6) Uani d 1 . .
    H H5 0.1256 0.5039 0.1250 0.025 Uiso calc 1 . .
    C C6 0.24314(19) 0.4086(4) 0.16968(16) 0.0284(6) Uani d 1 . .
    H H6A 0.2620 0.5113 0.1922 0.043 Uiso calc 1 . .
    H H6B 0.2654 0.3968 0.1257 0.043 Uiso calc 1 . .
    H H6C 0.2645 0.3208 0.2024 0.043 Uiso calc 1 . .
    C C7 0.10345(17) 0.3999(3) 0.21755(14) 0.0200(6) Uani d 1 . .
    H H7 0.1103 0.2897 0.2385 0.024 Uiso calc 1 . .
    C C8 0.13915(17) 0.5211(3) 0.27627(13) 0.0188(5) Uani d 1 . .
    H H8 0.2010 0.4961 0.2932 0.023 Uiso calc 1 . .
    C C9 0.0945(2) 0.4992(4) 0.33964(15) 0.0267(6) Uani d 1 . .
    H H9A 0.0348 0.5332 0.3260 0.040 Uiso calc 1 . .
    H H9B 0.1234 0.5642 0.3798 0.040 Uiso calc 1 . .
    H H9C 0.0967 0.3860 0.3536 0.040 Uiso calc 1 . .
    C C10 0.13291(17) 0.6938(3) 0.24864(14) 0.0189(5) Uani d 1 . .
    H H10 0.1632 0.6998 0.2076 0.023 Uiso calc 1 . .
    C C11 0.17329(18) 0.8160(3) 0.30402(15) 0.0229(6) Uani d 1 . .
    H H11A 0.1648 0.9258 0.2843 0.028 Uiso calc 1 . .
    H H11B 0.1471 0.8092 0.3468 0.028 Uiso calc 1 . .
    C C12 0.4239(2) 0.8970(4) 0.31910(18) 0.0331(7) Uani d 1 . .
    H H12 0.4404 0.7863 0.3070 0.040 Uiso calc 1 . .
    C C13 0.5064(2) 0.9745(6) 0.3577(2) 0.0504(10) Uani d 1 . .
    H H13A 0.5476 0.9778 0.3258 0.076 Uiso calc 1 . .
    H H13B 0.5301 0.9117 0.4002 0.076 Uiso calc 1 . .
    H H13C 0.4945 1.0839 0.3717 0.076 Uiso calc 1 . .
    C C14 0.3906(3) 0.9783(6) 0.2472(2) 0.0548(11) Uani d 1 . .
    H H14A 0.3811 1.0925 0.2548 0.082 Uiso calc 1 . .
    H H14B 0.3366 0.9283 0.2243 0.082 Uiso calc 1 . .
    H H14C 0.4326 0.9661 0.2165 0.082 Uiso calc 1 . .
    C C15 0.3824(2) 0.7206(4) 0.44862(19) 0.0364(8) Uani d 1 . .
    H H15 0.4322 0.7713 0.4808 0.044 Uiso calc 1 . .
    C C16 0.4144(3) 0.5676(5) 0.4182(3) 0.0536(11) Uani d 1 . .
    H H16A 0.4326 0.4904 0.4568 0.080 Uiso calc 1 . .
    H H16B 0.4627 0.5935 0.3956 0.080 Uiso calc 1 . .
    H H16C 0.3682 0.5209 0.3827 0.080 Uiso calc 1 . .
    C C17 0.3148(3) 0.6832(6) 0.4934(3) 0.0612(14) Uani d 1 . .
    H H17A 0.2650 0.6338 0.4631 0.092 Uiso calc 1 . .
    H H17B 0.2976 0.7828 0.5139 0.092 Uiso calc 1 . .
    H H17C 0.3389 0.6092 0.5320 0.092 Uiso calc 1 . .
    C C18 0.30313(19) 1.0552(4) 0.41417(16) 0.0265(6) Uani d 1 . .
    H H18 0.2490 1.0257 0.4298 0.032 Uiso calc 1 . .
    C C19 0.3641(2) 1.1173(5) 0.48091(19) 0.0394(8) Uani d 1 . .
    H H19A 0.4177 1.1520 0.4680 0.059 Uiso calc 1 . .
    H H19B 0.3758 1.0315 0.5164 0.059 Uiso calc 1 . .
    H H19C 0.3377 1.2082 0.5009 0.059 Uiso calc 1 . .
    C C20 0.2804(2) 1.1928(4) 0.36050(19) 0.0357(8) Uani d 1 . .
    H H20A 0.2537 1.2801 0.3826 0.054 Uiso calc 1 . .
    H H20B 0.2406 1.1539 0.3183 0.054 Uiso calc 1 . .
    H H20C 0.3325 1.2323 0.3464 0.054 Uiso calc 1 . .
    S S3 0.86997(5) -0.22386(9) 0.49223(4) 0.02930(18) Uani d 1 . .
    S S4 0.83329(5) -0.44672(9) 0.36602(4) 0.03153(18) Uani d 1 . .
    Si Si2 0.62445(5) 0.36336(10) 0.15228(4) 0.02448(17) Uani d 1 . .
    O O4 0.70944(13) 0.2498(3) 0.17766(11) 0.0284(5) Uani d 1 . .
    O O5 0.92962(13) 0.2292(3) 0.26956(12) 0.0265(4) Uani d 1 . .
    O O6 0.96444(13) -0.0785(3) 0.30587(11) 0.0236(4) Uani d 1 . .
    C C21 0.87904(18) -0.2564(3) 0.40019(14) 0.0214(6) Uani d 1 . .
    H H21 0.9412 -0.2589 0.3985 0.026 Uiso calc 1 . .
    C C22 0.9035(2) -0.5798(4) 0.42560(16) 0.0311(7) Uani d 1 . .
    H H22A 0.8880 -0.6921 0.4121 0.037 Uiso calc 1 . .
    H H22B 0.9629 -0.5623 0.4194 0.037 Uiso calc 1 . .
    C C23 0.8996(2) -0.5564(4) 0.50376(16) 0.0281(6) Uani d 1 . .
    H H23A 0.9340 -0.6412 0.5322 0.034 Uiso calc 1 . .
    H H23B 0.8398 -0.5690 0.5097 0.034 Uiso calc 1 . .
    C C24 0.9324(2) -0.3933(4) 0.53254(16) 0.0325(7) Uani d 1 . .
    H H24A 0.9918 -0.3803 0.5253 0.039 Uiso calc 1 . .
    H H24B 0.9340 -0.3912 0.5845 0.039 Uiso calc 1 . .
    C C25 0.83857(17) -0.1149(3) 0.35346(14) 0.0210(6) Uani d 1 . .
    H H25 0.8580 -0.0140 0.3799 0.025 Uiso calc 1 . .
    C C26 0.74090(18) -0.1173(4) 0.34094(16) 0.0286(6) Uani d 1 . .
    H H26A 0.7185 -0.0135 0.3218 0.043 Uiso calc 1 . .
    H H26B 0.7227 -0.1377 0.3862 0.043 Uiso calc 1 . .
    H H26C 0.7190 -0.2022 0.3068 0.043 Uiso calc 1 . .
    C C27 0.87422(17) -0.1132(3) 0.28443(14) 0.0208(6) Uani d 1 . .
    H H27 0.8682 -0.2235 0.2636 0.025 Uiso calc 1 . .
    C C28 0.83230(18) 0.0047(3) 0.22688(14) 0.0203(5) Uani d 1 . .
    H H28 0.7698 -0.0201 0.2160 0.024 Uiso calc 1 . .
    C C29 0.8661(2) -0.0222(4) 0.15776(15) 0.0312(7) Uani d 1 . .
    H H29A 0.9259 0.0117 0.1649 0.047 Uiso calc 1 . .
    H H29B 0.8320 0.0407 0.1191 0.047 Uiso calc 1 . .
    H H29C 0.8619 -0.1362 0.1452 0.047 Uiso calc 1 . .
    C C30 0.84170(17) 0.1791(3) 0.25221(14) 0.0198(5) Uani d 1 . .
    H H30 0.8171 0.1882 0.2963 0.024 Uiso calc 1 . .
    C C31 0.79599(18) 0.2985(4) 0.19808(15) 0.0234(6) Uani d 1 . .
    H H31A 0.7991 0.4072 0.2193 0.028 Uiso calc 1 . .
    H H31B 0.8233 0.3015 0.1559 0.028 Uiso calc 1 . .
    C C32 0.6343(2) 0.4814(4) 0.07042(18) 0.0355(7) Uani d 1 . .
    H H32 0.5776 0.5324 0.0519 0.043 Uiso calc 1 . .
    C C33 0.6545(2) 0.3703(6) 0.01114(17) 0.0457(9) Uani d 1 . .
    H H33A 0.6638 0.4353 -0.0294 0.069 Uiso calc 1 . .
    H H33B 0.6065 0.2972 -0.0045 0.069 Uiso calc 1 . .
    H H33C 0.7061 0.3080 0.0297 0.069 Uiso calc 1 . .
    C C34 0.7010(2) 0.6176(5) 0.0870(2) 0.0431(9) Uani d 1 . .
    H H34A 0.7575 0.5714 0.1051 0.065 Uiso calc 1 . .
    H H34B 0.6854 0.6893 0.1230 0.065 Uiso calc 1 . .
    H H34C 0.7022 0.6783 0.0433 0.065 Uiso calc 1 . .
    C C35 0.5335(2) 0.2169(4) 0.13596(18) 0.0343(7) Uani d 1 . .
    H H35 0.5193 0.1932 0.1836 0.041 Uiso calc 1 . .
    C C36 0.5558(2) 0.0553(5) 0.1054(2) 0.0487(10) Uani d 1 . .
    H H36A 0.5071 -0.0178 0.1017 0.073 Uiso calc 1 . .
    H H36B 0.6055 0.0086 0.1371 0.073 Uiso calc 1 . .
    H H36C 0.5690 0.0721 0.0580 0.073 Uiso calc 1 . .
    C C37 0.4521(2) 0.2851(5) 0.0896(2) 0.0523(11) Uani d 1 . .
    H H37A 0.4609 0.2991 0.0406 0.078 Uiso calc 1 . .
    H H37B 0.4388 0.3890 0.1087 0.078 Uiso calc 1 . .
    H H37C 0.4046 0.2109 0.0897 0.078 Uiso calc 1 . .
    C C38 0.6164(2) 0.5038(5) 0.2277(2) 0.0392(8) Uani d 1 . .
    H H38 0.6716 0.5636 0.2388 0.047 Uiso calc 1 . .
    C C39 0.5455(3) 0.6314(6) 0.2079(3) 0.0607(12) Uani d 1 . .
    H H39A 0.4894 0.5796 0.2019 0.091 Uiso calc 1 . .
    H H39B 0.5512 0.6840 0.1633 0.091 Uiso calc 1 . .
    H H39C 0.5508 0.7115 0.2461 0.091 Uiso calc 1 . .
    C C40 0.6076(3) 0.4152(6) 0.2961(2) 0.0589(12) Uani d 1 . .
    H H40A 0.6094 0.4927 0.3349 0.088 Uiso calc 1 . .
    H H40B 0.6547 0.3387 0.3089 0.088 Uiso calc 1 . .
    H H40C 0.5531 0.3574 0.2883 0.088 Uiso calc 1 . .
    H H101 -0.007(2) 0.392(5) 0.2137(18) 0.018(10) Uiso d 1 . .
    H H102 0.988(2) -0.124(5) 0.2815(19) 0.030(10) Uiso d 1 . .
    H H100 0.022(3) 0.665(5) 0.210(2) 0.028(10) Uiso d 1 . .
    H H103 0.955(3) 0.150(6) 0.286(2) 0.041(12) Uiso d 1 . .
loop_
    _atom_site_aniso_label
    _atom_site_aniso_U_11
    _atom_site_aniso_U_22
    _atom_site_aniso_U_33
    _atom_site_aniso_U_12
    _atom_site_aniso_U_13
    _atom_site_aniso_U_23
    S1 0.0478(5) 0.0229(4) 0.0248(4) 0.0026(3) -0.0070(3) 0.0004(3)
    S2 0.0402(4) 0.0279(4) 0.0189(3) -0.0032(3) 0.0062(3) 0.0004(3)
    Si1 0.0160(3) 0.0193(4) 0.0325(4) -0.0007(3) -0.0017(3) 0.0017(3)
    O1 0.0169(10) 0.0278(12) 0.0539(14) 0.0016(9) -0.0058(9) -0.0108(10)
    O2 0.0193(10) 0.0245(11) 0.0268(10) 0.0047(9) -0.0032(8) -0.0011(9)
    O3 0.0185(10) 0.0284(11) 0.0216(10) -0.0023(9) 0.0020(8) 0.0012(9)
    C1 0.0259(15) 0.0237(15) 0.0185(13) -0.0004(11) 0.0034(10) 0.0011(11)
    C2 0.048(2) 0.0244(16) 0.0268(16) -0.0052(14) -0.0002(13) -0.0017(12)
    C3 0.0356(18) 0.0297(17) 0.0274(15) -0.0036(14) 0.0041(12) -0.0068(13)
    C4 0.0422(19) 0.0329(17) 0.0201(14) -0.0031(14) -0.0001(12) -0.0044(13)
    C5 0.0207(14) 0.0191(14) 0.0207(12) -0.0003(10) 0.0018(10) 0.0008(10)
    C6 0.0217(15) 0.0313(16) 0.0324(15) -0.0026(12) 0.0055(11) -0.0052(12)
    C7 0.0180(13) 0.0208(14) 0.0195(13) -0.0003(10) -0.0005(9) 0.0018(10)
    C8 0.0183(13) 0.0197(13) 0.0173(12) 0.0004(10) 0.0007(10) 0.0019(10)
    C9 0.0306(16) 0.0290(16) 0.0199(13) -0.0049(13) 0.0037(11) 0.0011(12)
    C10 0.0166(13) 0.0201(13) 0.0185(12) 0.0023(10) 0.0000(9) 0.0030(10)
    C11 0.0174(13) 0.0221(14) 0.0278(14) 0.0013(10) 0.0006(10) -0.0006(11)
    C12 0.0240(15) 0.0360(19) 0.0398(17) 0.0020(13) 0.0077(12) -0.0019(14)
    C13 0.0262(19) 0.064(3) 0.064(2) -0.0159(18) 0.0150(17) -0.010(2)
    C14 0.045(2) 0.079(3) 0.044(2) 0.008(2) 0.0183(17) 0.018(2)
    C15 0.0236(15) 0.0299(17) 0.050(2) 0.0006(13) -0.0059(14) 0.0114(15)
    C16 0.044(2) 0.0252(18) 0.080(3) 0.0043(16) -0.017(2) 0.0063(19)
    C17 0.039(2) 0.067(3) 0.073(3) 0.002(2) 0.000(2) 0.049(2)
    C18 0.0237(14) 0.0247(15) 0.0298(15) 0.0001(12) 0.0020(11) 0.0003(12)
    C19 0.038(2) 0.039(2) 0.0381(19) 0.0020(16) -0.0016(14) -0.0084(15)
    C20 0.0358(18) 0.0216(15) 0.0456(19) 0.0034(13) -0.0023(14) 0.0001(14)
    S3 0.0408(4) 0.0261(4) 0.0210(3) 0.0026(3) 0.0060(3) -0.0025(3)
    S4 0.0409(4) 0.0210(4) 0.0263(4) 0.0013(3) -0.0093(3) -0.0033(3)
    Si2 0.0200(4) 0.0211(4) 0.0301(4) 0.0008(3) -0.0004(3) 0.0005(3)
    O4 0.0210(10) 0.0232(10) 0.0368(11) 0.0011(8) -0.0046(8) 0.0013(9)
    O5 0.0189(10) 0.0244(11) 0.0334(11) -0.0024(9) -0.0013(8) 0.0020(9)
    O6 0.0175(10) 0.0281(11) 0.0238(10) 0.0033(8) 0.0006(8) -0.0012(8)
    C21 0.0246(14) 0.0219(14) 0.0169(12) 0.0000(11) 0.0025(10) -0.0034(11)
    C22 0.0375(18) 0.0256(15) 0.0280(15) 0.0084(13) 0.0012(12) 0.0022(12)
    C23 0.0294(16) 0.0298(16) 0.0257(15) 0.0018(13) 0.0072(12) 0.0044(12)
    C24 0.0434(19) 0.0316(17) 0.0198(14) 0.0005(14) -0.0011(12) 0.0033(12)
    C25 0.0205(13) 0.0197(14) 0.0214(13) 0.0010(11) 0.0006(10) -0.0015(11)
    C26 0.0220(14) 0.0311(16) 0.0330(15) 0.0054(13) 0.0063(11) 0.0031(13)
    C27 0.0190(13) 0.0203(14) 0.0211(13) 0.0006(11) -0.0008(10) -0.0046(11)
    C28 0.0203(13) 0.0209(14) 0.0187(12) 0.0029(11) 0.0010(10) -0.0021(10)
    C29 0.0395(18) 0.0332(17) 0.0199(14) 0.0095(14) 0.0030(12) -0.0034(12)
    C30 0.0175(14) 0.0199(14) 0.0209(13) 0.0004(10) 0.0014(10) -0.0021(10)
    C31 0.0205(14) 0.0220(13) 0.0259(13) -0.0005(11) -0.0001(10) 0.0005(11)
    C32 0.0297(17) 0.0385(19) 0.0366(17) 0.0037(14) 0.0025(13) 0.0103(15)
    C33 0.042(2) 0.064(3) 0.0306(16) -0.001(2) 0.0052(13) 0.0022(18)
    C34 0.036(2) 0.038(2) 0.055(2) -0.0006(16) 0.0095(16) 0.0163(17)
    C35 0.0280(16) 0.0317(17) 0.0405(18) -0.0092(14) 0.0005(13) -0.0033(14)
    C36 0.037(2) 0.0311(19) 0.070(3) -0.0056(16) -0.0091(18) -0.0081(18)
    C37 0.0233(18) 0.047(2) 0.080(3) -0.0008(16) -0.0066(17) -0.010(2)
    C38 0.0318(18) 0.039(2) 0.047(2) -0.0044(15) 0.0089(14) -0.0155(16)
    C39 0.048(3) 0.050(3) 0.087(3) 0.008(2) 0.019(2) -0.025(2)
    C40 0.058(3) 0.081(3) 0.040(2) -0.018(2) 0.0149(18) -0.019(2)
_geom_special_details
;
All e.s.d.'s (except the e.s.d. in the dihedral angle between two l.s. planes)
are estimated using the full covariance matrix. The cell e.s.d.'s are taken
into account individually in the estimation of e.s.d.'s in distances, angles
and torsion angles; correlations between e.s.d.'s in cell parameters are only
used when they are defined by crystal symmetry. An approximate (isotropic)
treatment of cell e.s.d.'s is used for estimating e.s.d.'s involving l.s.
planes.
;
loop_
    _geom_bond_atom_site_label_1
    _geom_bond_atom_site_label_2
    _geom_bond_site_symmetry_2
    _geom_bond_distance
    _geom_bond_publ_flag
    S1 C2 . 1.816(3) ?
    S1 C1 . 1.819(3) ?
    S2 C1 . 1.814(3) ?
    S2 C4 . 1.818(3) ?
    Si1 O1 . 1.649(2) ?
    Si1 C12 . 1.873(3) ?
    Si1 C18 . 1.882(3) ?
    Si1 C15 . 1.884(3) ?
    O1 C11 . 1.408(3) ?
    O2 C10 . 1.439(3) ?
    O2 H100 . 0.76(4) ?
    O3 C7 . 1.445(3) ?
    O3 H101 . 0.66(4) ?
    C1 C5 . 1.540(4) ?
    C1 H1 . 1.0000 ?
    C2 C3 . 1.518(4) ?
    C2 H2A . 0.9900 ?
    C2 H2B . 0.9900 ?
    C3 C4 . 1.511(5) ?
    C3 H3A . 0.9900 ?
    C3 H3B . 0.9900 ?
    C4 H4A . 0.9900 ?
    C4 H4B . 0.9900 ?
    C5 C7 . 1.532(4) ?
    C5 C6 . 1.533(4) ?
    C5 H5 . 1.0000 ?
    C6 H6A . 0.9800 ?
    C6 H6B . 0.9800 ?
    C6 H6C . 0.9800 ?
    C7 C8 . 1.536(4) ?
    C7 H7 . 1.0000 ?
    C8 C10 . 1.531(4) ?
    C8 C9 . 1.533(4) ?
    C8 H8 . 1.0000 ?
    C9 H9A . 0.9800 ?
    C9 H9B . 0.9800 ?
    C9 H9C . 0.9800 ?
    C10 C11 . 1.520(4) ?
    C10 H10 . 1.0000 ?
    C11 H11A . 0.9900 ?
    C11 H11B . 0.9900 ?
    C12 C13 . 1.522(5) ?
    C12 C14 . 1.533(5) ?
    C12 H12 . 1.0000 ?
    C13 H13A . 0.9800 ?
    C13 H13B . 0.9800 ?
    C13 H13C . 0.9800 ?
    C14 H14A . 0.9800 ?
    C14 H14B . 0.9800 ?
    C14 H14C . 0.9800 ?
    C15 C16 . 1.531(5) ?
    C15 C17 . 1.536(6) ?
    C15 H15 . 1.0000 ?
    C16 H16A . 0.9800 ?
    C16 H16B . 0.9800 ?
    C16 H16C . 0.9800 ?
    C17 H17A . 0.9800 ?
    C17 H17B . 0.9800 ?
    C17 H17C . 0.9800 ?
    C18 C20 . 1.535(4) ?
    C18 C19 . 1.536(4) ?
    C18 H18 . 1.0000 ?
    C19 H19A . 0.9800 ?
    C19 H19B . 0.9800 ?
    C19 H19C . 0.9800 ?
    C20 H20A . 0.9800 ?
    C20 H20B . 0.9800 ?
    C20 H20C . 0.9800 ?
    S3 C24 . 1.813(3) ?
    S3 C21 . 1.814(3) ?
    S4 C22 . 1.813(3) ?
    S4 C21 . 1.815(3) ?
    Si2 O4 . 1.649(2) ?
    Si2 C35 . 1.877(3) ?
    Si2 C32 . 1.882(3) ?
    Si2 C38 . 1.883(4) ?
    O4 C31 . 1.420(3) ?
    O5 C30 . 1.440(3) ?
    O5 H103 . 0.80(5) ?
    O6 C27 . 1.448(3) ?
    O6 H102 . 0.76(4) ?
    C21 C25 . 1.544(4) ?
    C21 H21 . 1.0000 ?
    C22 C23 . 1.520(4) ?
    C22 H22A . 0.9900 ?
    C22 H22B . 0.9900 ?
    C23 C24 . 1.523(5) ?
    C23 H23A . 0.9900 ?
    C23 H23B . 0.9900 ?
    C24 H24A . 0.9900 ?
    C24 H24B . 0.9900 ?
    C25 C26 . 1.531(4) ?
    C25 C27 . 1.537(4) ?
    C25 H25 . 1.0000 ?
    C26 H26A . 0.9800 ?
    C26 H26B . 0.9800 ?
    C26 H26C . 0.9800 ?
    C27 C28 . 1.529(4) ?
    C27 H27 . 1.0000 ?
    C28 C30 . 1.531(4) ?
    C28 C29 . 1.539(4) ?
    C28 H28 . 1.0000 ?
    C29 H29A . 0.9800 ?
    C29 H29B . 0.9800 ?
    C29 H29C . 0.9800 ?
    C30 C31 . 1.518(4) ?
    C30 H30 . 1.0000 ?
    C31 H31A . 0.9900 ?
    C31 H31B . 0.9900 ?
    C32 C33 . 1.547(5) ?
    C32 C34 . 1.547(5) ?
    C32 H32 . 1.0000 ?
    C33 H33A . 0.9800 ?
    C33 H33B . 0.9800 ?
    C33 H33C . 0.9800 ?
    C34 H34A . 0.9800 ?
    C34 H34B . 0.9800 ?
    C34 H34C . 0.9800 ?
    C35 C37 . 1.533(5) ?
    C35 C36 . 1.538(5) ?
    C35 H35 . 1.0000 ?
    C36 H36A . 0.9800 ?
    C36 H36B . 0.9800 ?
    C36 H36C . 0.9800 ?
    C37 H37A . 0.9800 ?
    C37 H37B . 0.9800 ?
    C37 H37C . 0.9800 ?
    C38 C40 . 1.533(6) ?
    C38 C39 . 1.546(6) ?
    C38 H38 . 1.0000 ?
    C39 H39A . 0.9800 ?
    C39 H39B . 0.9800 ?
    C39 H39C . 0.9800 ?
    C40 H40A . 0.9800 ?
    C40 H40B . 0.9800 ?
    C40 H40C . 0.9800 ?
loop_
    _geom_angle_atom_site_label_1
    _geom_angle_atom_site_label_2
    _geom_angle_atom_site_label_3
    _geom_angle_site_symmetry_1
    _geom_angle_site_symmetry_3
    _geom_angle
    _geom_angle_publ_flag
    C2 S1 C1 . . 98.33(15) ?
    C1 S2 C4 . . 98.28(14) ?
    O1 Si1 C12 . . 104.60(14) ?
    O1 Si1 C18 . . 110.06(13) ?
    C12 Si1 C18 . . 115.97(15) ?
    O1 Si1 C15 . . 106.58(14) ?
    C12 Si1 C15 . . 109.22(15) ?
    C18 Si1 C15 . . 109.91(15) ?
    C11 O1 Si1 . . 132.1(2) ?
    C10 O2 H100 . . 105(3) ?
    C7 O3 H101 . . 107(3) ?
    C5 C1 S2 . . 109.89(19) ?
    C5 C1 S1 . . 111.31(19) ?
    S2 C1 S1 . . 112.11(16) ?
    C5 C1 H1 . . 107.8 ?
    S2 C1 H1 . . 107.8 ?
    S1 C1 H1 . . 107.8 ?
    C3 C2 S1 . . 113.3(2) ?
    C3 C2 H2A . . 108.9 ?
    S1 C2 H2A . . 108.9 ?
    C3 C2 H2B . . 108.9 ?
    S1 C2 H2B . . 108.9 ?
    H2A C2 H2B . . 107.7 ?
    C4 C3 C2 . . 113.5(3) ?
    C4 C3 H3A . . 108.9 ?
    C2 C3 H3A . . 108.9 ?
    C4 C3 H3B . . 108.9 ?
    C2 C3 H3B . . 108.9 ?
    H3A C3 H3B . . 107.7 ?
    C3 C4 S2 . . 114.5(2) ?
    C3 C4 H4A . . 108.6 ?
    S2 C4 H4A . . 108.6 ?
    C3 C4 H4B . . 108.6 ?
    S2 C4 H4B . . 108.6 ?
    H4A C4 H4B . . 107.6 ?
    C7 C5 C6 . . 114.1(2) ?
    C7 C5 C1 . . 108.6(2) ?
    C6 C5 C1 . . 112.1(2) ?
    C7 C5 H5 . . 107.2 ?
    C6 C5 H5 . . 107.2 ?
    C1 C5 H5 . . 107.2 ?
    C5 C6 H6A . . 109.5 ?
    C5 C6 H6B . . 109.5 ?
    H6A C6 H6B . . 109.5 ?
    C5 C6 H6C . . 109.5 ?
    H6A C6 H6C . . 109.5 ?
    H6B C6 H6C . . 109.5 ?
    O3 C7 C5 . . 106.2(2) ?
    O3 C7 C8 . . 110.0(2) ?
    C5 C7 C8 . . 115.2(2) ?
    O3 C7 H7 . . 108.4 ?
    C5 C7 H7 . . 108.4 ?
    C8 C7 H7 . . 108.4 ?
    C10 C8 C9 . . 112.1(2) ?
    C10 C8 C7 . . 112.2(2) ?
    C9 C8 C7 . . 109.6(2) ?
    C10 C8 H8 . . 107.6 ?
    C9 C8 H8 . . 107.6 ?
    C7 C8 H8 . . 107.6 ?
    C8 C9 H9A . . 109.5 ?
    C8 C9 H9B . . 109.5 ?
    H9A C9 H9B . . 109.5 ?
    C8 C9 H9C . . 109.5 ?
    H9A C9 H9C . . 109.5 ?
    H9B C9 H9C . . 109.5 ?
    O2 C10 C11 . . 107.3(2) ?
    O2 C10 C8 . . 111.7(2) ?
    C11 C10 C8 . . 113.6(2) ?
    O2 C10 H10 . . 108.0 ?
    C11 C10 H10 . . 108.0 ?
    C8 C10 H10 . . 108.0 ?
    O1 C11 C10 . . 106.9(2) ?
    O1 C11 H11A . . 110.3 ?
    C10 C11 H11A . . 110.3 ?
    O1 C11 H11B . . 110.3 ?
    C10 C11 H11B . . 110.3 ?
    H11A C11 H11B . . 108.6 ?
    C13 C12 C14 . . 111.3(3) ?
    C13 C12 Si1 . . 114.6(2) ?
    C14 C12 Si1 . . 114.3(2) ?
    C13 C12 H12 . . 105.2 ?
    C14 C12 H12 . . 105.2 ?
    Si1 C12 H12 . . 105.2 ?
    C12 C13 H13A . . 109.5 ?
    C12 C13 H13B . . 109.5 ?
    H13A C13 H13B . . 109.5 ?
    C12 C13 H13C . . 109.5 ?
    H13A C13 H13C . . 109.5 ?
    H13B C13 H13C . . 109.5 ?
    C12 C14 H14A . . 109.5 ?
    C12 C14 H14B . . 109.5 ?
    H14A C14 H14B . . 109.5 ?
    C12 C14 H14C . . 109.5 ?
    H14A C14 H14C . . 109.5 ?
    H14B C14 H14C . . 109.5 ?
    C16 C15 C17 . . 111.4(3) ?
    C16 C15 Si1 . . 110.8(3) ?
    C17 C15 Si1 . . 111.5(2) ?
    C16 C15 H15 . . 107.6 ?
    C17 C15 H15 . . 107.6 ?
    Si1 C15 H15 . . 107.6 ?
    C15 C16 H16A . . 109.5 ?
    C15 C16 H16B . . 109.5 ?
    H16A C16 H16B . . 109.5 ?
    C15 C16 H16C . . 109.5 ?
    H16A C16 H16C . . 109.5 ?
    H16B C16 H16C . . 109.5 ?
    C15 C17 H17A . . 109.5 ?
    C15 C17 H17B . . 109.5 ?
    H17A C17 H17B . . 109.5 ?
    C15 C17 H17C . . 109.5 ?
    H17A C17 H17C . . 109.5 ?
    H17B C17 H17C . . 109.5 ?
    C20 C18 C19 . . 109.4(3) ?
    C20 C18 Si1 . . 114.1(2) ?
    C19 C18 Si1 . . 114.0(2) ?
    C20 C18 H18 . . 106.2 ?
    C19 C18 H18 . . 106.2 ?
    Si1 C18 H18 . . 106.2 ?
    C18 C19 H19A . . 109.5 ?
    C18 C19 H19B . . 109.5 ?
    H19A C19 H19B . . 109.5 ?
    C18 C19 H19C . . 109.5 ?
    H19A C19 H19C . . 109.5 ?
    H19B C19 H19C . . 109.5 ?
    C18 C20 H20A . . 109.5 ?
    C18 C20 H20B . . 109.5 ?
    H20A C20 H20B . . 109.5 ?
    C18 C20 H20C . . 109.5 ?
    H20A C20 H20C . . 109.5 ?
    H20B C20 H20C . . 109.5 ?
    C24 S3 C21 . . 98.88(14) ?
    C22 S4 C21 . . 98.81(14) ?
    O4 Si2 C35 . . 103.93(14) ?
    O4 Si2 C32 . . 110.38(14) ?
    C35 Si2 C32 . . 112.94(16) ?
    O4 Si2 C38 . . 107.91(14) ?
    C35 Si2 C38 . . 111.46(16) ?
    C32 Si2 C38 . . 109.95(17) ?
    C31 O4 Si2 . . 128.14(19) ?
    C30 O5 H103 . . 104(3) ?
    C27 O6 H102 . . 108(3) ?
    C25 C21 S3 . . 110.08(19) ?
    C25 C21 S4 . . 111.50(18) ?
    S3 C21 S4 . . 112.18(16) ?
    C25 C21 H21 . . 107.6 ?
    S3 C21 H21 . . 107.6 ?
    S4 C21 H21 . . 107.6 ?
    C23 C22 S4 . . 113.6(2) ?
    C23 C22 H22A . . 108.8 ?
    S4 C22 H22A . . 108.8 ?
    C23 C22 H22B . . 108.8 ?
    S4 C22 H22B . . 108.8 ?
    H22A C22 H22B . . 107.7 ?
    C22 C23 C24 . . 113.1(3) ?
    C22 C23 H23A . . 109.0 ?
    C24 C23 H23A . . 109.0 ?
    C22 C23 H23B . . 109.0 ?
    C24 C23 H23B . . 109.0 ?
    H23A C23 H23B . . 107.8 ?
    C23 C24 S3 . . 114.9(2) ?
    C23 C24 H24A . . 108.5 ?
    S3 C24 H24A . . 108.5 ?
    C23 C24 H24B . . 108.5 ?
    S3 C24 H24B . . 108.5 ?
    H24A C24 H24B . . 107.5 ?
    C26 C25 C27 . . 113.7(2) ?
    C26 C25 C21 . . 112.3(2) ?
    C27 C25 C21 . . 108.7(2) ?
    C26 C25 H25 . . 107.2 ?
    C27 C25 H25 . . 107.2 ?
    C21 C25 H25 . . 107.2 ?
    C25 C26 H26A . . 109.5 ?
    C25 C26 H26B . . 109.5 ?
    H26A C26 H26B . . 109.5 ?
    C25 C26 H26C . . 109.5 ?
    H26A C26 H26C . . 109.5 ?
    H26B C26 H26C . . 109.5 ?
    O6 C27 C28 . . 110.3(2) ?
    O6 C27 C25 . . 105.9(2) ?
    C28 C27 C25 . . 116.2(2) ?
    O6 C27 H27 . . 108.1 ?
    C28 C27 H27 . . 108.1 ?
    C25 C27 H27 . . 108.1 ?
    C27 C28 C30 . . 112.4(2) ?
    C27 C28 C29 . . 110.3(2) ?
    C30 C28 C29 . . 112.4(2) ?
    C27 C28 H28 . . 107.1 ?
    C30 C28 H28 . . 107.1 ?
    C29 C28 H28 . . 107.1 ?
    C28 C29 H29A . . 109.5 ?
    C28 C29 H29B . . 109.5 ?
    H29A C29 H29B . . 109.5 ?
    C28 C29 H29C . . 109.5 ?
    H29A C29 H29C . . 109.5 ?
    H29B C29 H29C . . 109.5 ?
    O5 C30 C31 . . 106.5(2) ?
    O5 C30 C28 . . 112.3(2) ?
    C31 C30 C28 . . 113.8(2) ?
    O5 C30 H30 . . 108.0 ?
    C31 C30 H30 . . 108.0 ?
    C28 C30 H30 . . 108.0 ?
    O4 C31 C30 . . 108.2(2) ?
    O4 C31 H31A . . 110.1 ?
    C30 C31 H31A . . 110.1 ?
    O4 C31 H31B . . 110.1 ?
    C30 C31 H31B . . 110.1 ?
    H31A C31 H31B . . 108.4 ?
    C33 C32 C34 . . 110.8(3) ?
    C33 C32 Si2 . . 111.1(3) ?
    C34 C32 Si2 . . 112.3(2) ?
    C33 C32 H32 . . 107.4 ?
    C34 C32 H32 . . 107.4 ?
    Si2 C32 H32 . . 107.4 ?
    C32 C33 H33A . . 109.5 ?
    C32 C33 H33B . . 109.5 ?
    H33A C33 H33B . . 109.5 ?
    C32 C33 H33C . . 109.5 ?
    H33A C33 H33C . . 109.5 ?
    H33B C33 H33C . . 109.5 ?
    C32 C34 H34A . . 109.5 ?
    C32 C34 H34B . . 109.5 ?
    H34A C34 H34B . . 109.5 ?
    C32 C34 H34C . . 109.5 ?
    H34A C34 H34C . . 109.5 ?
    H34B C34 H34C . . 109.5 ?
    C37 C35 C36 . . 109.8(3) ?
    C37 C35 Si2 . . 113.3(3) ?
    C36 C35 Si2 . . 113.9(3) ?
    C37 C35 H35 . . 106.4 ?
    C36 C35 H35 . . 106.4 ?
    Si2 C35 H35 . . 106.4 ?
    C35 C36 H36A . . 109.5 ?
    C35 C36 H36B . . 109.5 ?
    H36A C36 H36B . . 109.5 ?
    C35 C36 H36C . . 109.5 ?
    H36A C36 H36C . . 109.5 ?
    H36B C36 H36C . . 109.5 ?
    C35 C37 H37A . . 109.5 ?
    C35 C37 H37B . . 109.5 ?
    H37A C37 H37B . . 109.5 ?
    C35 C37 H37C . . 109.5 ?
    H37A C37 H37C . . 109.5 ?
    H37B C37 H37C . . 109.5 ?
    C40 C38 C39 . . 110.9(4) ?
    C40 C38 Si2 . . 112.7(3) ?
    C39 C38 Si2 . . 113.4(3) ?
    C40 C38 H38 . . 106.4 ?
    C39 C38 H38 . . 106.4 ?
    Si2 C38 H38 . . 106.4 ?
    C38 C39 H39A . . 109.5 ?
    C38 C39 H39B . . 109.5 ?
    H39A C39 H39B . . 109.5 ?
    C38 C39 H39C . . 109.5 ?
    H39A C39 H39C . . 109.5 ?
    H39B C39 H39C . . 109.5 ?
    C38 C40 H40A . . 109.5 ?
    C38 C40 H40B . . 109.5 ?
    H40A C40 H40B . . 109.5 ?
    C38 C40 H40C . . 109.5 ?
    H40A C40 H40C . . 109.5 ?
    H40B C40 H40C . . 109.5 ?
loop_
    _geom_torsion_atom_site_label_1
    _geom_torsion_atom_site_label_2
    _geom_torsion_atom_site_label_3
    _geom_torsion_atom_site_label_4
    _geom_torsion_site_symmetry_1
    _geom_torsion_site_symmetry_2
    _geom_torsion_site_symmetry_3
    _geom_torsion_site_symmetry_4
    _geom_torsion
    _geom_torsion_publ_flag
    C12 Si1 O1 C11 . . . . -128.0(3) ?
    C18 Si1 O1 C11 . . . . -2.8(3) ?
    C15 Si1 O1 C11 . . . . 116.4(3) ?
    C4 S2 C1 C5 . . . . -173.4(2) ?
    C4 S2 C1 S1 . . . . 62.28(19) ?
    C2 S1 C1 C5 . . . . 173.0(2) ?
    C2 S1 C1 S2 . . . . -63.40(19) ?
    C1 S1 C2 C3 . . . . 61.1(3) ?
    S1 C2 C3 C4 . . . . -65.9(4) ?
    C2 C3 C4 S2 . . . . 65.3(4) ?
    C1 S2 C4 C3 . . . . -59.6(3) ?
    S2 C1 C5 C7 . . . . 158.25(18) ?
    S1 C1 C5 C7 . . . . -77.0(2) ?
    S2 C1 C5 C6 . . . . -74.8(3) ?
    S1 C1 C5 C6 . . . . 50.0(3) ?
    C6 C5 C7 O3 . . . . 168.4(2) ?
    C1 C5 C7 O3 . . . . -65.7(3) ?
    C6 C5 C7 C8 . . . . 46.4(3) ?
    C1 C5 C7 C8 . . . . 172.3(2) ?
    O3 C7 C8 C10 . . . . -62.8(3) ?
    C5 C7 C8 C10 . . . . 57.2(3) ?
    O3 C7 C8 C9 . . . . 62.5(3) ?
    C5 C7 C8 C9 . . . . -177.5(2) ?
    C9 C8 C10 O2 . . . . -61.4(3) ?
    C7 C8 C10 O2 . . . . 62.4(3) ?
    C9 C8 C10 C11 . . . . 60.2(3) ?
    C7 C8 C10 C11 . . . . -176.0(2) ?
    Si1 O1 C11 C10 . . . . 177.0(2) ?
    O2 C10 C11 O1 . . . . -172.9(2) ?
    C8 C10 C11 O1 . . . . 63.0(3) ?
    O1 Si1 C12 C13 . . . . -178.7(3) ?
    C18 Si1 C12 C13 . . . . 59.9(3) ?
    C15 Si1 C12 C13 . . . . -64.9(3) ?
    O1 Si1 C12 C14 . . . . 51.1(3) ?
    C18 Si1 C12 C14 . . . . -70.3(3) ?
    C15 Si1 C12 C14 . . . . 164.9(3) ?
    O1 Si1 C15 C16 . . . . 61.1(3) ?
    C12 Si1 C15 C16 . . . . -51.4(3) ?
    C18 Si1 C15 C16 . . . . -179.6(2) ?
    O1 Si1 C15 C17 . . . . -63.6(3) ?
    C12 Si1 C15 C17 . . . . -176.1(3) ?
    C18 Si1 C15 C17 . . . . 55.6(3) ?
    O1 Si1 C18 C20 . . . . -71.4(3) ?
    C12 Si1 C18 C20 . . . . 47.1(3) ?
    C15 Si1 C18 C20 . . . . 171.5(2) ?
    O1 Si1 C18 C19 . . . . 161.9(2) ?
    C12 Si1 C18 C19 . . . . -79.6(3) ?
    C15 Si1 C18 C19 . . . . 44.8(3) ?
    C35 Si2 O4 C31 . . . . -178.8(2) ?
    C32 Si2 O4 C31 . . . . 59.8(3) ?
    C38 Si2 O4 C31 . . . . -60.4(3) ?
    C24 S3 C21 C25 . . . . -173.8(2) ?
    C24 S3 C21 S4 . . . . 61.44(19) ?
    C22 S4 C21 C25 . . . . 173.3(2) ?
    C22 S4 C21 S3 . . . . -62.73(19) ?
    C21 S4 C22 C23 . . . . 61.1(3) ?
    S4 C22 C23 C24 . . . . -65.4(3) ?
    C22 C23 C24 S3 . . . . 64.5(3) ?
    C21 S3 C24 C23 . . . . -58.9(3) ?
    S3 C21 C25 C26 . . . . -73.4(3) ?
    S4 C21 C25 C26 . . . . 51.8(3) ?
    S3 C21 C25 C27 . . . . 159.84(18) ?
    S4 C21 C25 C27 . . . . -75.0(2) ?
    C26 C25 C27 O6 . . . . 168.7(2) ?
    C21 C25 C27 O6 . . . . -65.3(3) ?
    C26 C25 C27 C28 . . . . 45.9(3) ?
    C21 C25 C27 C28 . . . . 171.9(2) ?
    O6 C27 C28 C30 . . . . -59.3(3) ?
    C25 C27 C28 C30 . . . . 61.1(3) ?
    O6 C27 C28 C29 . . . . 67.0(3) ?
    C25 C27 C28 C29 . . . . -172.6(2) ?
    C27 C28 C30 O5 . . . . 62.6(3) ?
    C29 C28 C30 O5 . . . . -62.6(3) ?
    C27 C28 C30 C31 . . . . -176.3(2) ?
    C29 C28 C30 C31 . . . . 58.5(3) ?
    Si2 O4 C31 C30 . . . . 149.5(2) ?
    O5 C30 C31 O4 . . . . 178.0(2) ?
    C28 C30 C31 O4 . . . . 53.7(3) ?
    O4 Si2 C32 C33 . . . . 52.6(3) ?
    C35 Si2 C32 C33 . . . . -63.3(3) ?
    C38 Si2 C32 C33 . . . . 171.5(2) ?
    O4 Si2 C32 C34 . . . . -72.2(3) ?
    C35 Si2 C32 C34 . . . . 171.9(3) ?
    C38 Si2 C32 C34 . . . . 46.7(3) ?
    O4 Si2 C35 C37 . . . . -161.4(3) ?
    C32 Si2 C35 C37 . . . . -41.7(3) ?
    C38 Si2 C35 C37 . . . . 82.6(3) ?
    O4 Si2 C35 C36 . . . . -35.0(3) ?
    C32 Si2 C35 C36 . . . . 84.7(3) ?
    C38 Si2 C35 C36 . . . . -150.9(3) ?
    O4 Si2 C38 C40 . . . . -59.9(3) ?
    C35 Si2 C38 C40 . . . . 53.6(3) ?
    C32 Si2 C38 C40 . . . . 179.6(3) ?
    O4 Si2 C38 C39 . . . . 173.1(3) ?
    C35 Si2 C38 C39 . . . . -73.4(3) ?
    C32 Si2 C38 C39 . . . . 52.6(3) ?
loop_
    _geom_hbond_atom_site_label_D
    _geom_hbond_atom_site_label_H
    _geom_hbond_atom_site_label_A
    _geom_hbond_site_symmetry_A
    _geom_hbond_distance_DH
    _geom_hbond_distance_HA
    _geom_hbond_distance_DA
    _geom_hbond_angle_DHA
    O2 H100 O3 . 0.76(4) 2.00(4) 2.705(4) 154(5)
    O5 H103 O6 . 0.81(5) 1.94(5) 2.689(3) 153(5)
    O3 H101 O5 1_455 0.66(3) 2.11(4) 2.751(3) 167(5)
    O6 H102 O2 1_645 0.76(4) 1.93(4) 2.685(3) 175(4)
_shelx_hkl_file
;
   1   0   0  274.83   14.77
   1   0   0  230.11   14.01
  -1   0   0  270.24   14.81
  -1   0   0  235.41   14.01
   2   0   0    1.91    0.62
  -2   0   0    1.87    0.61
  -2   0   0    2.14    0.65
   3   0   0  121.65    7.26
  -3   0   0  122.03    7.26
  -3   0   0  134.10    7.84
  -3   0   0  128.11    7.79
   3   0   0  129.77    7.82
   4   0   0  907.16   51.24
   4   0   0 1000.00   52.06
  -4   0   0  912.28   51.94
  -4   0   0  861.35   51.21
  -4   0   0  943.30   51.97
  -5   0   0   83.27    4.91
  -5   0   0   86.11    5.94
  -5   0   0   78.27    5.89
   5   0   0   89.23    6.03
   5   0   0   83.96    5.15
  -5   0   0   89.40    5.17
   6   0   0   14.83    1.05
   6   0   0   16.97    1.08
  -6   0   0   15.11    1.17
  -6   0   0   18.39    2.22
   7   0   0   92.92    5.65
   7   0   0  104.80    5.68
  -7   0   0  100.86    5.83
  -7   0   0   99.42    7.32
   8   0   0   58.21    3.30
  -8   0   0   52.45    3.44
  -9   0   0   15.56    1.35
 -10   0   0   28.16    2.11
 -11   0   0    1.23    0.55
 -12   0   0    3.74    0.83
 -13   0   0    0.61    0.65
  14   0   0    1.29    0.47
  14   0   0    0.28    0.35
  14   0   0    1.10    0.34
  14   0   0    0.13    0.62
 -14   0   0    0.91    0.44
  15   0   0    1.65    0.42
  15   0   0    2.44    0.63
  15   0   0    0.90    0.34
 -15   0   0    2.03    0.54
 -15   0   0    0.78    0.40
  15   0   0    0.95    0.64
  16   0   0    1.67    0.67
 -16   0   0    1.43    0.42
  16   0   0    1.07    0.31
  16   0   0    0.67    0.37
 -16   0   0    0.50    0.50
  17   0   0    0.15    0.26
  17   0   0    0.15    0.31
 -17   0   0   -0.07    0.31
 -17   0   0    0.21    0.43
  17   0   0    0.18    0.64
 -18   0   0    3.24    0.40
 -18   0   0    2.55    0.54
  18   0   0    2.87    0.73
  18   0   0    2.95    0.41
  19   0   0   -0.17    0.26
 -19   0   0    0.70    0.39
  19   0   0    0.02    0.56
   0  -1   0   -0.22    0.13
   0  -1   0   -0.31    0.27
   0  -1   0   -0.18    0.12
   0   1   0   -0.33    0.21
  -1  -1   0  109.24    6.11
   1  -1   0  105.75    6.09
  -1  -1   0  120.29    6.60
   1  -1   0  115.52    6.59
   1   1   0  106.26    6.53
   1   1   0  104.53    6.11
  -1   1   0  102.90    6.54
  -1   1   0   97.01    6.07
   2  -1   0  598.03   31.66
   2  -1   0  500.35   31.19
  -2  -1   0  502.85   31.05
  -2  -1   0  610.28   33.03
   2   1   0  621.28   31.66
  -2   1   0  572.80   31.61
  -2   1   0  532.20   31.20
   2   1   0  547.09   31.28
  -3  -1   0   18.75    1.32
   3  -1   0   20.12    1.31
  -3  -1   0   19.72    1.93
   3  -1   0   18.46    1.86
   3   1   0   17.36    1.31
  -3   1   0   16.94    1.25
  -3   1   0   15.63    1.76
   3   1   0   16.04    1.77
  -3   1   0   17.15    1.83
   4  -1   0   18.08    2.03
  -4  -1   0   17.36    1.98
   4  -1   0   15.86    1.33
   4  -1   0   14.03    1.10
  -4  -1   0   16.27    1.37
  -4   1   0   19.94    2.03
   4   1   0   21.44    2.05
   4   1   0   15.94    1.11
  -4   1   0   15.47    1.17
  -4   1   0   20.22    1.37
   4   1   0   19.34    1.42
   5  -1   0   72.51    4.62
   5  -1   0   79.37    4.33
   5  -1   0   78.14    5.59
  -5  -1   0   80.66    4.68
  -5  -1   0   75.55    4.39
  -5  -1   0   77.41    5.58
   5   1   0   70.69    4.30
  -5   1   0   77.36    4.64
  -5   1   0   74.04    5.52
   5   1   0   72.38    4.66
  -5   1   0   70.13    4.37
   6  -1   0  226.43   12.41
  -6  -1   0  214.27   13.92
  -6  -1   0  220.26   12.50
  -6   1   0  210.59   13.87
   6   1   0  213.03   12.39
   6   1   0  241.21   12.36
  -6   1   0  225.12   12.50
   7  -1   0   13.43    0.94
  -7  -1   0   11.67    2.04
  -7  -1   0   13.66    1.07
   7   1   0   10.82    0.91
  -7   1   0   11.80    1.06
  -8  -1   0    9.71    1.02
   8  -1   0   10.23    0.90
   8   1   0   12.45    0.91
  -8   1   0   12.85    1.12
  -9  -1   0   41.80    2.88
   9  -1   0   42.20    2.72
   9   1   0   44.46    2.73
  -9   1   0   46.23    2.94
  10  -1   0   95.47    5.56
 -10  -1   0   92.55    5.77
  10   1   0  100.07    5.60
 -10   1   0   92.52    5.39
 -10   1   0   92.28    5.77
 -11  -1   0    8.50    1.13
 -11   1   0    9.34    1.24
 -12  -1   0    0.27    0.48
 -12   1   0    0.56    0.31
 -12   1   0    0.58    0.58
 -13  -1   0    3.32    0.83
 -13   1   0    3.95    0.95
  14  -1   0    6.46    1.05
 -14  -1   0    8.70    0.78
  14  -1   0    8.02    0.79
 -14  -1   0    7.39    0.93
  14  -1   0    6.49    0.90
  14   1   0    7.72    0.79
 -14   1   0    8.33    0.89
  14   1   0    8.30    0.96
 -14   1   0    8.97    0.84
  14   1   0    6.78    1.04
  15  -1   0    1.33    0.40
  15  -1   0    1.83    0.38
  15  -1   0    1.96    0.70
 -15  -1   0    2.23    0.58
  15   1   0    1.04    0.36
 -15   1   0    1.65    0.58
  15   1   0    0.76    0.51
  16  -1   0    3.64    0.47
  16  -1   0    3.87    0.83
 -16  -1   0    4.57    0.73
  16  -1   0    2.61    0.49
 -16   1   0    3.67    0.64
  16   1   0    3.54    0.50
 -16   1   0    4.73    0.54
  16   1   0    4.22    0.83
  17  -1   0    5.79    0.61
  17  -1   0    7.22    0.67
 -17  -1   0    4.81    0.73
  17  -1   0    5.64    0.96
 -17   1   0    7.02    0.62
 -17   1   0    5.35    0.69
  17   1   0    5.11    0.60
  17   1   0    5.61    0.89
  18  -1   0    4.72    0.53
 -18  -1   0    5.81    0.67
  18  -1   0    4.50    0.77
  18   1   0    4.88    0.48
 -18   1   0    4.82    0.49
 -18   1   0    4.72    0.62
  18   1   0    3.43    0.75
 -19  -1   0    1.67    0.43
  19  -1   0    1.30    0.27
 -19   1   0    1.22    0.28
  19   1   0    1.49    0.55
   0  -2   0  166.68    9.77
   0  -2   0  181.61   10.69
   0  -2   0  159.37    9.76
   0   2   0  179.99   10.69
   1  -2   0   19.68    2.14
   1  -2   0   19.70    1.44
  -1  -2   0   20.86    2.20
  -1  -2   0   20.18    1.47
  -1   2   0   19.69    2.13
   1   2   0   20.74    1.48
   1   2   0   22.09    2.23
  -2  -2   0   12.83    1.17
   2  -2   0   14.06    1.17
   2  -2   0   16.96    1.97
  -2  -2   0   17.64    1.97
  -2   2   0   15.20    1.17
   2   2   0   15.19    1.23
  -2   2   0   15.99    1.90
   2   2   0   18.01    1.99
   2   2   0   13.52    0.98
   3  -2   0   12.56    1.05
  -3  -2   0   13.77    1.13
  -3  -2   0   11.90    1.78
   3  -2   0   12.42    1.79
   3  -2   0   12.75    0.90
   3  -2   0   13.53    0.88
  -3   2   0   12.63    0.90
   3   2   0    9.48    1.58
   3   2   0   11.46    1.09
   3   2   0   11.27    0.83
   3   2   0   10.52    0.81
  -3   2   0   12.43    1.04
  -4  -2   0   54.24    4.68
  -4  -2   0   58.48    3.80
   4  -2   0   60.08    3.49
   4  -2   0   53.29    4.65
  -4  -2   0   57.53    3.51
   4  -2   0   60.41    3.53
   4   2   0   66.02    3.49
   4   2   0   62.94    3.46
   4   2   0   61.16    3.85
  -4   2   0   63.72    3.55
   5  -2   0   64.82    3.66
   5  -2   0   58.75    5.06
   5  -2   0   68.24    3.73
  -5  -2   0   67.71    3.71
  -5  -2   0   61.64    5.12
  -5   2   0   55.06    4.93
  -5   2   0   62.37    3.70
   5   2   0   62.09    3.63
   5   2   0   61.27    3.60
   5   2   0   58.68    4.02
  -6  -2   0   11.58    2.75
   6  -2   0   15.79    1.13
  -6  -2   0   17.00    1.20
   6   2   0   16.29    1.10
   6   2   0   13.18    1.02
  -6   2   0   16.19    1.20
  -7  -2   0    8.92    0.89
   7  -2   0    9.45    0.82
   7   2   0    9.62    0.81
  -7   2   0    7.97    0.87
  -8  -2   0  107.19    6.45
   8  -2   0  104.28    6.32
  -8   2   0  114.90    6.50
   8   2   0  109.53    6.32
   9  -2   0   46.65    3.09
  -9  -2   0   46.82    3.22
  -9   2   0   50.47    3.28
   9   2   0   51.77    3.12
  -9   2   0   51.12    2.92
 -10  -2   0    2.73    0.68
  10  -2   0    4.17    0.68
 -10   2   0    3.56    0.76
 -10   2   0    5.02    0.53
 -11  -2   0    5.83    0.93
  11  -2   0    6.02    0.85
 -11   2   0    5.13    0.92
  11   2   0    6.37    0.88
 -11   2   0    4.98    0.70
 -12  -2   0   49.67    3.31
 -12   2   0   44.52    3.30
  12   2   0   47.64    3.10
 -12   2   0   44.97    2.77
 -13  -2   0   27.85    2.67
  13  -2   0   32.83    2.55
  13  -2   0   30.43    1.97
 -13  -2   0   28.64    2.42
  13  -2   0   34.22    2.09
  13  -2   0   20.91    2.72
  13   2   0   33.36    2.51
 -13   2   0   32.36    2.54
 -13   2   0   25.94    2.00
  13   2   0   31.43    2.27
 -14  -2   0    2.81    0.46
  14  -2   0    3.15    0.48
  14  -2   0    2.99    0.83
 -14  -2   0    3.03    0.70
  14  -2   0    2.91    0.62
  14  -2   0    1.52    0.47
 -14   2   0    2.71    0.48
  14   2   0    2.02    0.43
  14   2   0    2.32    0.76
  14   2   0    2.97    0.60
 -15  -2   0   24.80    1.85
 -15  -2   0   25.73    1.65
  15  -2   0   27.89    1.71
  15  -2   0   26.19    1.67
  15  -2   0   25.60    1.83
  15  -2   0   26.21    2.12
  15   2   0   22.15    1.67
 -15   2   0   22.99    1.67
 -15   2   0   24.74    1.93
  15   2   0   26.06    1.89
  15   2   0   24.67    2.04
  16  -2   0    8.94    0.90
  16  -2   0    9.13    0.79
 -16  -2   0    6.63    0.83
 -16  -2   0    8.71    0.73
  16  -2   0    5.62    0.91
  16  -2   0    8.40    0.75
 -16   2   0    6.77    0.69
  16   2   0    6.12    0.67
  16   2   0    5.79    0.94
 -16   2   0    6.91    0.81
 -16   2   0    7.41    0.94
  17  -2   0    2.49    0.44
  17  -2   0    3.63    0.47
 -17  -2   0    3.37    0.56
 -17  -2   0    3.12    0.41
  17  -2   0    3.72    0.77
  17   2   0    3.17    0.45
  17   2   0    3.50    0.70
 -17   2   0    3.03    0.43
  18  -2   0    0.25    0.28
 -18  -2   0   -0.76    0.37
  18  -2   0   -0.25    0.55
 -18  -2   0    0.57    0.23
 -18   2   0   -0.17    0.24
  18   2   0    0.35    0.49
   0  -3   0   -0.12    0.18
   0  -3   0   -0.04    0.27
   0  -3   0    0.04    0.68
   0  -3   0   -0.20    0.19
   0   3   0    0.03    0.18
  -1  -3   0   43.89    3.00
  -1  -3   0   53.86    4.29
   1  -3   0   44.73    2.68
   1  -3   0   39.14    2.69
   1  -3   0   43.56    3.09
   1  -3   0   53.78    4.24
  -1  -3   0   39.10    2.64
  -1  -3   0   40.52    2.70
  -1   3   0   49.55    2.65
   1   3   0   44.49    2.63
   1   3   0   50.21    2.69
   2  -3   0  112.44    6.93
  -2  -3   0  132.28    8.74
  -2  -3   0  114.88    6.93
  -2  -3   0  102.55    6.85
  -2  -3   0  122.64    7.29
   2  -3   0  129.57    8.67
   2  -3   0  118.36    6.92
   2   3   0  132.97    6.92
   2   3   0  118.44    6.87
  -2   3   0  139.91    6.87
   3  -3   0   82.42    4.56
   3  -3   0   80.58    4.52
  -3  -3   0   80.30    4.91
  -3  -3   0   71.50    6.04
  -3  -3   0   77.98    4.52
   3   3   0   75.39    4.47
   3   3   0   76.17    4.91
   3   3   0   76.42    4.47
   4  -3   0    5.34    0.59
   4  -3   0    4.98    0.58
  -4  -3   0    5.37    0.56
  -4   3   0    3.51    0.56
   4   3   0    3.24    0.46
   4   3   0    3.02    0.46
   5  -3   0   42.61    2.69
   5  -3   0   42.12    2.64
  -5  -3   0   43.31    2.67
   5   3   0   42.01    2.61
  -5   3   0   39.90    2.67
   5   3   0   45.59    2.60
   6  -3   0   41.86    2.63
   6  -3   0   41.49    2.70
  -6  -3   0   43.90    2.69
   6   3   0   41.30    2.60
   6   3   0   41.74    2.57
  -6   3   0   39.83    2.68
  -7  -3   0  104.83    5.93
   7  -3   0   97.65    5.84
  -7   3   0   98.33    5.93
   7   3   0   98.55    5.81
   7   3   0   97.33    5.75
   8  -3   0   81.95    4.88
  -8  -3   0   78.71    4.94
  -8   3   0   81.41    4.99
   8   3   0   82.61    4.86
  -8   3   0   80.55    4.63
   9  -3   0    1.79    0.52
  -9  -3   0    1.34    0.52
   9   3   0    2.20    0.49
  -9   3   0    2.25    0.37
  -9   3   0    2.25    0.67
  10  -3   0   41.73    2.92
 -10  -3   0   42.48    3.03
 -10   3   0   44.00    2.67
  10   3   0   47.74    2.97
 -10   3   0   45.48    3.12
 -11  -3   0   10.34    1.46
  11  -3   0   13.80    1.35
 -11   3   0   15.74    1.08
  11   3   0   17.66    1.44
 -11   3   0   15.92    1.63
 -11   3   0   15.32    1.24
  12  -3   0   13.59    1.42
 -12   3   0   15.79    1.14
  12   3   0   18.05    1.50
  13  -3   0    4.57    0.74
 -13  -3   0    5.41    0.63
  13  -3   0    5.23    0.65
  13  -3   0    5.10    0.61
  13  -3   0    5.13    0.93
 -13  -3   0    6.30    0.83
  13   3   0    4.45    0.93
  13   3   0    4.26    0.69
  13   3   0    4.25    0.60
 -13   3   0    5.19    0.63
 -13   3   0    5.28    0.57
  14  -3   0   13.86    1.45
  14  -3   0   13.33    1.04
 -14  -3   0   14.17    1.06
 -14  -3   0   11.50    1.24
  14  -3   0   12.97    1.24
  14  -3   0   13.60    1.09
  14   3   0   13.35    1.28
  14   3   0   13.47    1.49
 -14   3   0   11.38    1.04
  15  -3   0    5.50    0.85
 -15  -3   0    5.36    0.60
  15  -3   0    5.95    0.68
  15  -3   0    5.02    0.60
  15  -3   0    4.74    0.72
 -15  -3   0    4.74    0.74
 -15   3   0    5.58    0.63
 -15   3   0    5.74    0.82
  15   3   0    6.34    0.93
  16  -3   0    0.01    0.71
  16  -3   0    1.52    0.35
 -16  -3   0    1.03    0.43
 -16  -3   0    1.18    0.31
  16  -3   0    0.90    0.49
  16  -3   0    0.89    0.39
  16   3   0    0.65    0.58
 -16   3   0    1.61    0.35
 -16   3   0    0.38    0.45
  17  -3   0    0.57    0.29
 -17  -3   0    0.45    0.38
 -17  -3   0    0.59    0.27
 -17   3   0    0.11    0.40
 -17   3   0    0.11    0.27
  17   3   0    0.02    0.52
 -18  -3   0    0.78    0.22
 -18  -3   0    0.93    0.36
  18  -3   0    1.19    0.29
 -18   3   0    0.81    0.25
  18   3   0    0.87    0.45
   0  -4   0   12.63    1.00
   0  -4   0   13.72    1.05
   0  -4   0   15.93    0.99
   0   4   0   10.61    0.95
   1  -4   0   24.96    1.62
  -1  -4   0   24.36    1.58
  -1  -4   0   24.34    1.64
   1  -4   0   22.51    1.63
  -1  -4   0   27.64    1.56
   1  -4   0   27.98    1.57
  -1   4   0   19.43    1.52
   1   4   0   20.79    1.56
   2  -4   0   46.31    2.89
  -2  -4   0   50.23    2.82
  -2  -4   0   46.06    2.91
   2  -4   0   48.48    2.82
   2  -4   0   43.35    2.90
   2   4   0   49.00    2.88
  -2   4   0   48.13    2.81
   2   4   0   46.31    2.82
  -3  -4   0  112.83    6.43
   3  -4   0  113.78    6.55
  -3  -4   0  118.14    6.57
   3  -4   0  111.82    6.58
   3  -4   0  115.75    6.45
   3   4   0  109.79    6.48
   3   4   0  109.26    6.50
   4  -4   0   19.98    1.59
   4  -4   0   20.34    1.54
  -4  -4   0   25.01    1.48
  -4  -4   0   22.90    1.58
   4  -4   0   26.61    1.51
   4   4   0   19.38    1.49
  -4   4   0   18.51    1.57
   4   4   0   22.26    1.52
   5  -4   0   20.44    1.51
  -5  -4   0   20.78    1.39
   5  -4   0   20.21    1.57
  -5  -4   0   21.23    1.53
   5  -4   0   22.55    1.44
  -5   4   0   19.44    1.56
   5   4   0   19.50    1.46
   5   4   0   19.75    1.46
   6  -4   0   23.89    1.78
  -6  -4   0   24.61    1.79
   6  -4   0   23.19    1.83
  -6   4   0   24.79    1.55
  -6   4   0   24.51    1.83
   6   4   0   26.43    1.74
   6   4   0   25.94    1.76
   7  -4   0   31.30    2.16
   7   4   0   30.69    2.11
  -7   4   0   30.10    2.23
  -7   4   0   29.93    1.89
   7   4   0   32.38    2.09
   8  -4   0    4.51    0.75
   8   4   0    3.37    0.61
  -8   4   0    3.89    0.49
  -8   4   0    3.38    0.73
   8   4   0    2.83    0.61
   9  -4   0    4.65    0.82
  -9   4   0    4.35    0.50
   9   4   0    3.87    0.70
  -9   4   0    2.45    0.72
  -9   4   0    3.48    0.49
  10  -4   0   14.57    1.38
  10  -4   0   14.72    1.45
 -10   4   0   16.35    1.65
 -10   4   0   16.51    1.12
  10   4   0   15.41    1.46
 -10   4   0   18.01    1.20
  11  -4   0    5.96    0.84
  11  -4   0    5.17    0.91
 -11   4   0    5.96    1.12
 -11   4   0    5.34    0.59
  11   4   0    4.18    0.80
 -12  -4   0   11.06    1.11
  12  -4   0   10.71    1.09
  12  -4   0    9.00    0.87
 -12  -4   0    9.70    0.93
  12  -4   0   10.65    1.02
  12  -4   0    8.77    0.98
  12  -4   0    9.27    1.11
  12   4   0   10.43    0.94
  12   4   0   10.56    1.29
 -12   4   0   10.71    0.86
 -12   4   0    9.92    0.92
  13  -4   0   -0.37    0.36
 -13  -4   0    0.68    0.34
  13  -4   0    0.20    0.47
  13  -4   0    0.50    0.33
  13  -4   0    0.10    0.43
  13   4   0   -0.24    0.58
 -13   4   0   -0.38    0.54
  13   4   0    0.68    0.39
 -13   4   0    0.29    0.36
  14  -4   0    0.52    0.50
 -14  -4   0    0.48    0.32
  14  -4   0    0.10    0.30
 -14   4   0    0.11    0.53
 -14   4   0   -0.01    0.32
  14   4   0    0.54    0.35
  14   4   0    0.16    0.60
  15  -4   0    0.83    0.37
  15  -4   0    0.98    0.50
 -15  -4   0    0.64    0.30
  15   4   0    0.90    0.40
 -15   4   0    0.69    0.49
 -15   4   0    1.13    0.37
  15   4   0    1.28    0.67
  16  -4   0    2.71    0.46
  16  -4   0    2.35    0.58
 -16  -4   0    3.24    0.41
  16   4   0    3.79    0.70
 -16   4   0    4.57    0.61
 -16   4   0    3.77    0.43
  17  -4   0    2.49    0.47
 -17  -4   0    1.83    0.29
  17  -4   0    1.96    0.36
  17   4   0    1.17    0.53
 -17   4   0    1.61    0.44
 -17   4   0    1.88    0.28
   0  -5   0   -0.37    0.40
   0  -5   0   -0.03    0.22
   0  -5   0    0.05    0.29
   0   5   0   -0.18    0.30
  -1  -5   0   44.98    2.87
  -1  -5   0   49.54    3.14
   1  -5   0   48.73    3.03
   1  -5   0   45.24    2.87
   1  -5   0   44.37    2.95
  -1   5   0   47.89    2.90
   1   5   0   51.21    2.97
   2  -5   0   23.54    1.51
  -2  -5   0   21.33    1.47
   2  -5   0   21.39    1.62
   2  -5   0   20.26    1.56
   2   5   0   20.79    1.55
  -2   5   0   20.87    1.36
   3  -5   0   66.43    4.01
  -3  -5   0   64.67    3.85
   3  -5   0   66.14    3.87
   3  -5   0   63.26    4.02
   3   5   0   66.75    3.96
  -3   5   0   62.96    4.03
  -3   5   0   64.24    3.74
   4  -5   0   11.27    0.94
   4  -5   0    9.85    1.04
   4  -5   0    9.94    1.02
  -4  -5   0   10.53    0.91
  -4   5   0    9.54    1.06
   4   5   0   10.84    1.01
  -4   5   0   10.37    0.79
   4   5   0   10.00    0.95
   5  -5   0  142.59    8.16
   5  -5   0  152.14    8.04
   5  -5   0  129.78    8.19
  -5   5   0  139.16    8.22
   5   5   0  144.27    8.11
   5   5   0  133.97    8.08
  -5   5   0  135.64    7.86
   6  -5   0   14.56    1.42
   6  -5   0   13.13    1.21
   6  -5   0   15.71    1.38
  -6   5   0   15.83    1.08
  -6   5   0   16.36    1.44
   6   5   0   14.99    1.28
   6   5   0   16.89    1.35
   7  -5   0   13.59    1.37
   7  -5   0   13.15    1.24
   7   5   0   15.16    1.35
  -7   5   0   16.10    1.09
   7   5   0   14.21    1.30
  -7   5   0   15.76    1.04
  -7   5   0   15.44    1.49
   8  -5   0    3.90    0.68
   8  -5   0    4.41    0.80
  -8   5   0    4.15    0.87
  -8   5   0    4.05    0.53
  -8   5   0    4.17    0.48
   8   5   0    3.36    0.70
   8   5   0    4.21    0.79
   9  -5   0   19.95    1.69
   9  -5   0   22.58    1.64
  -9   5   0   15.93    1.75
  -9   5   0   19.36    1.30
  -9   5   0   18.27    1.35
   9   5   0   21.95    1.73
   9   5   0   18.11    1.63
  10  -5   0    2.87    0.65
  10  -5   0    1.71    0.49
 -10  -5   0    1.37    0.41
  10  -5   0    1.89    0.49
 -10  -5   0    2.58    0.81
 -10  -5   0    2.50    0.56
 -10   5   0    0.76    0.58
  10   5   0    0.38    0.36
 -10   5   0    1.31    0.36
  10   5   0    1.69    0.78
 -11  -5   0    1.87    0.39
  11  -5   0    1.01    0.44
  11  -5   0    1.65    0.49
  11  -5   0    1.23    0.55
  11  -5   0    1.70    0.60
 -11  -5   0    1.55    0.51
 -11   5   0    2.05    0.66
 -11   5   0    2.39    0.40
  11   5   0    1.94    0.76
  12  -5   0    3.90    0.60
  12  -5   0    4.38    0.61
 -12  -5   0    3.31    0.48
  12  -5   0    3.38    0.66
 -12  -5   0    4.39    0.68
 -12   5   0    3.54    0.68
  12   5   0    4.23    0.88
 -12   5   0    4.84    0.76
  12   5   0    3.31    0.55
 -13  -5   0    7.40    0.68
 -13  -5   0    6.16    0.74
  13  -5   0    5.47    0.81
  13  -5   0    6.25    0.70
  13   5   0    6.40    0.95
 -13   5   0    5.52    0.80
  13   5   0    6.38    0.71
  14  -5   0   -0.07    0.36
 -14  -5   0    0.63    0.31
  14  -5   0    0.45    0.54
 -14  -5   0    1.81    0.51
  14  -5   0    0.74    0.36
 -14   5   0    0.70    0.50
  14   5   0    1.06    0.36
  14   5   0    1.39    0.62
 -15  -5   0    0.18    0.38
  15  -5   0    0.35    0.33
 -15  -5   0    0.29    0.23
  15  -5   0    0.12    0.43
  15   5   0   -0.06    0.54
  15   5   0   -0.17    0.30
 -15   5   0    0.07    0.44
  16  -5   0    0.16    0.27
 -16  -5   0    0.61    0.24
  16  -5   0   -0.14    0.37
 -16   5   0    0.52    0.39
  16   5   0    1.15    0.48
   0  -6   0   53.36    3.25
   0   6   0   49.96    3.28
   0   6   0   52.93    3.10
   1  -6   0   39.69    2.48
  -1  -6   0   38.17    2.46
  -1   6   0   37.01    2.31
   1   6   0   37.91    2.54
  -2  -6   0    9.28    0.91
   2  -6   0    9.80    0.94
   2  -6   0    8.92    1.07
  -2   6   0    8.01    0.73
   2   6   0    9.05    1.04
  -3  -6   0    7.77    0.88
   3  -6   0    6.85    0.85
   3  -6   0    6.60    0.96
  -3   6   0    9.02    0.72
   3   6   0    9.55    1.05
   4  -6   0    4.92    0.84
   4  -6   0    5.93    0.76
  -4   6   0    5.29    0.59
  -4   6   0    4.83    0.53
   4   6   0    7.01    0.94
   5  -6   0   14.70    1.38
   5  -6   0   12.93    1.20
  -5   6   0   12.94    1.00
   5   6   0   11.25    1.26
  -5   6   0   13.80    0.96
   6  -6   0   17.68    1.41
   6  -6   0   19.64    1.59
   6   6   0   15.17    1.42
  -6   6   0   14.71    1.10
  -6   6   0   15.03    1.15
   7  -6   0    9.21    1.19
   7  -6   0    9.27    1.04
   7   6   0    7.83    1.04
   7   6   0    7.36    1.01
  -7   6   0    9.00    0.75
  -7   6   0    7.04    0.76
   8  -6   0    4.32    0.90
   8  -6   0    4.56    0.63
   8  -6   0    5.18    0.68
  -8  -6   0    6.00    0.66
  -8  -6   0    3.44    0.93
   8  -6   0    4.85    0.82
  -8  -6   0    5.07    0.73
   8  -6   0    5.49    0.75
   8  -6   0    4.51    0.79
  -8   6   0    2.69    0.67
   8   6   0    6.56    0.69
  -8   6   0    5.15    0.56
   8   6   0    8.04    1.12
  -9  -6   0   11.73    0.95
   9  -6   0    9.82    1.12
  -9  -6   0   10.59    1.07
   9  -6   0   10.77    0.98
   9  -6   0    9.84    1.16
   9  -6   0   11.10    1.02
   9  -6   0   10.19    1.07
  -9   6   0   10.20    1.07
   9   6   0   11.67    1.36
   9   6   0   11.26    0.97
  -9   6   0   10.83    0.88
  10  -6   0    9.79    0.97
 -10  -6   0    8.91    0.88
  10  -6   0   10.32    1.12
 -10  -6   0   12.29    1.38
  10  -6   0   11.03    1.01
  10  -6   0    9.98    1.15
  10  -6   0   11.60    1.07
 -10   6   0   11.11    0.86
 -10   6   0   10.21    1.05
  10   6   0    9.32    0.95
  10   6   0   12.63    1.39
 -11  -6   0    2.17    0.52
  11  -6   0    1.87    0.62
  11  -6   0    2.32    0.49
  11  -6   0    1.35    0.46
  11   6   0    1.33    0.43
  11   6   0    1.89    0.70
  12  -6   0    9.24    0.89
  12  -6   0   10.02    0.91
 -12  -6   0    8.20    0.86
  12  -6   0    9.09    1.02
 -12  -6   0    9.39    0.79
 -12   6   0    8.36    0.94
  12   6   0    7.33    1.01
  12   6   0    8.99    0.84
 -13  -6   0    3.50    0.58
  13  -6   0    2.89    0.48
 -13  -6   0    2.64    0.39
  13  -6   0    2.75    0.48
  13  -6   0    2.09    0.60
 -13   6   0    3.76    0.65
  13   6   0    2.84    0.69
 -13   6   0    2.85    0.53
  14  -6   0    0.42    0.32
  14  -6   0    0.42    0.33
 -14  -6   0    0.31    0.36
 -14  -6   0    0.43    0.25
  14  -6   0    0.39    0.43
  14   6   0    0.43    0.27
 -14   6   0    0.52    0.45
 -14   6   0   -0.14    0.35
  15  -6   0    2.46    0.36
  15  -6   0    1.82    0.32
 -15  -6   0    1.91    0.27
 -15  -6   0    1.62    0.35
  15   6   0    2.24    0.34
  15   6   0    2.87    0.53
 -15   6   0    2.85    0.35
 -15   6   0    2.41    0.47
   0  -7   0    0.38    0.44
   0   7   0    0.04    0.22
  -1  -7   0    3.08    0.71
   1  -7   0    3.01    0.60
   1   7   0    1.47    0.64
  -1   7   0    1.94    0.37
   1   7   0    2.14    0.49
   2  -7   0   39.73    2.63
  -2   7   0   39.31    2.37
   2   7   0   38.92    2.72
   3  -7   0   36.05    2.82
  -3  -7   0   32.98    2.47
   3  -7   0   33.32    2.27
  -3  -7   0   33.73    2.61
   3   7   0   30.83    2.35
  -3   7   0   31.11    2.00
   4  -7   0    8.35    0.87
  -4  -7   0    7.21    0.85
  -4  -7   0   12.45    1.49
   4  -7   0    8.85    0.91
   4  -7   0    8.35    1.03
   4  -7   0   10.40    1.15
  -4  -7   0    7.83    0.89
   4   7   0   10.78    0.98
  -4   7   0    9.93    0.95
   4   7   0    9.49    0.94
   5  -7   0    2.07    0.58
   5  -7   0    0.72    0.43
  -5  -7   0    0.37    0.31
  -5  -7   0    1.10    0.69
  -5  -7   0    1.24    0.78
   5  -7   0    0.67    0.62
   5  -7   0    0.70    0.43
  -5  -7   0    0.53    0.38
  -5   7   0    0.37    0.42
   5   7   0    0.63    0.37
   5   7   0    0.22    0.43
   6  -7   0    5.75    0.93
   6  -7   0    4.53    0.76
  -6  -7   0    3.65    0.57
   6  -7   0    3.58    0.64
   6  -7   0    4.29    0.61
  -6  -7   0    3.94    0.87
  -6  -7   0    4.31    0.58
  -6  -7   0    3.72    0.83
   6   7   0    3.86    0.57
  -6   7   0    3.35    0.63
   6   7   0    5.48    0.97
  -6   7   0    4.79    0.51
  -7  -7   0    5.50    0.67
   7  -7   0    5.60    0.84
   7  -7   0    6.13    0.77
   7  -7   0    5.57    0.93
  -7  -7   0    6.14    0.78
  -7  -7   0    5.27    0.99
   7  -7   0    5.19    0.69
   7   7   0    4.56    0.92
   7   7   0    5.07    0.67
  -7   7   0    4.61    0.70
   8  -7   0    7.00    0.81
  -8  -7   0    6.77    0.81
  -8  -7   0    8.49    1.13
  -8  -7   0    7.37    0.77
   8  -7   0    9.67    1.08
  -8   7   0    7.65    0.69
   8   7   0    8.20    0.84
  -8   7   0    6.13    0.82
   8   7   0    7.36    1.10
  -9  -7   0   18.30    1.71
   9  -7   0   19.81    1.37
  -9  -7   0   17.38    1.26
   9  -7   0   17.13    1.36
  -9  -7   0   16.68    1.37
   9  -7   0   16.92    1.55
   9   7   0   16.75    1.30
   9   7   0   15.51    1.64
  -9   7   0   17.52    1.39
 -10  -7   0    9.47    0.96
  10  -7   0   10.61    0.92
 -10  -7   0    8.63    0.81
  10   7   0    7.93    1.05
 -10   7   0    9.10    0.90
 -10   7   0    8.53    0.91
  11  -7   0    6.32    0.70
  11  -7   0    4.57    0.60
 -11  -7   0    5.89    0.63
  11  -7   0    5.39    0.63
 -11  -7   0    5.11    0.66
 -11   7   0    5.13    0.69
  11   7   0    5.98    0.65
  12  -7   0    0.08    0.34
  12  -7   0    0.08    0.34
 -12  -7   0   -0.12    0.35
  12   7   0    0.30    0.30
 -12   7   0    0.55    0.37
  12   7   0    0.52    0.49
 -13  -7   0   10.42    0.86
  13  -7   0   11.02    0.82
  13  -7   0   10.02    0.84
 -13   7   0    9.66    0.87
  13   7   0    8.89    1.00
 -13   7   0    8.91    0.78
 -14  -7   0    2.74    0.39
   0  -8   0    5.70    0.86
   0  -8   0    5.20    0.74
   0  -8   0    7.32    1.19
   0  -8   0    4.82    0.68
   0   8   0    4.33    0.68
   1  -8   0   16.41    1.34
   1  -8   0   15.64    1.42
  -1  -8   0   15.16    1.22
   1  -8   0   15.53    1.77
  -1  -8   0   16.22    1.30
   1  -8   0   15.96    1.21
  -1  -8   0   15.93    1.77
   1   8   0   14.92    1.28
  -1   8   0   16.19    1.33
   1   8   0   16.14    1.28
  -2  -8   0    1.83    0.49
  -2  -8   0    2.23    0.84
  -2  -8   0    1.27    0.40
   2  -8   0    2.15    0.89
   2  -8   0    0.91    0.57
   2  -8   0    1.44    0.43
  -2  -8   0    1.71    0.42
   2  -8   0    1.17    0.51
   2   8   0    1.65    0.50
  -2   8   0    1.62    0.50
   2   8   0    1.06    0.42
  -3  -8   0   31.20    2.08
   3  -8   0   34.73    2.59
   3  -8   0   32.02    2.26
  -3  -8   0   32.15    2.09
   3  -8   0   33.26    2.19
  -3  -8   0   33.28    2.51
   3  -8   0   32.51    2.08
   3  -8   0   31.72    2.09
   3   8   0   32.89    2.12
   3   8   0   33.64    2.15
  -3   8   0   28.31    2.04
  -3   8   0   32.49    2.18
   4  -8   0    1.18    0.46
   4  -8   0    1.44    0.43
  -4  -8   0    0.53    0.66
  -4  -8   0    1.16    0.40
   4  -8   0    0.56    0.56
   4  -8   0    1.65    0.45
  -4  -8   0    2.17    0.42
   4  -8   0    1.65    0.86
  -4   8   0    1.74    0.51
   4   8   0    1.08    0.38
   4   8   0    0.49    0.41
  -5  -8   0    2.65    0.76
   5  -8   0    2.44    0.48
  -5  -8   0    2.17    0.45
   5  -8   0    2.07    0.56
  -5  -8   0    2.11    0.46
  -5   8   0    1.68    0.51
   5   8   0    2.06    0.43
   6  -8   0    3.19    0.71
  -6  -8   0    2.59    0.48
   6  -8   0    2.17    0.51
  -6  -8   0    2.80    0.72
  -6   8   0    3.69    0.63
  -6   8   0    2.90    0.50
   6   8   0    2.51    0.46
   7  -8   0   30.30    1.91
   7  -8   0   30.75    1.88
  -7  -8   0   27.40    2.55
  -7  -8   0   27.68    1.82
  -7   8   0   26.68    1.83
   7   8   0   25.60    1.82
  -8  -8   0    5.49    0.89
  -8  -8   0    2.52    0.55
   8  -8   0    3.03    0.51
  -8  -8   0    3.98    0.51
   8  -8   0    4.53    0.59
   8  -8   0    4.91    0.77
   8   8   0    3.45    0.78
   8   8   0    3.82    0.53
  -8   8   0    2.86    0.57
   9  -8   0    2.42    0.47
  -9  -8   0    4.43    0.49
   9  -8   0    2.56    0.62
  -9  -8   0    2.31    0.50
  -9   8   0    5.24    0.62
   9   8   0    4.28    0.52
  -9   8   0    3.93    0.54
   9   8   0    3.66    0.66
  10  -8   0    1.39    0.37
 -10  -8   0    1.26    0.40
 -10  -8   0    1.86    0.32
  10  -8   0    1.17    0.40
 -10   8   0    1.15    0.44
 -10   8   0    1.73    0.37
  10   8   0    0.99    0.31
 -11  -8   0    1.97    0.39
 -11  -8   0    2.27    0.31
  11  -8   0    2.12    0.39
  11   8   0    2.51    0.50
 -11   8   0    1.55    0.35
  12  -8   0    1.45    0.34
 -12   8   0    1.45    0.33
   0  -9   0    0.66    0.55
   0  -9   0   -0.54    0.57
   0  -9   0   -0.21    0.30
   0   9   0   -0.48    0.39
   0   9   0    0.06    0.31
   1  -9   0   15.87    1.22
   1  -9   0   19.71    1.50
  -1  -9   0   19.27    1.44
   1  -9   0   17.89    1.56
   1  -9   0   17.53    1.33
  -1  -9   0   17.78    1.58
   1   9   0   15.36    1.28
   1   9   0   15.65    1.21
  -1   9   0   15.65    1.22
   2  -9   0   33.43    2.53
  -2  -9   0   37.97    2.58
   2  -9   0   36.75    2.25
   2  -9   0   38.90    2.33
  -2  -9   0   36.16    2.25
   2  -9   0   36.99    2.45
   2   9   0   37.77    2.29
  -2   9   0   34.60    2.23
   2   9   0   33.03    2.22
  -2   9   0   35.90    2.30
   3  -9   0    3.43    0.83
   3  -9   0    4.14    0.74
  -3  -9   0    4.17    0.53
  -3  -9   0    3.86    0.54
   3  -9   0    4.18    0.63
  -3  -9   0    4.19    0.85
   3   9   0    3.64    0.55
   3   9   0    3.61    0.50
  -3   9   0    3.84    0.54
  -4  -9   0    6.33    0.66
   4  -9   0    5.57    0.98
  -4  -9   0    6.22    0.64
   4  -9   0    6.78    0.76
   4  -9   0    6.16    0.87
   4  -9   0    6.15    0.63
  -4  -9   0    6.15    0.92
  -4   9   0    5.85    0.70
   4   9   0    5.98    0.67
   4   9   0    4.80    0.59
  -4   9   0    6.35    0.64
  -4   9   0    4.91    0.64
  -5  -9   0   10.60    0.89
   5  -9   0   10.03    1.14
  -5  -9   0   13.00    1.19
   5  -9   0   12.45    1.05
  -5   9   0   10.07    0.99
  -5   9   0   11.20    0.91
   5   9   0   11.25    0.95
  -6  -9   0    9.39    1.06
   6  -9   0   10.66    1.06
  -6  -9   0    9.49    0.81
   6  -9   0   10.73    0.97
   6   9   0    9.68    0.81
  -6   9   0   10.17    0.94
   7  -9   0    0.23    0.36
   7  -9   0    0.01    0.49
  -7  -9   0   -0.05    0.25
   7   9   0    0.07    0.24
  -7   9   0    0.07    0.29
  -7   9   0    0.29    0.37
   8  -9   0    1.50    0.48
  -8  -9   0    1.23    0.30
   8  -9   0    1.30    0.37
   8   9   0    1.70    0.30
  -8   9   0    1.47    0.40
  -8   9   0    2.07    0.34
  -9   9   0    4.45    0.49
   9   9   0    5.62    0.48
   0 -10   0    8.07    0.68
   0 -10   0    6.68    0.83
   0  10   0    8.63    0.73
   0  10   0    8.50    0.66
   1 -10   0    0.96    0.49
  -1 -10   0    1.43    0.53
   1 -10   0    2.09    0.49
   1 -10   0    1.48    0.34
   1  10   0    2.09    0.32
  -1  10   0    2.30    0.37
  -1  10   0    1.85    0.31
   1  10   0    1.75    0.37
   2 -10   0    5.67    0.68
   2 -10   0    4.56    0.68
  -2 -10   0    4.64    0.69
  -2  10   0    5.39    0.55
   2  10   0    5.99    0.59
   2  10   0    4.88    0.52
  -3 -10   0    3.62    0.63
   3  10   0    3.92    0.41
  -3  10   0    4.60    0.49
  -4 -10   0    3.96    0.83
   4 -10   0    8.07    0.81
  -4  10   0    7.03    0.65
  19   0  -1    0.78    0.53
  19   0  -1    0.26    0.26
 -19   0   1    0.17    0.41
  18   0  -1    0.14    0.66
 -18   0   1    0.52    0.46
 -18   0   1    0.49    0.28
  18   0  -1    0.77    0.29
 -17   0   1    0.72    0.33
  17   0  -1    0.32    0.63
  17   0  -1    0.18    0.28
  17   0  -1   -0.19    0.30
 -17   0   1    1.09    0.48
 -16   0   1    1.94    0.55
  16   0  -1    1.75    0.37
  16   0  -1    2.45    0.71
 -16   0   1    1.99    0.43
  16   0  -1    1.49    0.42
  15   0  -1    0.38    0.60
  15   0  -1    0.93    0.37
  15   0  -1    0.71    0.32
 -15   0   1   -0.01    0.49
  14   0  -1    6.57    0.71
  14   0  -1    6.99    0.93
 -14   0   1    8.79    0.81
  14   0  -1    8.48    0.82
  14   0  -1    7.57    1.08
 -14   0   1    8.02    0.91
 -13   0   1   26.09    2.19
 -12   0   1    3.53    0.88
 -11   0   1    1.61    0.59
 -10   0   1   40.99    2.81
  -9   0   1    8.46    0.93
   8   0  -1    0.12    0.20
  -8   0   1   -0.02    0.33
  -7   0   1   10.49    0.88
  -7   0   1    7.36    1.56
   7   0  -1    9.23    0.73
   7   0  -1    9.47    0.73
   6   0  -1   10.59    1.15
   6   0  -1    9.72    0.71
  -6   0   1    8.58    1.49
   6   0  -1   10.86    0.71
   6   0  -1    9.20    1.56
  -6   0   1    7.40    1.36
  -6   0   1   11.82    0.86
   5   0  -1    3.34    0.95
  -5   0   1    2.55    0.85
  -5   0   1    3.40    0.60
  -5   0   1    2.64    0.86
  -5   0   1    3.86    0.49
   5   0  -1    3.50    0.63
  -4   0   1   19.46    1.84
   4   0  -1   19.55    1.86
  -3   0   1   22.96    1.45
  -3   0   1   18.36    1.66
  -3   0   1   18.70    1.68
   3   0  -1   19.61    1.69
   3   0  -1   24.49    1.46
   2   0  -1   48.96    2.69
  -2   0   1   49.21    2.69
  -2   0   1   41.40    2.79
  -2   0   1   43.14    2.82
   2   0  -1   41.93    2.80
  -1   0   1   -0.60    0.14
  -1   0   1   -0.81    0.12
   1   0  -1   -0.79    0.12
   0   0   1    9.96    0.56
   0   0   1    9.60    0.56
   0   0  -1   10.42    0.56
   0   0   1    8.06    0.70
   0   0  -1    8.39    0.70
   0   0  -1   10.29    0.56
  -1   0  -1    0.11    0.41
   1   0   1    0.05    0.16
  -1   0  -1   -0.02    0.16
   2   0   1    3.43    0.76
  -2   0  -1    3.44    0.38
   2   0   1    3.58    0.39
  -2   0  -1    3.25    0.76
   3   0   1    4.07    0.98
  -3   0  -1    4.05    0.96
  -3   0  -1    4.59    0.55
   3   0   1    4.84    0.55
  -3   0  -1    4.26    1.04
   4   0   1    9.70    1.55
  -4   0  -1    9.31    1.49
  -4   0  -1   12.80    0.99
   4   0   1   11.09    0.96
  -4   0  -1    9.75    1.54
   5   0   1    0.23    0.20
  -5   0  -1    0.63    0.26
  -5   0  -1   -0.02    0.24
   5   0   1    0.17    0.29
  -5   0  -1    0.04    0.51
  -6   0  -1    3.47    0.51
  -6   0  -1    2.22    1.04
   6   0   1    3.46    0.41
   6   0   1    3.79    0.41
   7   0   1   15.89    1.10
  -7   0  -1   15.81    1.24
   7   0   1   15.02    1.07
   8   0   1    3.05    0.47
  -8   0  -1    3.00    0.61
   9   0   1    0.99    0.36
  -9   0  -1    0.67    0.38
 -10   0  -1   32.21    2.35
 -10   0  -1   32.66    2.00
 -11   0  -1   25.34    2.04
 -12   0  -1   38.92    2.80
 -12   0  -1   35.99    2.25
 -13   0  -1    0.28    0.60
  14   0   1    7.31    0.76
  14   0   1    8.47    0.99
 -14   0  -1    8.49    0.95
  14   0   1    8.78    1.14
  15   0   1    4.81    0.79
  15   0   1    5.82    0.62
 -15   0  -1    5.00    0.75
  15   0   1    5.31    0.63
 -16   0  -1    1.11    0.51
  16   0   1    0.93    0.62
  16   0   1    0.41    0.31
 -16   0  -1    0.37    0.36
  16   0   1    0.88    0.31
 -17   0  -1    0.46    0.31
  17   0   1    1.08    0.66
  17   0   1    1.08    0.30
 -17   0  -1    0.89    0.48
  18   0   1    0.27    0.57
 -18   0  -1   -0.01    0.27
  18   0   1    0.26    0.24
 -18   0  -1    0.71    0.43
  18   0   1   -0.56    0.26
 -19   0  -1    3.94    0.55
 -19  -1   1    0.97    0.43
  19  -1  -1    0.21    0.26
 -19   1   1    1.33    0.40
  19   1  -1    1.21    0.52
 -19   1   1    0.62    0.21
  19   1  -1    0.66    0.24
  18  -1  -1    5.45    0.84
  18  -1  -1    6.52    0.62
 -18  -1   1    4.77    0.69
 -18   1   1    6.06    0.55
 -18   1   1    5.78    0.69
  18   1  -1    5.78    0.59
  17  -1  -1    0.31    0.28
  17  -1  -1    0.59    0.31
 -17  -1   1    0.76    0.46
  17  -1  -1    0.24    0.68
 -17   1   1    0.54    0.31
  17   1  -1    0.51    0.59
 -17   1   1    0.40    0.45
  17   1  -1    0.39    0.31
  16  -1  -1    1.53    0.36
 -16  -1   1    2.08    0.58
 -16  -1   1    1.82    0.37
  16  -1  -1    1.02    0.64
 -16   1   1    2.05    0.44
 -16   1   1    2.63    0.56
  16   1  -1    2.07    0.41
  16   1  -1    1.68    0.66
 -15  -1   1    0.23    0.46
  15  -1  -1    1.12    0.62
 -15  -1   1    0.74    0.32
  15   1  -1    1.60    0.55
 -15   1   1    0.30    0.40
  15   1  -1    0.05    0.60
  15   1  -1    0.27    0.35
  14  -1  -1    3.51    0.78
  14  -1  -1    3.77    0.56
 -14  -1   1    3.34    0.48
 -14  -1   1    3.40    0.65
  14  -1  -1    2.87    0.48
 -14   1   1    3.37    0.65
 -14   1   1    1.49    0.46
  14   1  -1    4.48    0.82
  14   1  -1    4.29    0.69
  14   1  -1    2.91    0.50
 -13  -1   1    5.86    1.06
 -13   1   1    6.42    1.07
 -12  -1   1   12.73    1.41
 -12   1   1   13.27    1.45
 -11  -1   1   36.47    2.59
 -11   1   1   34.39    2.59
 -10  -1   1    6.99    0.98
  10   1  -1    7.97    0.86
 -10   1   1    9.72    1.05
   9  -1  -1    3.79    0.55
  -9  -1   1    4.89    0.80
   9   1  -1    3.99    0.59
  -9   1   1    5.14    0.81
  -8  -1   1   21.28    1.64
   8  -1  -1   21.80    1.49
   8   1  -1   22.53    1.50
  -8   1   1   22.42    1.65
   7  -1  -1   14.71    1.00
  -7  -1   1   14.76    1.13
  -7   1   1   10.14    1.91
   7   1  -1   14.19    1.02
  -7   1   1   14.51    1.15
  -6  -1   1    1.64    0.36
  -6  -1   1    0.77    0.69
   6  -1  -1    1.58    0.32
   6   1  -1    1.23    0.47
   6   1  -1    1.49    0.30
   6   1  -1    1.24    0.24
  -6   1   1    0.72    0.66
  -6   1   1    1.40    0.36
  -5  -1   1    4.24    1.14
  -5  -1   1    5.43    0.55
   5  -1  -1    5.37    0.74
   5  -1  -1    4.99    0.50
   5  -1  -1    3.99    1.13
  -5  -1   1    4.65    0.72
  -5   1   1    3.96    1.10
   5   1  -1    5.10    1.16
  -5   1   1    6.41    0.76
   5   1  -1    6.19    0.51
  -5   1   1    5.53    0.56
   5   1  -1    5.58    0.76
  -5   1   1    5.27    1.19
  -4  -1   1    1.68    0.73
  -4  -1   1    2.05    0.51
  -4  -1   1    1.57    0.32
   4  -1  -1    1.69    0.76
   4  -1  -1    1.41    0.39
  -4   1   1    1.50    0.68
  -4   1   1    1.57    0.34
  -4   1   1    1.73    0.74
   4   1  -1    1.66    0.42
  -4   1   1    1.64    0.43
   4   1  -1    1.54    0.67
   4   1  -1    1.68    0.27
  -3  -1   1   21.10    1.91
   3  -1  -1   21.71    1.47
  -3  -1   1   20.29    1.45
   3  -1  -1   19.89    1.90
  -3   1   1   20.51    1.45
   3   1  -1   20.12    1.86
   3   1  -1   20.34    1.46
   2  -1  -1    0.48    0.23
   2  -1  -1    0.28    0.41
  -2  -1   1    0.14    0.41
  -2  -1   1    0.58    0.24
  -2   1   1    0.34    0.20
   2   1  -1    0.31    0.40
  -2   1   1    0.21    0.40
   2   1  -1    0.57    0.25
  -1  -1   1    8.32    0.61
  -1  -1   1    6.69    0.90
   1  -1  -1    6.97    0.91
   1  -1  -1    8.89    0.64
   1   1  -1    6.69    0.88
   1   1  -1    8.45    0.61
  -1   1   1    6.41    0.90
  -1   1   1    8.22    0.63
   0  -1   1    1.44    0.49
   0  -1   1    1.57    0.24
   0  -1  -1    1.79    0.31
   0  -1  -1    1.51    0.55
   0  -1  -1    1.45    0.27
   0   1  -1    1.35    0.50
   0   1   1    1.06    0.47
  -1  -1  -1    0.51    0.46
  -1  -1  -1    0.31    0.20
   1  -1   1    0.43    0.44
   1  -1   1    0.46    0.16
   1   1   1    0.52    0.21
  -1   1  -1    0.59    0.17
   1   1   1    0.44    0.38
  -1   1  -1    0.30    0.31
  -2  -1  -1   11.52    1.53
  -2  -1  -1   13.85    1.03
   2  -1   1   12.53    1.51
   2  -1   1   13.72    0.97
  -2   1  -1   14.04    0.94
   2   1   1   12.34    1.54
   2   1   1   14.64    1.05
   3  -1   1    8.59    0.75
   3  -1   1    7.88    1.39
  -3  -1  -1    7.81    1.34
  -3  -1  -1    9.24    0.82
   3   1   1    7.31    1.29
   3   1   1    9.02    0.83
  -3   1  -1    7.34    1.30
  -3   1  -1    8.92    0.73
  -3   1  -1    7.08    1.26
   4  -1   1   12.97    1.08
  -4  -1  -1   14.64    1.16
   4  -1   1   13.86    0.89
   4  -1   1   11.68    1.75
  -4  -1  -1   10.31    1.70
   4  -1   1   13.09    0.93
   4   1   1   14.45    1.17
   4   1   1   12.94    0.86
  -4   1  -1    9.27    1.56
  -4   1  -1   13.61    1.04
  -4   1  -1   14.70    0.95
   4   1   1   10.08    1.61
  -4   1  -1   10.93    1.69
   5  -1   1    8.92    0.68
  -5  -1  -1    9.42    0.76
  -5  -1  -1    6.89    1.50
   5   1   1    8.13    0.64
  -5   1  -1    6.65    1.45
  -5   1  -1    9.79    0.78
   5   1   1    9.26    0.65
   5   1   1    8.26    0.94
  -6  -1  -1   38.61    2.31
  -6  -1  -1   29.86    3.42
   6  -1   1   38.13    2.21
  -6   1  -1   39.60    2.33
  -6   1  -1   29.80    3.42
   6   1   1   38.70    2.17
   6   1   1   36.42    2.19
   7  -1   1    5.96    0.59
  -7  -1  -1    4.89    0.69
   7   1   1    5.83    0.56
   7   1   1    6.04    0.60
  -7   1  -1    6.68    0.82
   8  -1   1   13.11    1.02
  -8  -1  -1   11.45    1.10
  -8   1  -1   12.31    1.11
   8   1   1   12.25    0.98
  -9  -1  -1   11.26    1.03
   9  -1   1    8.90    0.86
   9   1   1    8.83    0.84
  -9   1  -1    7.16    0.98
 -10  -1  -1   57.35    3.78
  10  -1   1   54.90    3.58
 -10   1  -1   58.05    3.41
 -10   1  -1   59.21    3.81
  10   1   1   62.58    3.63
  11  -1   1    2.10    0.57
 -11  -1  -1    1.71    0.61
 -11   1  -1    1.86    0.39
 -11   1  -1    2.15    0.70
 -12  -1  -1    2.71    0.74
 -12   1  -1    4.56    0.53
 -12   1  -1    4.07    0.94
 -13  -1  -1   44.46    3.20
 -13   1  -1   42.82    3.23
 -13   1  -1   45.16    2.67
  14  -1   1    1.94    0.48
  14  -1   1    1.97    0.41
  14  -1   1    1.56    0.67
 -14  -1  -1    1.90    0.40
  14   1   1    2.95    0.47
  14   1   1    2.29    0.69
 -14   1  -1    1.91    0.61
  14   1   1    1.80    0.54
  14   1   1    2.01    0.49
 -14   1  -1    2.71    0.50
  15  -1   1    2.02    0.58
 -15  -1  -1    2.22    0.60
  15  -1   1    1.70    0.46
  15  -1   1    2.34    0.72
  15   1   1    1.76    0.40
  15   1   1    1.36    0.46
  15   1   1    1.11    0.51
 -15   1  -1    2.19    0.47
 -15   1  -1    1.46    0.51
  16  -1   1    2.51    0.44
 -16  -1  -1    4.30    0.66
  16  -1   1    2.54    0.43
  16  -1   1    3.31    0.77
  16   1   1    2.98    0.48
  16   1   1    3.56    0.76
  16   1   1    4.07    0.66
 -16   1  -1    2.94    0.59
 -16   1  -1    3.38    0.52
  17  -1   1    3.15    0.75
  17  -1   1    3.56    0.45
  17  -1   1    2.63    0.39
 -17  -1  -1    3.03    0.58
  17   1   1    2.38    0.65
 -17   1  -1    2.01    0.40
  17   1   1    2.11    0.41
 -17   1  -1    2.59    0.51
  18  -1   1    0.70    0.32
  18  -1   1    0.00    0.53
 -18  -1  -1    0.73    0.43
  18  -1   1    0.62    0.27
  18   1   1    0.25    0.54
  18   1   1    1.00    0.38
 -18   1  -1    0.60    0.41
 -18   1  -1    0.62    0.29
 -19  -1  -1    1.76    0.55
  19  -2  -1    1.03    0.27
 -19   2   1    1.04    0.30
 -18  -2   1    1.77    0.30
  18  -2  -1    1.49    0.35
 -18  -2   1    1.56    0.48
  18   2  -1    2.84    0.66
 -18   2   1    2.22    0.35
  17  -2  -1    4.82    1.08
 -17  -2   1    2.44    0.38
 -17  -2   1    3.03    0.55
  17  -2  -1    2.18    0.41
 -17   2   1    2.52    0.51
  17   2  -1    1.94    0.38
  17   2  -1    2.92    0.70
 -17   2   1    1.34    0.35
 -16  -2   1    7.16    0.72
  16  -2  -1    6.80    0.94
  16  -2  -1    7.72    0.77
 -16  -2   1    6.16    0.81
 -16   2   1    8.51    0.77
  16   2  -1    7.76    1.02
 -16   2   1    8.60    0.86
  16   2  -1    8.31    0.76
 -15  -2   1   11.67    0.94
  15  -2  -1   11.56    1.01
  15  -2  -1   12.00    0.96
 -15  -2   1   11.49    1.14
  15  -2  -1   11.40    1.18
  15   2  -1   10.60    0.98
  15   2  -1   10.22    1.24
 -15   2   1    9.87    1.03
 -15   2   1   12.22    0.97
 -14  -2   1    3.60    0.51
  14  -2  -1    2.87    0.81
 -14  -2   1    3.32    0.65
  14  -2  -1    2.98    0.52
 -14   2   1    2.65    0.64
  14   2  -1    1.85    0.76
  14   2  -1    2.01    0.59
 -14   2   1    2.83    0.52
 -13  -2   1   13.22    1.48
 -12  -2   1    2.72    0.77
  12   2  -1    2.36    0.61
 -12   2   1    1.93    0.74
 -11  -2   1   15.48    1.44
  11  -2  -1   14.31    1.25
 -11   2   1   12.57    1.44
  11   2  -1   14.02    1.27
  10  -2  -1   13.82    1.17
 -10  -2   1   13.42    1.31
  10   2  -1   13.87    1.17
 -10   2   1   12.35    1.33
   9  -2  -1   15.44    1.22
  -9  -2   1   14.25    1.30
  -9   2   1   15.26    1.38
   9   2  -1   15.39    1.21
  -8  -2   1    0.10    0.30
   8  -2  -1    0.38    0.33
   8   2  -1    0.27    0.26
  -8   2   1    0.13    0.38
   7  -2  -1    4.83    0.60
  -7  -2   1    5.02    0.72
  -7   2   1    5.51    0.74
   7   2  -1    4.46    0.58
   7   2  -1    4.79    0.56
  -6  -2   1   19.24    1.34
   6  -2  -1   14.69    2.32
   6  -2  -1   19.57    1.27
  -6  -2   1   16.04    2.34
   6   2  -1   19.44    1.26
   6   2  -1   20.00    1.22
  -6   2   1   15.21    2.29
  -6   2   1   19.03    1.35
   5  -2  -1   13.81    2.07
  -5  -2   1   18.02    1.49
   5  -2  -1   17.08    1.15
  -5  -2   1   18.41    1.22
  -5  -2   1   15.87    2.20
  -5   2   1   13.98    2.08
   5   2  -1   16.82    1.11
  -5   2   1   16.48    1.20
   5   2  -1   17.49    1.14
   5   2  -1   15.95    1.45
  -4  -2   1   19.48    1.53
  -4  -2   1   19.68    1.28
   4  -2  -1   16.74    2.15
  -4  -2   1   15.97    2.08
   4  -2  -1   18.12    1.25
   4  -2  -1   18.29    1.49
   4  -2  -1   20.05    1.24
   4   2  -1   17.62    1.50
  -4   2   1   18.44    1.25
   4   2  -1   19.67    1.22
   4   2  -1   18.75    1.20
  -4   2   1   19.32    1.75
   3  -2  -1   11.57    0.81
  -3  -2   1   11.13    0.81
   3  -2  -1   11.85    1.02
   3  -2  -1    9.86    1.59
  -3  -2   1    9.32    1.53
   3  -2  -1   12.08    0.81
  -3  -2   1   12.04    1.05
   3   2  -1   10.98    0.77
  -3   2   1    8.83    0.78
  -3   2   1   11.06    0.99
   3   2  -1    9.74    1.52
   3   2  -1   11.17    1.02
   3   2  -1   11.34    0.78
   2  -2  -1   10.48    0.92
   2  -2  -1    9.24    1.49
  -2  -2   1    9.19    1.45
   2  -2  -1    9.08    0.70
  -2  -2   1   11.07    0.92
  -2   2   1    9.81    0.90
   2   2  -1    8.81    1.43
   2   2  -1    9.74    0.89
  -2   2   1    8.40    1.44
   2   2  -1    9.26    0.69
  -1  -2   1    2.81    0.92
   1  -2  -1    2.20    0.44
  -1  -2   1    3.22    0.54
   1  -2  -1    2.68    0.98
   1   2  -1    2.42    0.88
  -1   2   1    2.25    0.88
  -1   2   1    2.40    0.47
   0  -2   1   10.22    0.85
   0  -2   1    8.69    1.43
   0  -2  -1   10.38    0.91
   0  -2  -1    8.63    1.46
   0  -2   1   10.37    0.86
   0  -2  -1   10.25    0.90
   0   2  -1    8.48    1.42
   0   2   1    8.93    1.42
  -1  -2  -1    5.20    1.21
  -1  -2  -1    5.79    0.69
   1  -2   1    4.95    1.24
   1  -2   1    5.83    0.60
  -1   2  -1    6.18    1.20
   1   2   1    5.87    0.70
   2  -2   1   16.47    1.07
   2  -2   1   18.31    1.25
   2  -2   1   17.39    2.05
  -2  -2  -1   18.25    1.33
  -2  -2  -1   16.73    2.04
   2  -2   1   16.46    1.09
   2   2   1   18.13    1.35
   2   2   1   14.40    1.03
  -2   2  -1   12.86    1.82
   2   2   1   12.47    1.83
  -2   2  -1   17.49    1.21
   3  -2   1    7.22    1.50
   3  -2   1    8.86    0.70
   3  -2   1    9.13    0.86
  -3  -2  -1    7.84    1.56
  -3  -2  -1    9.77    0.96
   3  -2   1    9.62    0.74
   3   2   1    9.15    0.67
  -3   2  -1    9.68    0.75
   3   2   1    9.91    0.70
   3   2   1    9.48    0.97
  -3   2  -1    9.64    0.85
   4  -2   1   22.31    2.77
   4  -2   1   28.31    1.77
  -4  -2  -1   21.79    2.77
   4  -2   1   26.91    1.72
  -4  -2  -1   31.31    1.76
  -4  -2  -1   29.37    2.07
  -4   2  -1   27.95    1.77
   4   2   1   28.40    1.69
   4   2   1   28.33    2.08
  -4   2  -1   23.88    2.82
   4   2   1   31.73    1.72
   5  -2   1    0.59    0.31
   5  -2   1    1.22    0.31
  -5  -2  -1    1.10    0.32
  -5  -2  -1    0.74    0.81
  -5  -2  -1    0.74    0.23
   5  -2   1    0.67    0.89
   5   2   1    1.03    0.28
   5   2   1    1.01    0.27
  -5   2  -1    0.69    0.84
   5   2   1    0.82    0.24
  -5   2  -1    1.01    0.32
   6  -2   1   15.54    1.13
  -6  -2  -1   15.25    1.17
   6   2   1   15.12    1.05
   6   2   1   14.43    1.10
  -6   2  -1   16.36    1.22
   7  -2   1   19.48    1.46
  -7  -2  -1   20.82    1.52
  -7   2  -1   20.97    1.55
   7   2   1   21.40    1.44
  -8  -2  -1   75.37    4.52
   8  -2   1   71.27    4.42
   8   2   1   71.83    4.41
  -8   2  -1   77.35    4.58
   9  -2   1   15.12    1.24
  -9  -2  -1   14.95    1.36
  -9   2  -1   15.41    1.07
   9   2   1   16.18    1.26
  -9   2  -1   15.56    1.42
 -10  -2  -1    4.37    0.79
  10  -2   1    5.04    0.77
 -10   2  -1    5.47    0.58
 -10   2  -1    4.14    0.82
  10   2   1    6.48    0.82
  11  -2   1   18.83    1.61
 -11  -2  -1   18.94    1.73
  11   2   1   21.24    1.64
 -11   2  -1   22.05    1.37
 -11   2  -1   20.69    1.41
 -11   2  -1   20.72    1.85
 -12  -2  -1   20.02    1.88
  12  -2   1   21.67    1.75
  12   2   1   23.32    1.80
 -12   2  -1   21.08    1.96
 -13  -2  -1    3.29    0.51
  13  -2   1    2.56    0.53
  13  -2   1    2.00    0.42
 -13  -2  -1    4.22    0.78
  13  -2   1    3.14    0.83
  13  -2   1    3.48    0.65
  13   2   1    3.47    0.67
 -13   2  -1    2.65    0.52
  13   2   1    3.50    0.88
 -13   2  -1    2.98    0.47
  13   2   1    2.18    0.47
  14  -2   1    0.00    0.29
  14  -2   1    1.06    0.73
 -14  -2  -1    0.63    0.53
  14  -2   1    0.81    0.45
  14  -2   1   -0.03    0.33
 -14   2  -1    0.56    0.37
  14   2   1    0.11    0.47
  14   2   1   -0.33    0.57
 -15  -2  -1    3.62    0.52
  15  -2   1    3.80    0.66
  15  -2   1    4.58    0.88
 -15  -2  -1    5.21    0.73
  15  -2   1    5.70    0.64
  15  -2   1    3.90    0.53
 -15   2  -1    5.21    0.60
  15   2   1    5.69    0.91
 -16  -2  -1    5.43    0.57
  16  -2   1    4.30    0.71
  16  -2   1    7.20    0.67
 -16  -2  -1    6.10    0.78
  16  -2   1    5.45    0.63
  16   2   1    4.64    0.88
 -16   2  -1    5.78    0.59
  17  -2   1    4.66    0.53
 -17  -2  -1    5.23    0.51
 -17  -2  -1    5.38    0.70
  17  -2   1    5.75    0.86
  18  -2   1    7.14    0.63
  18  -2   1    6.32    0.79
 -18  -2  -1    7.24    0.55
 -18  -2  -1    6.87    0.69
 -18   2  -1    5.41    0.58
  18   2   1    6.66    0.81
  18  -3  -1    3.61    0.40
 -18  -3   1    2.14    0.31
 -18  -3   1    2.87    0.45
  18   3  -1    2.61    0.56
 -18   3   1    2.66    0.33
 -17  -3   1    0.65    0.43
  17  -3  -1    0.58    0.43
 -17  -3   1    0.02    0.24
  17   3  -1    0.03    0.53
 -17   3   1    0.13    0.43
  16  -3  -1    6.33    0.67
  16  -3  -1    5.59    0.78
 -16  -3   1    6.75    0.78
 -16  -3   1    6.68    0.65
 -16   3   1    6.53    0.77
 -16   3   1    7.18    0.67
  16   3  -1    5.64    0.63
  16   3  -1    5.78    0.90
 -15  -3   1   14.50    1.26
  15  -3  -1   12.50    1.25
  15  -3  -1   13.04    1.10
  15  -3  -1   13.46    1.06
 -15  -3   1   12.95    1.02
 -15   3   1   12.89    1.26
  15   3  -1   13.91    1.05
 -15   3   1   12.98    1.04
  15   3  -1   14.06    1.51
  14  -3  -1    4.82    0.73
  14  -3  -1    4.53    0.61
 -14  -3   1    5.02    0.59
  14  -3  -1    4.59    0.57
 -14  -3   1    4.72    0.72
 -14   3   1    5.57    0.62
 -14   3   1    4.93    0.79
  14   3  -1    4.35    0.56
  14   3  -1    5.81    0.96
  14   3  -1    4.47    0.73
 -13  -3   1    1.51    0.41
 -13  -3   1    2.05    0.61
  13  -3  -1    1.39    0.52
  13  -3  -1    1.60    0.42
  13  -3  -1    2.14    0.39
 -13   3   1    2.55    0.50
  13   3  -1    2.73    0.72
  13   3  -1    2.22    0.45
  12  -3  -1   32.50    2.33
 -12  -3   1   31.89    2.48
  12  -3  -1   30.12    2.22
 -12   3   1   31.94    2.02
  12   3  -1   30.92    2.32
 -11  -3   1    0.74    0.59
  11  -3  -1    0.89    0.50
  11   3  -1    1.27    0.53
 -11   3   1    1.59    0.68
 -11   3   1    0.97    0.34
  10  -3  -1    9.18    1.11
 -10  -3   1    9.26    1.25
  10   3  -1    9.67    1.09
 -10   3   1    9.96    1.31
   9  -3  -1    0.82    0.46
  -9  -3   1    1.09    0.49
   9   3  -1    0.86    0.41
  -9   3   1    0.76    0.29
  -9   3   1    0.74    0.47
  -8  -3   1   22.89    1.78
   8  -3  -1   23.19    1.70
   8   3  -1   21.96    1.58
  -8   3   1   23.30    1.51
  -8   3   1   24.13    1.82
   8   3  -1   23.76    1.66
   7  -3  -1   -0.11    0.26
  -7  -3   1    0.34    0.30
   7   3  -1    0.15    0.27
  -7   3   1    0.17    0.35
   7   3  -1    0.45    0.30
  -6  -3   1    6.01    0.77
  -6  -3   1    5.94    0.62
   6  -3  -1    6.01    0.73
   6   3  -1    5.34    0.63
  -6   3   1    5.65    0.77
   6   3  -1    5.86    0.68
  -5  -3   1   15.93    1.16
  -5  -3   1   17.59    1.29
   5  -3  -1   18.45    1.31
   5  -3  -1   18.21    1.28
   5   3  -1   16.62    1.20
   5   3  -1   16.66    1.20
  -5   3   1   17.29    1.29
  -4  -3   1    0.38    0.81
  -4  -3   1    0.14    0.24
   4  -3  -1    0.21    0.25
   4  -3  -1    0.47    0.26
  -4   3   1    0.65    0.30
   4   3  -1    0.40    0.26
   4   3  -1    0.48    0.26
   3  -3  -1   16.26    1.14
  -3  -3   1   14.29    2.20
   3  -3  -1   13.94    2.22
   3  -3  -1   17.29    1.14
  -3  -3   1   15.99    1.15
   3   3  -1   16.71    1.11
   3   3  -1   16.93    1.10
  -3   3   1   16.05    1.15
  -3   3   1   16.62    1.03
   2  -3  -1    9.14    1.80
   2  -3  -1   12.25    0.90
   2  -3  -1   12.65    0.90
  -2  -3   1   14.10    0.94
  -2  -3   1    9.39    1.78
   2   3  -1   11.45    0.86
   2   3  -1   12.52    0.84
  -2   3   1   11.95    0.81
   1  -3  -1   11.48    1.10
  -1  -3   1    8.70    1.76
   1  -3  -1    8.95    1.77
  -1  -3   1   10.04    0.82
   1  -3  -1   10.83    0.79
   1  -3  -1   10.67    0.79
  -1  -3   1    9.41    0.77
  -1   3   1   10.47    0.75
   1   3  -1    9.77    0.76
   1   3  -1   10.36    0.72
   0  -3  -1    7.27    0.62
   0  -3   1    8.01    0.69
   0  -3   1    6.73    1.52
   0  -3  -1    5.81    1.46
   0  -3  -1    8.02    0.92
   0  -3  -1    7.56    0.63
   0  -3   1    7.33    0.60
   0   3   1    7.82    0.63
   0   3  -1    8.15    0.63
  -1  -3  -1   21.15    2.24
  -1  -3  -1   19.94    1.60
  -1  -3  -1   15.97    2.34
   1  -3   1   17.71    1.24
   1  -3   1   16.63    2.35
  -1  -3  -1   19.37    1.25
   1  -3   1   18.63    1.30
  -1  -3  -1   19.82    1.27
  -1   3  -1   19.42    1.22
   1   3   1   20.76    1.27
   1   3   1   19.82    1.22
   2  -3   1   24.99    1.63
  -2  -3  -1   25.92    1.94
  -2  -3  -1   27.52    1.59
  -2  -3  -1   23.97    1.54
   2  -3   1   21.41    2.82
  -2  -3  -1   20.61    2.74
   2  -3   1   27.07    1.61
   2   3   1   22.69    1.55
   2   3   1   24.92    1.55
  -2   3  -1   25.50    1.51
  -3  -3  -1    3.01    0.40
   3  -3   1    3.14    0.48
   3  -3   1    3.77    0.49
  -3  -3  -1    3.92    0.48
   3   3   1    3.55    0.44
   3   3   1    2.96    0.68
   3   3   1    3.92    0.48
   4  -3   1    1.11    0.35
   4  -3   1    1.21    0.36
  -4  -3  -1    1.53    0.34
  -4   3  -1    1.16    0.35
   4   3   1    1.59    0.34
   4   3   1    1.21    0.32
   5  -3   1    8.27    0.75
  -5  -3  -1    7.54    0.73
   5  -3   1    7.41    0.77
   5   3   1    7.99    0.71
   5   3   1    7.53    0.70
  -5   3  -1    7.52    0.78
   6  -3   1   17.98    1.40
   6  -3   1   20.39    1.50
  -6  -3  -1   20.29    1.44
  -6   3  -1   18.22    1.45
   6   3   1   17.41    1.30
   6   3   1   19.45    1.38
   7  -3   1    4.07    0.63
  -7  -3  -1    4.67    0.68
  -7   3  -1    3.83    0.66
   7   3   1    4.01    0.57
   7   3   1    4.22    0.60
  -8  -3  -1   28.67    2.07
   8  -3   1   27.58    2.00
   8   3   1   29.78    2.01
  -8   3  -1   29.32    1.78
  -8   3  -1   28.79    2.14
   9  -3   1    3.55    0.69
   9   3   1    7.53    0.89
  -9   3  -1    5.02    0.55
  -9   3  -1    4.96    0.85
  10  -3   1   19.89    1.67
 -10   3  -1   21.74    1.41
 -10   3  -1   20.34    1.80
  10   3   1   22.80    1.71
 -10   3  -1   20.09    1.35
  11  -3   1    2.53    0.65
 -11   3  -1    1.55    0.72
 -11   3  -1    1.87    0.40
 -11   3  -1    1.79    0.38
  11   3   1    2.13    0.59
  12   3   1    4.68    0.85
 -12   3  -1    5.58    0.73
 -12   3  -1    5.03    0.56
 -12   3  -1    5.01    1.09
  13  -3   1    3.96    0.89
  13  -3   1    4.80    0.61
 -13  -3  -1    4.97    0.79
 -13  -3  -1    4.35    0.60
  13  -3   1    3.76    0.54
 -13   3  -1    4.08    0.58
 -13   3  -1    4.36    0.56
  13   3   1    3.08    0.65
  13   3   1    6.77    1.02
  14  -3   1   11.48    1.05
  14  -3   1   11.06    0.93
 -14  -3  -1   10.94    1.11
 -14  -3  -1   11.23    0.95
  14  -3   1    8.86    1.16
  14  -3   1   10.79    1.14
 -14   3  -1   11.41    0.98
  14   3   1   13.76    1.16
  15  -3   1    0.69    0.46
 -15  -3  -1    1.25    0.36
  15  -3   1    2.11    0.47
  15  -3   1    1.35    0.64
  15  -3   1    1.39    0.35
  15   3   1    1.70    0.44
  15   3   1    0.47    0.62
  16  -3   1    7.94    1.02
 -16  -3  -1    4.82    0.54
  16  -3   1    6.78    0.77
  16  -3   1    6.23    0.61
  16  -3   1    5.55    0.62
  16   3   1    5.68    0.86
 -16   3  -1    5.59    0.72
  17  -3   1    4.96    0.54
 -17  -3  -1    4.92    0.61
  17  -3   1    4.58    0.64
 -17  -3  -1    5.55    0.53
 -17   3  -1    4.71    0.51
 -17   3  -1    5.12    0.63
  17   3   1    5.47    0.77
 -18  -3  -1    1.47    0.24
  18  -3   1    1.50    0.28
 -18   3  -1    1.84    0.27
  18   3   1    1.33    0.46
  17  -4  -1    5.64    0.54
 -17  -4   1    5.13    0.48
 -17   4   1    3.53    0.50
  17   4  -1    2.51    0.61
 -17   4   1    3.40    0.39
 -16  -4   1    0.97    0.28
  16  -4  -1    1.50    0.51
  16  -4  -1    0.87    0.36
 -16   4   1    0.32    0.48
 -16   4   1    1.00    0.32
  15  -4  -1    5.48    0.62
 -15  -4   1    6.96    0.65
  15  -4  -1    3.94    0.72
 -15   4   1    5.53    0.59
 -15   4   1    4.50    0.72
  15   4  -1    5.49    0.92
  14  -4  -1    1.10    0.54
 -14  -4   1    1.12    0.51
 -14  -4   1    1.78    0.39
  14  -4  -1    1.10    0.43
 -14   4   1    1.39    0.38
 -14   4   1    1.89    0.58
  14   4  -1    1.24    0.67
 -13  -4   1    9.90    0.86
  13  -4  -1    8.63    0.86
  13  -4  -1    9.90    1.06
  13  -4  -1    8.95    0.89
 -13  -4   1    9.61    0.93
 -13   4   1   10.23    1.10
 -13   4   1    7.88    0.81
  13   4  -1    8.28    1.16
 -12  -4   1    8.74    0.93
  12  -4  -1    8.05    0.81
 -12  -4   1    7.49    0.76
  12  -4  -1    8.40    0.99
  12  -4  -1    7.59    0.82
  12  -4  -1    7.64    0.86
  12   4  -1    6.24    0.73
 -12   4   1    7.42    0.76
  12   4  -1    8.54    1.16
 -12   4   1    8.07    1.05
  11  -4  -1   11.02    1.28
  11  -4  -1   12.37    1.25
 -11   4   1   11.89    0.94
  11   4  -1   13.91    1.34
  10  -4  -1    2.05    0.65
  10  -4  -1    1.46    0.56
  10   4  -1    2.78    0.67
 -10   4   1    2.46    0.77
  -9  -4   1   22.38    1.83
   9  -4  -1   20.24    1.62
   9  -4  -1   22.89    1.78
   9   4  -1   21.56    1.72
  -9   4   1   21.25    1.48
  -9   4   1   22.36    1.48
  -9   4   1   22.63    1.90
   8  -4  -1    0.90    0.47
   8  -4  -1    1.09    0.43
  -8  -4   1    0.99    0.47
   8   4  -1    1.47    0.45
  -8   4   1    0.17    0.26
  -8   4   1    1.56    0.56
   8   4  -1    0.97    0.43
   7  -4  -1   16.75    1.29
   7  -4  -1   18.97    1.41
  -7  -4   1   16.81    1.42
   7   4  -1   16.39    1.34
  -7   4   1   17.30    1.47
  -7   4   1   16.66    1.16
   7   4  -1   16.33    1.30
  -6  -4   1    7.43    0.70
   6  -4  -1    5.71    0.69
  -6  -4   1    6.06    0.81
   6  -4  -1    6.83    0.86
   6  -4  -1    5.59    0.83
  -6   4   1    6.86    0.87
   6   4  -1    6.47    0.77
   6   4  -1    5.74    0.75
   5  -4  -1    4.51    0.68
   5  -4  -1    3.78    0.55
   5  -4  -1    4.30    0.66
  -5  -4   1    4.95    0.68
  -5  -4   1    3.57    0.51
   5   4  -1    6.21    0.69
  -5   4   1    5.34    0.73
   5   4  -1    4.04    0.59
  -4  -4   1    2.24    0.49
  -4  -4   1    1.40    0.34
   4  -4  -1    1.87    0.37
   4  -4  -1    2.86    0.53
   4  -4  -1    2.31    0.48
  -4   4   1    3.10    0.56
   4   4  -1    1.68    0.37
   4   4  -1    1.79    0.41
  -3  -4   1    7.92    0.74
   3  -4  -1    9.12    0.85
  -3  -4   1    9.26    0.85
   3  -4  -1    8.13    0.76
   3  -4  -1   10.00    0.87
  -3   4   1   10.05    0.89
   3   4  -1   10.38    0.79
   3   4  -1    8.91    0.82
   2  -4  -1    4.04    0.55
  -2  -4   1    4.08    0.58
  -2  -4   1    4.54    0.51
   2  -4  -1    4.67    0.61
   2  -4  -1    3.14    0.46
   2   4  -1    3.25    0.44
   2   4  -1    3.86    0.53
  -2   4   1    4.01    0.50
  -1  -4   1    4.76    0.64
   1  -4  -1    4.79    0.55
   1  -4  -1    5.21    0.60
  -1  -4   1    4.53    0.52
   1  -4  -1    5.45    0.64
   1   4  -1    5.07    0.59
  -1   4   1    4.92    0.55
   0  -4  -1    0.68    0.29
   0  -4  -1    0.92    0.27
   0  -4  -1    0.62    0.30
   0  -4   1    0.67    0.28
   0  -4   1    0.99    0.34
   0  -4   1    0.67    0.25
   0   4  -1    0.07    0.27
   0   4   1    0.28    0.24
  -1  -4  -1    2.28    0.38
   1  -4   1    2.13    0.36
   1  -4   1    2.04    0.44
  -1  -4  -1    2.51    0.43
   1  -4   1    2.53    0.43
  -1  -4  -1    2.46    0.43
   1   4   1    2.36    0.44
  -1   4  -1    2.56    0.41
  -2  -4  -1    1.17    0.31
   2  -4   1    2.03    0.45
   2  -4   1    1.67    0.34
   2  -4   1    1.60    0.39
  -2  -4  -1    1.69    0.37
   2   4   1    1.88    0.37
  -2   4  -1    1.74    0.34
   2   4   1    1.45    0.39
   3  -4   1    5.17    0.66
   3  -4   1    4.42    0.52
   3  -4   1    6.09    0.76
  -3  -4  -1    3.89    0.50
   3   4   1    3.93    0.56
   3   4   1    4.01    0.53
   4  -4   1    1.84    0.44
   4  -4   1    1.86    0.48
  -4  -4  -1    1.64    0.34
  -4   4  -1    2.04    0.48
   4   4   1    2.16    0.42
   4   4   1    1.61    0.39
   5  -4   1    8.06    0.91
   5  -4   1    8.41    0.91
  -5   4  -1    7.77    0.90
   5   4   1    7.67    0.84
   5   4   1    9.35    0.84
   6  -4   1    1.04    0.41
   6  -4   1    0.97    0.43
  -6   4  -1    0.96    0.46
  -6   4  -1    0.83    0.25
   6   4   1    1.33    0.40
   6   4   1    0.71    0.34
   7  -4   1    3.78    0.67
   7   4   1    3.52    0.65
  -7   4  -1    2.73    0.39
  -7   4  -1    2.95    0.63
   7   4   1    3.37    0.61
   8  -4   1   12.69    1.34
  -8   4  -1   12.75    0.93
  -8   4  -1   12.34    1.31
   8   4   1   10.98    1.07
   8   4   1   13.34    1.20
   9  -4   1    0.59    0.47
   9   4   1    0.47    0.42
  -9   4  -1   -0.06    0.26
  -9   4  -1    0.12    0.22
  -9   4  -1   -0.09    0.48
  10  -4   1    3.82    0.81
  10   4   1    2.45    0.65
 -10   4  -1    2.51    0.46
 -10   4  -1    2.36    0.77
  11  -4   1    4.63    0.86
  11  -4   1    5.75    1.10
  11  -4   1    5.01    0.79
  11  -4   1    5.95    1.02
 -11   4  -1    3.70    0.93
 -11   4  -1    5.45    0.57
  11   4   1    3.67    0.86
  11   4   1    5.84    0.92
  11   4   1    4.28    0.78
 -11   4  -1    4.93    0.62
  12  -4   1    1.92    0.49
  12  -4   1    1.53    0.59
  12  -4   1    1.58    0.36
 -12  -4  -1    1.79    0.53
  12  -4   1    2.48    0.54
  12  -4   1    1.36    0.52
 -12  -4  -1    1.34    0.44
  12   4   1    2.30    0.49
  12   4   1    1.90    0.77
 -12   4  -1    2.01    0.45
 -12   4  -1    1.41    0.39
 -13  -4  -1    1.53    0.38
  13  -4   1    1.33    0.47
  13  -4   1    2.05    0.75
  13  -4   1    2.00    0.52
  13  -4   1    0.92    0.57
  13  -4   1    1.55    0.37
  13  -4   1    1.36    0.53
 -13  -4  -1    1.27    0.49
 -13   4  -1    1.49    0.36
  13   4   1    1.34    0.42
 -13   4  -1    0.64    0.39
  13   4   1    1.26    0.70
  14  -4   1    1.68    0.68
 -14  -4  -1    0.85    0.33
  14  -4   1    1.15    0.36
  14  -4   1    0.37    0.40
  14  -4   1    0.50    0.35
 -14  -4  -1    1.63    0.55
  14   4   1    0.68    0.36
 -14   4  -1    0.49    0.57
  14   4   1    1.86    0.69
 -14   4  -1    1.41    0.41
  15  -4   1    9.38    1.05
 -15  -4  -1    7.12    0.71
  15  -4   1    7.81    0.86
  15  -4   1    6.30    0.71
  15   4   1    7.55    0.94
 -15   4  -1    8.75    0.87
  15   4   1    7.80    0.81
 -15   4  -1    7.13    0.70
  16  -4   1    6.94    0.69
  16  -4   1    6.69    0.78
  16   4   1    6.48    0.84
 -16   4  -1    6.82    0.75
  16   4   1    7.56    0.66
 -16   4  -1    6.46    0.60
 -17  -4  -1    0.02    0.21
  17  -4   1   -0.06    0.26
 -17   4  -1    0.58    0.36
  17   4   1   -0.23    0.40
 -17   4  -1    0.53    0.20
  17   5  -1    0.88    0.53
  16  -5  -1    2.40    0.36
 -16  -5   1    1.87    0.40
  16  -5  -1    2.82    0.51
  16   5  -1    1.11    0.51
 -16   5   1    2.27    0.47
 -15  -5   1    3.63    0.44
  15  -5  -1    3.83    0.63
 -15  -5   1    4.06    0.59
  15   5  -1    2.76    0.71
 -15   5   1    4.21    0.45
 -15   5   1    3.53    0.61
  14  -5  -1    0.39    0.38
 -14  -5   1    0.53    0.29
  14  -5  -1    0.46    0.53
  14  -5  -1    0.30    0.36
 -14  -5   1    0.67    0.44
  14   5  -1    0.63    0.35
 -14   5   1   -0.04    0.44
  14   5  -1    0.36    0.57
 -14   5   1    0.82    0.51
 -13  -5   1    3.16    0.55
  13  -5  -1    2.78    0.68
  13  -5  -1    2.92    0.51
  13  -5  -1    2.14    0.50
 -13  -5   1    2.53    0.41
  13   5  -1    2.40    0.75
  13   5  -1    2.84    0.48
  12  -5  -1    3.84    0.59
  12  -5  -1    3.31    0.57
 -12  -5   1    2.61    0.45
 -12  -5   1    3.19    0.64
 -12   5   1    2.87    0.68
  12   5  -1    2.81    0.82
  12   5  -1    3.47    0.53
  11  -5  -1    3.98    0.70
 -11  -5   1    3.79    0.65
 -11  -5   1    2.99    0.47
  11  -5  -1    3.35    0.62
  11  -5  -1    4.13    0.62
 -11   5   1    4.52    0.78
  11   5  -1    5.26    0.98
  11   5  -1    4.65    0.60
  10  -5  -1    4.70    0.67
 -10  -5   1    4.65    0.96
  10  -5  -1    5.57    0.81
  10  -5  -1    4.38    1.08
  10  -5  -1    4.24    0.64
 -10  -5   1    4.85    0.64
  10  -5  -1    3.38    0.73
 -10  -5   1    5.23    0.73
  10   5  -1    6.07    1.42
 -10   5   1    3.36    1.08
  10   5  -1    5.42    0.99
 -10   5   1    5.95    0.84
  10   5  -1    4.56    0.64
   9  -5  -1    7.21    0.97
   9  -5  -1    9.59    1.25
   9   5  -1   10.04    1.22
   9   5  -1    8.38    1.06
  -9   5   1   11.23    1.43
  -9   5   1    8.93    0.77
   8  -5  -1   14.75    1.29
   8  -5  -1   15.44    1.42
   8   5  -1   15.55    1.37
  -8   5   1   13.50    1.02
   8   5  -1   13.49    1.30
  -8   5   1   14.81    1.49
   7  -5  -1   14.44    1.27
   7  -5  -1   16.88    1.41
  -7   5   1   15.12    1.06
   7   5  -1   15.53    1.34
   7   5  -1   13.27    1.31
  -7   5   1   15.73    1.48
  -7   5   1   15.23    1.10
  -6  -5   1   14.40    1.33
   6  -5  -1   14.36    1.30
   6  -5  -1   15.85    1.42
   6  -5  -1   13.49    1.21
   6   5  -1   14.10    1.25
  -6   5   1   15.50    1.39
  -6   5   1   15.99    1.07
   6   5  -1   15.16    1.29
   5  -5  -1   12.56    1.13
  -5  -5   1   15.80    1.36
  -5  -5   1   13.91    1.10
   5  -5  -1   12.55    1.25
   5  -5  -1   14.15    1.27
   5   5  -1   14.84    1.24
  -5   5   1   13.95    1.00
  -5   5   1   14.59    1.28
   5   5  -1   13.99    1.19
  -4  -5   1   10.93    1.03
   4  -5  -1   11.31    1.05
   4  -5  -1    9.78    1.00
   4  -5  -1    8.59    0.86
  -4  -5   1    8.91    0.86
   4   5  -1    9.85    0.91
   4   5  -1   10.42    1.06
  -4   5   1    9.29    0.76
  -4   5   1    9.60    1.01
   3  -5  -1    1.30    0.63
  -3  -5   1    1.38    0.35
  -3  -5   1    1.24    0.44
   3  -5  -1    0.69    0.34
   3  -5  -1    1.07    0.42
   3   5  -1    2.12    0.30
  -3   5   1    1.97    0.31
   3   5  -1    1.81    0.48
   2  -5  -1    3.63    0.62
  -2  -5   1    4.72    0.72
  -2  -5   1    3.59    0.54
   2   5  -1    4.59    0.48
  -2   5   1    3.83    0.55
   2   5  -1    2.98    0.58
  -1  -5   1    3.23    0.58
   1  -5  -1    2.43    0.43
   1  -5  -1    1.68    0.48
  -1  -5   1    2.51    0.44
   1   5  -1    3.34    0.57
   1   5  -1    2.79    0.57
  -1   5   1    3.01    0.49
   0  -5   1    0.00    0.24
   0  -5  -1    0.20    0.26
   0  -5  -1    0.11    0.30
   0  -5   1    0.00    0.32
   0   5   1    0.20    0.29
   0   5  -1    0.34    0.19
   0   5  -1    0.18    0.32
   1  -5   1    8.27    0.91
   1  -5   1    8.87    0.87
   1  -5   1    8.80    0.80
  -1  -5  -1    7.44    0.77
  -1   5  -1    9.86    0.68
   1   5   1    8.37    0.89
  -1   5  -1    9.27    0.84
   2  -5   1   11.21    1.04
   2  -5   1    9.83    0.87
   2  -5   1   11.10    0.99
  -2  -5  -1    9.43    0.86
  -2   5  -1   10.42    0.75
   2   5   1    8.90    0.97
  -3  -5  -1    2.25    0.44
   3  -5   1    1.74    0.42
   3  -5   1    1.59    0.47
   3  -5   1    2.27    0.53
  -3   5  -1    1.66    0.50
   3   5   1    2.28    0.50
  -3   5  -1    2.42    0.34
   4  -5   1   13.27    1.19
   4  -5   1   16.41    1.35
   4  -5   1   18.33    1.46
   4   5   1   16.72    1.29
   4   5   1   15.46    1.28
  -4   5  -1   17.13    1.45
  -4   5  -1   16.71    1.10
   5  -5   1    4.03    0.59
   5  -5   1    4.80    0.78
   5  -5   1    2.72    0.64
  -5   5  -1    3.99    0.46
   5   5   1    3.62    0.61
  -5   5  -1    4.36    0.76
   5   5   1    3.56    0.68
   6  -5   1   12.98    1.16
   6  -5   1   14.86    1.33
   6  -5   1   15.19    1.41
  -6   5  -1   13.84    1.34
   6   5   1   13.23    1.19
  -6   5  -1   13.20    1.00
   6   5   1   14.22    1.25
   7  -5   1    4.33    0.70
   7  -5   1    4.29    0.76
  -7   5  -1    4.06    0.87
  -7   5  -1    4.59    0.55
   7   5   1    6.72    0.90
   7   5   1    5.38    0.78
   8  -5   1    5.53    0.90
   8  -5   1    3.99    0.71
   8   5   1    3.56    0.72
  -8   5  -1    4.20    0.57
  -8   5  -1    4.26    0.51
  -8   5  -1    5.73    1.04
   8   5   1    5.49    0.85
   9  -5   1   19.90    1.66
   9  -5   1   19.08    1.58
   9   5   1   18.52    1.62
  -9   5  -1   17.92    1.27
  -9   5  -1   19.15    1.82
  -9   5  -1   19.03    1.34
  10  -5   1    4.65    0.79
 -10  -5  -1    4.72    0.72
 -10  -5  -1    3.94    0.56
  10  -5   1    3.46    0.73
  10  -5   1    4.37    0.66
  10  -5   1    5.07    0.68
 -10   5  -1    5.58    0.63
  10   5   1    4.41    0.89
 -10   5  -1    4.68    0.54
  10   5   1    5.16    0.66
 -11  -5  -1    3.55    0.51
  11  -5   1    4.28    0.76
  11  -5   1    3.60    0.58
  11  -5   1    3.51    0.61
  11  -5   1    3.55    0.71
  11   5   1    2.65    0.50
  11   5   1    3.98    0.90
 -11   5  -1    3.65    0.51
 -11   5  -1    4.70    0.76
  12  -5   1    3.44    0.67
  12  -5   1    3.14    0.57
  12  -5   1    4.52    0.76
 -12  -5  -1    4.57    0.68
  12  -5   1    3.94    0.57
 -12  -5  -1    4.94    0.55
 -12   5  -1    3.96    0.73
 -12   5  -1    3.67    0.48
  12   5   1    2.56    0.79
  12   5   1    3.61    0.55
  13  -5   1    4.32    0.74
 -13  -5  -1    3.07    0.48
  13  -5   1    4.01    0.56
  13   5   1    3.57    0.78
  13   5   1    4.26    0.59
  14  -5   1    5.94    0.84
  14  -5   1    6.41    0.68
  14  -5   1    6.40    0.67
 -14  -5  -1    5.70    0.58
  14   5   1    6.88    0.72
  14   5   1    6.30    0.91
 -14   5  -1    5.85    0.80
 -15  -5  -1    2.15    0.45
  15  -5   1    1.58    0.54
  15  -5   1    2.24    0.39
 -15  -5  -1    0.83    0.29
 -15   5  -1    1.98    0.54
  15   5   1    1.25    0.36
  15   5   1    1.53    0.57
 -16  -5  -1    0.57    0.22
  16  -5   1    0.31    0.40
  16  -5   1    0.60    0.27
  16   5   1    0.69    0.45
 -16   5  -1    0.67    0.39
  16   5   1    0.62    0.24
  15  -6  -1    2.95    0.35
 -15  -6   1    2.81    0.32
 -15  -6   1    3.12    0.43
 -15   6   1    3.58    0.51
  15   6  -1    2.40    0.57
 -14  -6   1    4.62    0.59
 -14  -6   1    3.83    0.44
  14  -6  -1    4.66    0.54
  14  -6  -1    5.20    0.55
 -14   6   1    4.91    0.65
  14   6  -1    4.68    0.73
 -14   6   1    5.49    0.57
  13  -6  -1    1.27    0.40
 -13  -6   1    1.11    0.31
  13  -6  -1    1.18    0.51
  13   6  -1    1.03    0.60
  13   6  -1    1.87    0.39
 -13   6   1    1.10    0.49
 -13   6   1    1.97    0.47
  12  -6  -1    2.42    0.51
  12  -6  -1    3.27    0.55
  12  -6  -1    2.60    0.65
 -12  -6   1    3.09    0.55
 -12   6   1    3.90    0.65
  12   6  -1    3.41    0.52
 -12   6   1    3.71    0.60
  12   6  -1    3.38    0.77
  11  -6  -1    0.20    0.37
 -11  -6   1   -0.03    0.41
  11  -6  -1   -0.65    0.46
 -11   6   1   -0.12    0.46
 -11   6   1   -0.06    0.46
  11   6  -1   -0.05    0.33
  11   6  -1   -0.10    0.62
 -10  -6   1    8.86    0.83
  10  -6  -1   11.43    1.11
  10  -6  -1    8.70    0.88
 -10  -6   1    7.59    1.14
  10  -6  -1    6.87    0.91
 -10  -6   1    9.86    1.00
  10   6  -1    8.31    0.87
  10   6  -1    8.51    1.16
 -10   6   1    8.83    0.97
   9  -6  -1    2.58    0.97
   9  -6  -1    2.97    0.56
   9  -6  -1    3.68    0.83
   9  -6  -1    2.17    0.55
   9  -6  -1    3.36    0.74
  -9  -6   1    2.37    0.71
  -9  -6   1    3.57    0.63
  -9   6   1    3.15    0.46
   9   6  -1    3.82    0.96
   9   6  -1    2.48    0.50
  -9   6   1    3.19    0.68
   8  -6  -1    1.28    0.49
   8  -6  -1    0.09    0.40
   8  -6  -1    0.69    0.55
   8  -6  -1    1.01    0.53
  -8  -6   1    0.22    0.60
  -8  -6   1    0.11    0.33
   8  -6  -1    1.19    0.67
  -8  -6   1    0.23    0.43
   8   6  -1    1.08    0.37
   8   6  -1    0.76    0.74
  -8   6   1    0.67    0.30
   7  -6  -1   -0.46    0.40
   7  -6  -1   -0.39    0.53
  -7   6   1    0.32    0.29
   7   6  -1    0.36    0.51
   7   6  -1   -0.75    0.42
   6  -6  -1   11.82    1.34
   6  -6  -1   10.93    1.15
   6   6  -1   12.49    1.31
  -6   6   1   12.81    0.92
   5  -6  -1    1.23    0.53
   5  -6  -1    1.61    0.51
   5   6  -1    0.85    0.51
  -5   6   1    1.17    0.31
  -4  -6   1    8.46    0.93
   4  -6  -1    6.33    0.85
   4  -6  -1    9.85    1.11
   4   6  -1    9.41    1.12
  -4   6   1    8.90    0.69
   3  -6  -1    2.50    0.52
  -3  -6   1    2.42    0.53
   3  -6  -1    2.20    0.64
  -3   6   1    2.26    0.44
   3   6  -1    2.75    0.65
   2  -6  -1    1.08    0.41
   2  -6  -1    0.89    0.46
  -2  -6   1    1.19    0.42
   2   6  -1    1.51    0.32
   2   6  -1    0.95    0.48
  -1  -6   1    3.11    0.57
   1  -6  -1    2.31    0.51
   1   6  -1    4.02    0.67
  -1   6   1    3.52    0.63
   1   6  -1    3.73    0.44
   0  -6  -1   10.87    1.05
   0  -6   1   13.37    1.10
   0   6  -1   11.76    1.08
   0   6   1   10.66    1.16
   0   6  -1   13.49    0.92
  -1  -6  -1    3.06    0.54
   1  -6   1    3.11    0.78
   1  -6   1    2.57    0.51
   1   6   1    2.56    0.57
  -1   6  -1    2.57    0.39
   2  -6   1    6.30    0.78
   2  -6   1    5.98    0.93
  -2   6  -1    5.57    0.59
   2   6   1    7.21    0.89
   3  -6   1    0.23    0.47
   3  -6   1    0.80    0.40
   3  -6   1    1.14    0.52
  -3   6  -1    0.67    0.25
  -3   6  -1    0.34    0.22
   3   6   1    0.16    0.43
  -3   6  -1    0.55    0.49
   4  -6   1   27.86    2.07
   4  -6   1   24.79    1.94
   4  -6   1   22.89    1.79
  -4   6  -1   25.78    1.63
  -4   6  -1   23.90    1.58
  -4   6  -1   26.76    2.06
   4   6   1   26.55    1.93
   5  -6   1    3.94    0.86
   5  -6   1    2.46    0.66
   5  -6   1    3.09    0.61
  -5   6  -1    3.22    0.80
   5   6   1    2.81    0.69
  -5   6  -1    2.99    0.45
  -5   6  -1    3.19    0.43
   6  -6   1   -0.26    0.40
   6  -6   1    0.38    0.54
   6  -6   1    0.04    0.57
  -6   6  -1    0.41    0.30
  -6   6  -1   -0.10    0.49
   6   6   1   -0.34    0.45
  -6   6  -1    0.01    0.24
   7  -6   1    3.50    0.80
   7  -6   1    3.45    0.70
   7   6   1    4.16    0.80
   7   6   1    2.97    0.73
  -7   6  -1    3.46    0.91
  -7   6  -1    2.35    0.46
   8  -6   1   14.69    1.20
   8  -6   1   12.37    1.33
   8  -6   1   13.79    1.13
   8  -6   1   12.39    1.22
  -8  -6  -1   14.20    1.49
   8  -6   1   12.85    1.78
  -8  -6  -1   14.29    1.25
  -8   6  -1   15.93    1.63
  -8   6  -1   14.99    1.11
   9  -6   1    1.58    0.59
   9  -6   1    1.48    0.53
  -9  -6  -1    2.42    0.55
  -9  -6  -1    1.94    0.43
   9  -6   1    1.20    0.43
   9  -6   1    1.66    0.62
   9  -6   1    2.01    0.50
   9   6   1    2.31    0.81
   9   6   1    2.17    0.47
  -9   6  -1    2.23    0.46
  10  -6   1   14.13    1.41
  10  -6   1   14.31    1.38
  10  -6   1   13.56    1.18
  10  -6   1   14.63    1.25
  10  -6   1   15.99    1.22
 -10   6  -1   15.64    1.10
  10   6   1   15.61    1.20
 -10   6  -1   13.96    1.35
  10   6   1   13.45    1.54
  11  -6   1    2.48    0.49
  11  -6   1    2.38    0.68
  11  -6   1    2.13    0.53
  11  -6   1    1.35    0.45
 -11  -6  -1    1.93    0.50
 -11   6  -1    1.83    0.60
  11   6   1    1.82    0.73
 -11   6  -1    2.06    0.40
  11   6   1    2.98    0.48
  12  -6   1    3.78    0.58
  12  -6   1    4.10    0.56
 -12  -6  -1    3.94    0.47
  12  -6   1    3.77    0.72
 -12   6  -1    2.97    0.64
  12   6   1    2.13    0.68
  12   6   1    4.26    0.55
 -13  -6  -1    3.11    0.51
 -13  -6  -1    3.16    0.41
  13  -6   1    2.46    0.59
 -13   6  -1    3.97    0.56
 -13   6  -1    2.77    0.59
  13   6   1    2.93    0.46
  13   6   1    1.57    0.61
  14  -6   1    7.60    0.82
  14  -6   1    8.83    0.75
 -14  -6  -1    8.60    0.67
 -14  -6  -1    8.17    0.82
  14  -6   1    7.98    0.76
 -14   6  -1    9.00    0.90
 -14   6  -1    8.53    0.76
  14   6   1    9.14    0.74
  15  -6   1    4.39    0.46
 -15  -6  -1    4.02    0.40
 -15  -6  -1    3.99    0.45
 -15   6  -1    3.59    0.45
  15   6   1    3.85    0.57
 -14  -7   1    2.79    0.39
  14   7  -1    2.42    0.52
 -14   7   1    2.93    0.48
  13  -7  -1    1.68    0.38
 -13  -7   1    1.42    0.40
 -13   7   1    1.88    0.47
  13   7  -1    2.50    0.35
  13   7  -1    1.47    0.50
 -13   7   1    1.73    0.36
 -12  -7   1    0.80    0.40
  12  -7  -1    1.56    0.43
  12   7  -1    1.45    0.34
 -12   7   1    0.83    0.46
 -12   7   1    1.55    0.39
  12   7  -1    1.51    0.58
  11  -7  -1    8.38    0.85
 -11  -7   1    8.86    0.74
 -11  -7   1    7.73    0.84
  11   7  -1    6.91    0.96
 -11   7   1    7.95    0.81
  11   7  -1    8.22    0.79
  10  -7  -1    7.19    0.98
  10  -7  -1    8.16    0.81
 -10  -7   1    7.08    0.82
  10  -7  -1    8.57    0.86
 -10  -7   1    7.59    0.76
  10   7  -1    6.83    1.02
  10   7  -1    7.72    0.82
   9  -7  -1    6.21    0.71
  -9  -7   1    5.61    0.74
   9  -7  -1    5.17    0.87
  -9  -7   1    4.14    0.90
  -9  -7   1    4.80    0.60
  -9   7   1    3.86    0.68
   9   7  -1    5.60    0.95
  -9   7   1    5.98    0.77
   9   7  -1    5.43    0.63
  -8  -7   1    0.95    0.38
   8  -7  -1    1.30    0.53
  -8  -7   1    0.93    0.47
  -8  -7   1    0.81    0.71
   8  -7  -1    1.74    0.48
   8  -7  -1    1.72    0.63
  -8   7   1    1.10    0.51
   8   7  -1    1.75    0.73
   8   7  -1    1.42    0.42
   7  -7  -1    3.86    0.76
   7  -7  -1    2.64    0.53
  -7  -7   1    3.54    0.77
  -7  -7   1    2.37    0.54
   7  -7  -1    2.40    0.56
  -7  -7   1    3.58    0.53
  -7  -7   1    2.97    0.51
   7   7  -1    3.78    0.86
  -7   7   1    2.92    0.59
   7   7  -1    2.76    0.51
   6  -7  -1    7.75    1.02
  -6  -7   1    6.03    0.71
   6  -7  -1    6.23    0.73
  -6  -7   1    5.81    0.93
  -6  -7   1    5.86    0.97
   6   7  -1    6.04    1.02
  -6   7   1    5.15    0.71
   6   7  -1    6.23    0.70
   5  -7  -1    3.09    0.54
   5  -7  -1    3.27    0.71
  -5  -7   1    2.82    0.51
  -5  -7   1    3.77    0.85
  -5  -7   1    3.20    0.52
  -5  -7   1    2.24    0.70
   5  -7  -1    2.89    0.59
  -5   7   1    1.54    0.34
   5   7  -1    2.12    0.50
  -5   7   1    2.32    0.52
   4  -7  -1    0.88    0.59
   4  -7  -1    1.52    0.56
   4  -7  -1    1.68    0.50
  -4  -7   1    0.34    0.76
   4  -7  -1    0.56    0.44
   4  -7  -1    1.24    0.83
  -4  -7   1    0.44    0.57
  -4  -7   1    1.20    0.42
   4   7  -1    1.03    0.48
  -4   7   1    1.00    0.30
  -4   7   1    1.13    0.40
   4   7  -1    1.75    0.48
   3  -7  -1    1.87    0.57
  -3   7   1    2.18    0.37
   3   7  -1    1.51    0.64
   3   7  -1    3.46    0.84
  -2  -7   1    1.64    0.53
   2   7  -1    1.31    0.31
   2   7  -1    2.30    0.67
  -1  -7   1    0.70    0.46
   1   7  -1    0.47    0.25
   1   7  -1    0.37    0.55
   0  -7   1    0.49    0.45
   0   7   1    0.62    0.54
   0   7  -1    1.29    0.30
   1  -7   1    3.77    0.72
   1   7   1    2.59    0.68
  -1   7  -1    4.15    0.61
  -1   7  -1    4.31    0.50
   2  -7   1    2.55    0.60
  -2   7  -1    2.03    0.37
   2   7   1    3.55    0.73
  -2   7  -1    2.51    0.43
  -3  -7  -1    7.09    1.00
  -3  -7  -1    4.29    0.67
   3  -7   1    6.99    0.88
   3  -7   1    5.53    0.75
   3  -7   1    6.31    0.86
  -3  -7  -1    5.11    1.23
   3  -7   1    7.68    1.12
  -3  -7  -1    7.20    0.78
  -3   7  -1    6.29    1.01
   3   7   1    5.14    0.87
   3   7   1    7.47    1.02
  -3   7  -1    7.10    0.63
   4  -7   1    3.77    0.72
   4  -7   1    3.98    0.85
  -4  -7  -1    4.83    0.64
   4  -7   1    4.16    0.63
   4  -7   1    3.92    0.60
  -4  -7  -1    4.63    1.06
   4  -7   1    3.69    0.56
  -4  -7  -1    4.14    0.56
   4   7   1    3.83    0.65
  -4   7  -1    4.80    0.65
  -4   7  -1    4.86    0.56
  -4   7  -1    4.57    0.53
   5  -7   1    4.40    0.61
   5  -7   1    2.90    0.79
   5  -7   1    3.39    0.57
  -5  -7  -1    2.54    0.84
   5  -7   1    2.86    0.69
   5  -7   1    2.88    0.61
  -5   7  -1    3.70    0.58
   5   7   1    5.10    0.61
  -5   7  -1    3.48    0.46
  -5   7  -1    3.70    0.51
   6  -7   1    0.60    0.63
   6  -7   1    1.18    0.57
   6  -7   1    1.25    0.51
  -6  -7  -1    1.96    0.52
  -6  -7  -1    1.91    0.44
   6  -7   1    1.08    0.43
   6  -7   1    2.27    0.47
  -6  -7  -1    1.38    0.42
  -6   7  -1    1.86    0.50
   6   7   1    2.14    0.47
  -6   7  -1    1.36    0.34
   6   7   1    2.15    0.52
   7  -7   1    1.57    0.51
   7  -7   1    1.50    0.54
   7  -7   1    2.02    0.50
   7  -7   1    1.28    0.59
   7  -7   1    0.91    0.66
  -7  -7  -1    1.63    0.42
   7   7   1    1.64    0.44
  -7   7  -1    1.28    0.48
  -7   7  -1    1.82    0.36
   8  -7   1    0.27    0.44
   8  -7   1    0.76    0.59
   8  -7   1    0.07    0.57
   8  -7   1   -0.12    0.36
   8  -7   1    0.31    0.40
  -8  -7  -1    1.50    0.67
  -8  -7  -1    0.98    0.34
   8   7   1    0.21    0.65
  -8   7  -1    0.49    0.42
   8   7   1    0.36    0.36
  -8   7  -1    0.61    0.28
  -9  -7  -1   10.18    0.90
   9  -7   1   11.15    1.02
   9  -7   1   10.90    1.06
  -9  -7  -1   10.75    1.04
  -9   7  -1   10.30    1.07
  -9   7  -1   10.02    0.83
   9   7   1   11.02    0.95
   9   7   1   10.87    1.20
 -10  -7  -1    1.43    0.47
 -10  -7  -1    0.90    0.33
  10  -7   1    0.97    0.63
  10  -7   1    1.30    0.43
  10  -7   1    0.73    0.45
  10  -7   1    2.21    0.47
  10   7   1    1.64    0.65
  10   7   1    1.69    0.41
 -10   7  -1    1.33    0.50
 -10   7  -1    1.77    0.53
 -11  -7  -1    0.38    0.29
  11  -7   1    0.38    0.36
  11  -7   1    0.38    0.33
 -11  -7  -1    0.08    0.34
  11   7   1   -0.70    0.53
  11   7   1    0.09    0.27
 -11   7  -1   -0.12    0.39
 -11   7  -1    1.08    0.44
 -12  -7  -1    5.70    0.65
  12  -7   1    5.94    0.60
  12  -7   1    6.44    0.65
  12   7   1    5.84    0.62
 -12   7  -1    5.82    0.67
 -12   7  -1    5.41    0.62
  12   7   1    5.30    0.76
  13  -7   1   11.59    0.89
  13  -7   1   12.75    0.84
 -13  -7  -1   11.38    0.91
  13   7   1    8.90    1.01
 -13   7  -1   11.01    0.85
 -13   7  -1   10.57    0.91
 -12   8   1   -0.20    0.22
  11  -8  -1    0.11    0.29
 -11  -8   1    0.11    0.31
 -11  -8   1    0.57    0.23
  11   8  -1    0.59    0.26
  11   8  -1    0.70    0.47
 -11   8   1    0.69    0.31
  10  -8  -1    9.12    0.95
  10  -8  -1   10.88    0.92
  10  -8  -1    9.89    0.86
 -10  -8   1    8.72    0.88
 -10  -8   1   10.15    0.78
  10   8  -1    8.64    0.98
 -10   8   1    9.10    0.90
  10   8  -1   10.02    0.82
 -10   8   1    9.13    0.83
   9  -8  -1    9.60    0.90
  -9  -8   1   10.28    0.85
  -9  -8   1    9.08    0.92
   9  -8  -1    9.25    1.01
   9   8  -1    9.44    1.03
   9   8  -1   10.45    0.85
  -9   8   1   11.51    0.91
  -9   8   1   10.28    0.98
   8  -8  -1   11.75    1.24
  -8  -8   1   10.11    1.26
   8  -8  -1   12.66    1.06
   8  -8  -1   14.29    1.13
  -8  -8   1   15.03    1.03
  -8  -8   1   12.58    1.10
  -8   8   1   11.54    1.04
  -8   8   1   12.36    1.13
   8   8  -1   11.96    1.33
   8   8  -1   14.72    1.04
   7  -8  -1   10.35    1.03
   7  -8  -1   11.45    0.99
   7  -8  -1   10.24    1.18
  -7  -8   1   11.60    0.95
  -7  -8   1    9.24    1.20
  -7  -8   1   12.08    1.37
   7   8  -1   10.72    1.23
  -7   8   1   10.37    1.07
   7   8  -1   10.41    0.93
  -6  -8   1    3.52    0.53
   6  -8  -1    3.43    0.60
  -6  -8   1    1.35    0.71
  -6  -8   1    3.15    0.49
   6  -8  -1    3.08    0.76
  -6  -8   1    2.79    0.71
   6   8  -1    2.41    0.74
  -6   8   1    3.49    0.53
   6   8  -1    3.26    0.52
  -6   8   1    3.94    0.65
  -5  -8   1    2.94    0.52
  -5  -8   1    3.43    0.83
   5  -8  -1    3.51    0.57
  -5  -8   1    3.21    0.52
  -5  -8   1    2.30    0.75
   5  -8  -1    2.99    0.76
   5   8  -1    4.16    0.81
   5   8  -1    3.99    0.54
  -5   8   1    3.47    0.52
  -5   8   1    3.54    0.65
   4  -8  -1    5.46    0.69
  -4  -8   1    7.27    0.75
  -4  -8   1    4.76    0.92
  -4  -8   1    6.33    1.03
   4  -8  -1    4.32    1.04
   4  -8  -1    5.55    0.76
  -4  -8   1    7.73    0.76
   4   8  -1    5.42    0.73
  -4   8   1    7.03    0.82
  -4   8   1    7.01    0.72
   4   8  -1    6.49    0.72
   3  -8  -1    5.27    1.06
   3  -8  -1    4.64    0.72
   3  -8  -1    3.95    0.60
  -3  -8   1    4.26    0.88
   3  -8  -1    4.28    0.80
  -3  -8   1    5.04    0.63
  -3  -8   1    4.79    0.60
  -3   8   1    5.35    0.75
  -3   8   1    5.17    0.62
   3   8  -1    5.94    0.69
   3   8  -1    4.41    0.65
  -2  -8   1    0.38    0.56
  -2  -8   1    0.17    0.34
   2  -8  -1    0.33    0.76
   2  -8  -1   -0.51    0.39
  -2  -8   1    0.11    0.71
   2  -8  -1    0.80    0.52
  -2   8   1   -0.24    0.42
  -2   8   1   -0.09    0.41
   2   8  -1    0.29    0.36
   1  -8  -1    7.17    0.78
   1  -8  -1    8.11    0.89
   1  -8  -1    8.09    1.24
  -1  -8   1    6.83    0.76
  -1  -8   1    6.38    0.96
  -1  -8   1    7.81    1.26
  -1  -8   1    6.67    0.82
  -1   8   1    6.72    0.83
   0  -8  -1    3.23    0.51
   0  -8  -1    1.90    0.90
   0  -8   1    1.73    0.51
   0  -8   1    2.27    0.67
   0  -8   1    1.75    0.80
   0  -8  -1    2.71    0.58
   0  -8  -1    1.80    0.58
   0   8  -1    2.73    0.57
   0   8   1    3.09    0.56
  -1  -8  -1    0.40    0.42
   1  -8   1    0.69    0.79
  -1  -8  -1    0.48    0.34
  -1  -8  -1    0.47    0.75
   1  -8   1    1.24    0.41
   1  -8   1   -0.15    0.49
  -1  -8  -1    0.77    0.40
  -1  -8  -1    0.83    0.56
   1   8   1    1.61    0.49
  -1   8  -1    1.12    0.36
  -1   8  -1    1.79    0.48
  -2  -8  -1    2.47    0.48
   2  -8   1    3.23    0.71
  -2  -8  -1    3.11    0.53
   2  -8   1    3.33    0.93
  -2  -8  -1    3.68    1.00
   2  -8   1    2.21    0.56
   2  -8   1    2.64    0.51
   2   8   1    2.54    0.56
  -2   8  -1    3.25    0.42
  -2   8  -1    3.11    0.58
   3  -8   1    1.86    0.83
   3  -8   1    2.08    0.47
  -3  -8  -1    2.31    0.47
   3  -8   1    3.06    0.58
  -3  -8  -1    1.57    0.74
  -3  -8  -1    2.13    0.44
   3  -8   1    2.66    0.69
  -3   8  -1    2.05    0.37
   3   8   1    2.27    0.47
   3   8   1    2.22    0.51
  -4  -8  -1    0.68    0.37
   4  -8   1    0.86    0.39
   4  -8   1    0.42    0.37
   4  -8   1   -0.41    0.51
  -4  -8  -1    0.69    0.64
  -4  -8  -1    0.68    0.36
   4  -8   1    1.07    0.43
   4   8   1    1.01    0.42
  -4   8  -1    0.55    0.29
  -4   8  -1    0.34    0.44
   4   8   1    0.95    0.38
  -4   8  -1    0.62    0.36
   5  -8   1    1.13    0.41
   5  -8   1    1.56    0.45
   5  -8   1    1.27    0.62
  -5  -8  -1    2.12    0.72
  -5  -8  -1    1.92    0.44
   5  -8   1    2.10    0.54
  -5   8  -1    1.66    0.35
   5   8   1    1.70    0.46
   5   8   1    0.86    0.39
  -5   8  -1    1.31    0.40
  -6  -8  -1    2.61    0.71
   6  -8   1    4.10    0.56
   6  -8   1    3.39    0.72
   6  -8   1    2.73    0.48
   6  -8   1    3.16    0.61
   6   8   1    2.44    0.47
  -6   8  -1    2.53    0.60
   6   8   1    2.52    0.52
   7  -8   1    4.60    0.62
   7  -8   1    4.45    0.78
  -7  -8  -1    4.28    0.56
  -7   8  -1    3.65    0.54
   7   8   1    4.84    0.57
   8  -8   1    0.47    0.43
  -8  -8  -1    0.76    0.31
  -8  -8  -1    0.05    0.38
   8  -8   1    0.13    0.36
   8  -8   1    0.56    0.52
   8   8   1    0.40    0.29
  -8   8  -1    0.98    0.39
  -9  -8  -1    3.12    0.43
   9  -8   1    2.09    0.48
  -9  -8  -1    2.15    0.49
   9  -8   1    3.07    0.52
   9   8   1    3.19    0.45
  -9   8  -1    3.20    0.48
 -10  -8  -1   -0.10    0.23
  10  -8   1   -0.43    0.30
 -10  -8  -1    0.13    0.34
  10  -8   1    0.13    0.33
 -10   8  -1    0.10    0.32
 -10   8  -1    0.01    0.35
  10   8   1   -0.17    0.24
  11  -8   1    4.90    0.52
  11  -8   1    4.74    0.51
 -11  -8  -1    4.94    0.48
 -11  -8  -1    4.61    0.52
 -11   8  -1    4.77    0.54
  11   8   1    5.67    0.54
  -9  -9   1    0.24    0.21
  -9   9   1    0.73    0.26
   9   9  -1    0.03    0.20
   8  -9  -1    2.83    0.44
  -8  -9   1    2.81    0.38
   8  -9  -1    3.87    0.60
   8   9  -1    3.30    0.40
  -8   9   1    3.11    0.41
  -7  -9   1    4.39    0.48
   7  -9  -1    4.42    0.71
   7   9  -1    4.61    0.51
  -7   9   1    4.17    0.49
  -6  -9   1    6.16    0.64
   6  -9  -1    5.13    0.78
  -6  -9   1    4.67    0.80
  -6   9   1    5.93    0.59
   6   9  -1    6.36    0.63
  -5  -9   1    3.14    0.71
   5  -9  -1    2.78    0.65
  -5  -9   1    3.95    0.50
   5  -9  -1    2.89    0.55
  -5   9   1    2.99    0.54
  -5   9   1    3.63    0.47
   5   9  -1    3.55    0.46
   4  -9  -1    1.68    0.63
  -4  -9   1    1.60    0.61
  -4  -9   1    2.79    0.47
   4  -9  -1    1.43    0.48
  -4   9   1    1.55    0.48
   4   9  -1    2.00    0.43
   3  -9  -1    6.46    0.97
  -3  -9   1    8.23    1.10
  -3  -9   1    9.40    0.81
   3  -9  -1    9.21    0.94
  -3  -9   1    9.80    0.82
   3  -9  -1    8.53    1.14
   3   9  -1    7.60    0.79
   3   9  -1    9.10    0.79
  -3   9   1    8.51    0.85
  -2  -9   1    4.77    0.96
  -2  -9   1    7.90    0.91
   2  -9  -1    6.27    1.07
   2  -9  -1    6.93    0.78
  -2  -9   1    8.20    0.75
   2  -9  -1    8.73    0.76
   2  -9  -1    7.65    0.95
  -2   9   1    6.88    0.71
   2   9  -1    7.35    0.73
  -2   9   1    7.55    0.80
  -1  -9   1    2.16    0.60
   1  -9  -1    1.53    0.40
  -1  -9   1    0.02    0.63
  -1  -9   1    1.85    0.44
   1  -9  -1    1.46    0.61
   1  -9  -1    1.26    0.74
   1  -9  -1    1.03    0.43
   1   9  -1    2.37    0.44
  -1   9   1    1.38    0.47
   1   9  -1    2.03    0.46
  -1   9   1    1.66    0.39
   0  -9   1    4.44    0.76
   0  -9  -1    4.56    0.75
   0  -9   1    3.75    0.85
   0  -9  -1    6.09    0.64
   0  -9   1    5.56    0.62
   0  -9  -1    4.42    0.95
   0   9   1    4.41    0.64
   0   9   1    4.82    0.59
   0   9  -1    5.94    0.64
   0   9  -1    5.01    0.65
   1  -9   1    8.65    1.21
  -1  -9  -1   10.74    1.31
   1  -9   1   12.45    0.97
   1  -9   1   11.02    1.17
  -1  -9  -1   10.80    0.93
   1  -9   1   11.33    1.04
  -1   9  -1   11.29    1.02
   1   9   1   10.55    1.03
  -1   9  -1   11.69    0.97
   1   9   1   12.05    0.93
  -2  -9  -1    1.63    0.38
   2  -9   1    1.58    0.39
  -2  -9  -1    1.65    0.70
   2  -9   1    1.30    0.46
   2  -9   1    2.09    0.71
   2  -9   1    0.64    0.59
  -2  -9  -1    1.04    0.38
   2   9   1    1.64    0.36
  -2   9  -1    1.67    0.43
   2   9   1    2.08    0.44
  -2   9  -1    1.36    0.47
   3  -9   1   -0.27    0.36
   3  -9   1    0.38    0.42
  -3  -9  -1    0.50    0.31
   3  -9   1   -0.65    0.53
  -3  -9  -1    0.01    0.32
  -3  -9  -1   -0.27    0.54
   3  -9   1    0.44    0.59
   3   9   1    0.32    0.31
  -3   9  -1   -0.06    0.38
  -4  -9  -1    1.99    0.64
  -4  -9  -1    2.70    0.43
   4  -9   1    2.03    0.66
   4  -9   1    2.06    0.43
   4  -9   1    1.47    0.47
   4   9   1    1.64    0.38
  -4   9  -1    1.55    0.48
  -5  -9  -1    5.68    0.57
   5  -9   1    2.94    0.72
  -5  -9  -1    4.40    0.75
  -5   9  -1    4.26    0.63
  -5   9  -1    5.37    0.55
   5   9   1    5.49    0.57
   6  -9   1    0.30    0.40
   6  -9   1   -0.11    0.51
  -6  -9  -1    0.36    0.28
   6   9   1    0.90    0.46
  -6   9  -1    0.87    0.34
   6   9   1   -0.12    0.26
  -6   9  -1    0.15    0.40
   7  -9   1    0.62    0.40
   7  -9   1    0.09    0.47
  -7  -9  -1    0.65    0.29
   7   9   1    0.49    0.28
  -7   9  -1   -0.01    0.30
  -7   9  -1    0.47    0.41
  -8  -9  -1    1.19    0.28
   8  -9   1    0.45    0.42
  -8   9  -1    1.38    0.38
  -8   9  -1    0.49    0.29
   8   9   1    0.82    0.27
   9   9   1    2.39    0.38
  -4 -10   1    1.57    0.50
   4 -10  -1    1.85    0.54
  -4  10   1    1.99    0.35
   4  10  -1    2.10    0.33
   3 -10  -1    0.94    0.48
  -3 -10   1    0.35    0.37
   3 -10  -1    0.91    0.54
   3  10  -1    0.77    0.24
   2 -10  -1    0.16    0.42
  -2 -10   1   -0.23    0.39
   2 -10  -1   -0.12    0.34
   2  10  -1    0.51    0.33
  -1 -10   1    4.27    0.82
  -1 -10   1    2.75    0.59
   1 -10  -1    2.46    0.57
   1  10  -1    3.43    0.40
   1  10  -1    2.46    0.40
  -1  10   1    2.75    0.42
   0 -10   1    1.17    0.48
   0 -10   1    1.07    0.31
   0 -10  -1    1.14    0.49
   0 -10   1    1.60    0.47
   0  10  -1    1.07    0.26
   0  10  -1    0.98    0.31
   0  10   1    1.08    0.29
   0  10   1    1.17    0.34
   1 -10   1    0.14    0.43
   1 -10   1   -0.15    0.25
  -1 -10  -1    0.01    0.39
   1  10   1    0.60    0.30
  -1  10  -1    0.34    0.31
   1  10   1    0.17    0.25
  -1  10  -1    0.11    0.22
   2 -10   1    1.24    0.44
   2 -10   1    1.39    0.50
   2 -10   1    2.23    0.52
  -2 -10  -1    2.19    0.54
   2  10   1    1.87    0.36
  -2  10  -1    2.27    0.43
   2  10   1    2.27    0.33
  -2  10  -1    2.46    0.39
  -3 -10  -1    2.82    0.56
   3 -10   1    3.34    0.57
   4 -10   1    2.08    0.59
  -4  10  -1    0.95    0.38
 -19   0   2   -0.07    0.40
  19   0  -2   -0.48    0.66
  19   0  -2    0.22    0.23
 -18   0   2    0.54    0.47
 -18   0   2    0.92    0.29
  18   0  -2    0.75    0.33
 -17   0   2    0.90    0.49
  17   0  -2    0.04    0.27
 -17   0   2    0.36    0.34
  17   0  -2    0.38    0.33
  17   0  -2    0.49    0.62
 -16   0   2    0.81    0.51
 -16   0   2    0.53    0.37
  16   0  -2    0.73    0.57
  16   0  -2    0.65    0.37
  16   0  -2   -0.22    0.26
 -15   0   2    0.18    0.38
 -15   0   2   -0.12    0.46
  15   0  -2    0.41    0.60
  15   0  -2    0.67    0.28
  14   0  -2    4.79    0.79
 -14   0   2    4.34    0.71
  14   0  -2    3.76    0.82
  14   0  -2    5.29    0.66
  14   0  -2    4.62    0.56
 -14   0   2    5.58    0.63
 -13   0   2    3.30    0.82
 -12   0   2    7.49    1.14
 -11   0   2    8.37    1.14
 -10   0   2   20.52    1.66
  -9   0   2  136.52    8.00
   8   0  -2   48.65    2.96
  -8   0   2   50.05    3.14
   7   0  -2    1.23    0.29
  -7   0   2    1.07    0.37
  -6   0   2   26.70    2.47
  -6   0   2   27.56    2.02
   6   0  -2   25.45    1.61
  -6   0   2   25.83    1.73
   6   0  -2   24.72    1.98
  -6   0   2   25.42    2.42
  -5   0   2  206.36   10.86
  -5   0   2  180.79   11.46
   5   0  -2  206.71   11.14
   5   0  -2  178.28   10.79
  -4   0   2  278.26   15.31
   4   0  -2  259.64   15.03
  -4   0   2  268.43   15.28
  -4   0   2  258.80   15.04
  -3   0   2   35.77    2.30
   3   0  -2   33.62    2.21
  -3   0   2   34.82    2.22
  -3   0   2   34.25    2.30
   2   0  -2  882.99   49.32
  -2   0   2  880.61   49.41
   1   0  -2   46.58    2.46
   1   0  -2   38.19    2.42
  -1   0   2   43.48    2.46
  -1   0   2   39.18    2.43
   0   0  -2   85.53    4.70
   0   0  -2   74.22    4.33
   0   0   2   82.85    4.70
   0   0  -2   75.03    4.33
   0   0   2   72.54    4.34
   1   0   2    6.84    0.89
   1   0   2    5.34    0.44
  -1   0  -2    7.72    0.97
  -1   0  -2    5.68    0.43
   2   0   2  730.28   40.36
  -2   0  -2  724.80   40.34
   3   0   2    4.51    0.54
  -3   0  -2    4.60    0.55
  -3   0  -2    7.05    1.26
  -4   0  -2   12.36    1.74
   4   0   2   11.10    0.98
  -4   0  -2   11.64    0.99
   4   0   2   10.41    0.79
  -5   0  -2   75.02    4.14
   5   0   2   61.66    4.01
   5   0   2   74.91    4.07
  -5   0  -2   71.42    5.46
  -6   0  -2    0.18    1.11
   6   0   2    0.17    0.19
  -6   0  -2    0.01    0.26
   6   0   2    0.32    0.23
   7   0   2   19.66    1.27
   7   0   2   16.29    1.19
  -7   0  -2   17.75    1.36
   8   0   2   15.10    1.11
  -8   0  -2   14.27    1.25
  -9   0  -2   28.52    1.96
   9   0   2   25.79    1.74
  -9   0  -2   22.91    1.72
  10   0   2    0.36    0.35
 -10   0  -2    0.62    0.47
 -10   0  -2    0.23    0.27
 -11   0  -2    0.94    0.34
 -11   0  -2    0.35    0.49
 -12   0  -2    0.39    0.29
 -12   0  -2    1.71    0.65
 -13   0  -2   31.24    1.99
 -13   0  -2   33.56    2.57
  14   0   2    1.36    0.66
  14   0   2    0.95    0.39
  14   0   2    0.20    0.47
  14   0   2    0.90    0.34
  14   0   2    0.36    0.39
 -14   0  -2    0.07    0.48
 -15   0  -2    3.25    0.51
 -15   0  -2    1.49    0.57
  15   0   2    1.98    0.71
  15   0   2    2.91    0.59
  15   0   2    2.37    0.41
  16   0   2    9.17    0.78
  16   0   2    6.17    0.85
  16   0   2    9.24    0.80
 -16   0  -2    6.83    0.86
  16   0   2    7.12    1.03
 -16   0  -2    8.49    0.78
  17   0   2   10.98    0.80
 -17   0  -2   10.00    1.02
 -17   0  -2    9.36    0.78
  17   0   2    7.97    1.06
  18   0   2   -0.16    0.23
 -18   0  -2    0.03    0.25
  18   0   2    0.41    0.54
  18   0   2    0.10    0.27
 -18   0  -2    0.04    0.40
  19  -1  -2    3.42    0.40
 -19   1   2    3.74    0.36
 -19   1   2    3.43    0.49
  19   1  -2    3.34    0.37
  19   1  -2    3.15    0.63
  18  -1  -2    1.18    0.32
 -18  -1   2    0.87    0.50
 -18   1   2    1.53    0.33
  18   1  -2    2.00    0.70
  18   1  -2    0.91    0.33
 -18   1   2    1.43    0.48
  17  -1  -2    2.58    0.83
  17  -1  -2    3.28    0.51
 -17  -1   2    4.19    0.65
  17  -1  -2    4.96    0.52
  17   1  -2    3.30    0.77
 -17   1   2    4.55    0.54
 -17   1   2    3.54    0.61
  17   1  -2    4.39    0.52
  16  -1  -2    0.66    0.32
  16  -1  -2    0.51    0.35
  16  -1  -2    0.95    0.66
 -16  -1   2    0.88    0.34
 -16  -1   2    0.54    0.51
  16   1  -2    0.67    0.34
 -16   1   2    0.77    0.37
 -16   1   2    0.94    0.51
  16   1  -2   -0.29    0.57
 -15  -1   2    6.79    0.91
 -15  -1   2    8.44    0.78
  15  -1  -2    8.07    0.79
  15  -1  -2    8.33    0.83
 -15   1   2    8.80    0.83
 -15   1   2    6.79    0.88
  15   1  -2    8.52    0.86
  15   1  -2    7.85    1.05
 -14  -1   2    7.24    0.73
  14  -1  -2    6.70    0.99
  14  -1  -2    7.84    0.81
 -14  -1   2    8.38    0.94
  14  -1  -2    7.76    0.77
  14   1  -2    9.50    1.10
 -14   1   2    7.91    0.78
  14   1  -2    8.51    0.82
 -14   1   2    7.51    0.93
  14   1  -2    8.77    0.96
 -13  -1   2   16.48    1.68
 -13   1   2   16.48    1.70
 -12  -1   2    4.48    0.90
 -12   1   2    4.64    0.89
 -11  -1   2    2.85    0.68
 -11   1   2    5.33    0.90
  11   1  -2    3.32    0.60
 -10  -1   2   13.82    1.29
  10   1  -2   12.46    1.08
 -10   1   2   13.20    1.29
  -9  -1   2   17.98    1.42
   9  -1  -2   16.92    1.22
   9   1  -2   15.07    1.21
  -9   1   2   15.04    1.34
   8  -1  -2    7.49    0.66
  -8  -1   2    5.49    0.76
   8   1  -2    5.77    0.67
  -8   1   2    5.81    0.82
  -7  -1   2   22.64    1.64
   7  -1  -2   23.90    1.51
  -7   1   2   21.94    1.63
   7   1  -2   23.17    1.52
   6  -1  -2   35.53    2.11
  -6  -1   2   36.31    2.24
  -6  -1   2   36.62    2.08
  -6  -1   2   35.06    3.10
  -6  -1   2   37.93    2.59
   6   1  -2   36.31    2.08
   6   1  -2   33.69    2.12
  -6   1   2   30.53    3.00
  -6   1   2   33.98    3.09
   6   1  -2   34.27    2.52
  -6   1   2   33.67    2.21
   5  -1  -2   22.75    1.72
   5  -1  -2   22.97    1.37
  -5  -1   2   23.92    1.73
  -5  -1   2   21.36    2.12
  -5  -1   2   24.41    1.35
   5  -1  -2   22.71    2.21
  -5  -1   2   24.44    1.47
  -5   1   2   18.26    2.02
  -5   1   2   22.93    1.70
   5   1  -2   20.69    2.09
   5   1  -2   17.84    1.32
  -5   1   2   18.85    2.09
  -5   1   2   22.07    1.44
   5   1  -2   20.70    1.38
   5   1  -2   22.76    1.71
  -4  -1   2  391.00   20.30
   4  -1  -2  356.73   19.77
  -4  -1   2  360.55   19.56
  -4  -1   2  352.87   19.77
   4  -1  -2  364.20   20.30
  -4   1   2  366.54   20.33
   4   1  -2  352.04   19.76
   4   1  -2  337.12   20.10
  -4   1   2  336.17   19.74
   4   1  -2  299.47   19.47
   3  -1  -2  532.51   28.76
  -3  -1   2  564.44   28.72
   3  -1  -2  484.71   28.31
  -3  -1   2  478.91   28.29
  -3   1   2  460.17   28.29
   3   1  -2  541.23   28.66
  -3   1   2  527.53   28.78
   3   1  -2  480.07   28.28
  -2  -1   2  465.08   27.02
   2  -1  -2  475.78   27.07
   2  -1  -2  496.36   27.44
  -2  -1   2  551.12   27.45
  -2   1   2  459.32   27.07
   2   1  -2  508.16   27.38
   2   1  -2  439.24   27.16
  -2   1   2  502.45   27.51
  -1  -1   2  183.57   10.03
   1  -1  -2  192.23   10.16
  -1  -1   2  161.21    9.60
   1  -1  -2  177.03    9.69
   1   1  -2  171.57   10.02
   1   1  -2  159.47    9.59
  -1   1   2  151.96    9.66
  -1   1   2  178.81   10.15
   0  -1   2  503.13   32.35
   0  -1  -2  645.68   32.94
   0  -1   2  621.95   33.30
   0  -1  -2  546.86   32.48
   0  -1  -2  527.54   32.32
   0   1  -2  600.75   33.19
   0   1   2  643.44   33.55
   1  -1   2  282.93   16.57
   1  -1   2  337.43   17.41
  -1  -1  -2  284.93   16.69
  -1   1  -2  312.65   17.35
   1   1   2  279.71   16.69
   2  -1   2  448.19   22.79
  -2  -1  -2  365.19   21.81
   2  -1   2  364.70   21.72
  -2  -1  -2  453.37   22.83
   2   1   2  385.34   22.63
   2   1   2  353.40   21.82
  -2   1  -2  426.16   22.71
  -2   1  -2  342.05   21.67
  -3  -1  -2   88.22    6.14
   3  -1   2   88.14    6.13
   3  -1   2   86.07    5.11
  -3  -1  -2   89.38    5.19
  -3   1  -2   89.24    5.07
   3   1   2   94.16    5.24
   3   1   2   84.64    6.02
  -3   1  -2   80.52    5.98
  -3   1  -2   90.31    6.13
   4  -1   2   33.28    2.01
   4  -1   2   31.09    2.18
  -4  -1  -2   36.24    3.30
   4  -1   2   29.16    2.04
  -4  -1  -2   34.90    2.28
   4  -1   2   34.27    3.23
   4   1   2   34.68    2.30
   4   1   2   31.45    1.98
   4   1   2   32.81    2.00
  -4   1  -2   32.87    2.06
  -4   1  -2   33.09    2.14
  -4   1  -2   38.74    3.33
   5  -1   2    4.96    0.54
  -5  -1  -2    4.64    1.41
  -5  -1  -2    4.79    0.58
  -5   1  -2    7.55    1.53
  -5   1  -2    7.20    0.64
   5   1   2    6.22    0.55
   5   1   2    7.40    0.56
  -6  -1  -2    4.48    0.63
   6  -1   2    5.43    0.60
   6   1   2    5.54    0.55
   6   1   2    6.47    0.56
  -6   1  -2    5.39    0.69
   7  -1   2   19.47    1.50
  -7  -1  -2   19.29    1.57
   7   1   2   25.25    1.51
   7   1   2   24.26    1.52
  -7   1  -2   24.30    1.65
   8  -1   2   71.87    4.44
  -8  -1  -2   77.98    4.59
  -8   1  -2   75.73    4.60
   8   1   2   76.24    4.42
   8   1   2   74.10    4.44
   9  -1   2    5.51    0.70
  -9  -1  -2    5.36    0.80
  -9   1  -2    3.76    0.74
   9   1   2    3.55    0.58
  -9   1  -2    3.63    0.46
  10  -1   2   11.42    1.02
 -10  -1  -2    9.07    1.21
 -10   1  -2   11.05    0.85
 -10   1  -2   10.75    1.30
 -11  -1  -2    7.42    1.07
  11  -1   2    5.59    0.84
 -11   1  -2    5.82    0.60
 -11   1  -2    5.65    0.62
 -11   1  -2    6.18    1.03
 -12  -1  -2   20.12    1.80
 -12   1  -2   20.27    1.41
 -12   1  -2   20.55    1.86
 -12   1  -2   19.31    1.34
  13  -1   2   31.23    2.44
 -13  -1  -2   29.91    2.28
  13  -1   2   29.21    2.01
 -13  -1  -2   29.95    2.32
  13  -1   2   33.56    2.51
  13  -1   2   26.10    2.32
  13  -1   2   29.25    1.93
  13   1   2   25.97    2.06
 -13   1  -2   28.55    2.40
 -13   1  -2   32.87    2.62
  13   1   2   25.78    2.08
  13   1   2   30.44    2.13
 -13   1  -2   31.08    1.86
 -14  -1  -2   14.43    1.09
  14  -1   2   14.95    1.13
  14  -1   2   14.48    1.57
 -14  -1  -2   13.19    1.29
  14  -1   2   15.08    1.32
  14  -1   2   12.97    1.14
  14   1   2   13.30    1.31
  14   1   2   15.37    1.11
 -14   1  -2   15.05    1.19
 -14   1  -2   14.05    1.35
  14   1   2   13.09    1.51
  14   1   2   13.41    1.12
 -15  -1  -2    0.32    0.48
  15  -1   2    0.53    0.48
 -15  -1  -2    0.71    0.39
  15  -1   2    0.60    0.32
  15  -1   2    0.91    0.67
 -15  -1  -2    0.82    0.53
  15   1   2    1.40    0.35
  15   1   2    1.03    0.48
 -15   1  -2    1.48    0.50
  15   1   2    0.40    0.61
  15   1   2    0.92    0.44
 -15   1  -2    0.92    0.43
 -16  -1  -2    6.80    0.82
 -16  -1  -2    7.43    0.73
  16  -1   2    6.15    0.96
  16  -1   2    7.40    0.75
  16  -1   2    7.88    0.71
  16   1   2    8.22    0.72
 -16   1  -2    6.70    0.68
 -16   1  -2    6.42    0.79
  16   1   2    6.36    0.84
  16   1   2    6.97    1.00
  17  -1   2    4.23    0.77
  17  -1   2    3.85    0.45
 -17  -1  -2    3.56    0.60
  17  -1   2    3.04    0.46
  17   1   2    2.11    0.68
 -17   1  -2    2.85    0.51
 -17   1  -2    3.87    0.45
  18  -1   2    6.93    0.59
  18  -1   2    6.15    0.60
 -18  -1  -2    6.81    0.70
 -18   1  -2    5.72    0.56
  18   1   2    4.76    0.77
  19  -2  -2   10.94    0.75
 -19  -2   2    8.81    0.91
 -19   2   2   10.90    0.72
 -18  -2   2    2.19    0.31
  18  -2  -2    1.76    0.34
 -18  -2   2    0.97    0.46
  18   2  -2    1.49    0.60
  18   2  -2    1.20    0.33
 -17  -2   2    3.79    0.63
  17  -2  -2    4.22    0.51
 -17  -2   2    4.74    0.48
  17   2  -2    3.48    0.78
 -17   2   2    3.73    0.59
  17   2  -2    3.40    0.47
 -17   2   2    4.00    0.47
  16  -2  -2    4.33    0.52
  16  -2  -2    4.03    0.52
 -16  -2   2    3.28    0.64
 -16  -2   2    3.24    0.46
 -16   2   2    4.31    0.52
  16   2  -2    1.73    0.44
  16   2  -2    2.23    0.71
  15  -2  -2   -0.16    0.35
  15  -2  -2    0.22    0.29
 -15  -2   2   -0.32    0.49
 -15  -2   2    0.85    0.32
  15   2  -2    0.50    0.57
 -15   2   2    0.50    0.38
 -15   2   2   -0.18    0.47
  14  -2  -2    5.67    0.67
 -14  -2   2    5.37    0.59
 -14  -2   2    6.06    0.80
  14  -2  -2    3.97    0.53
  14   2  -2    3.44    0.54
 -14   2   2    4.80    0.61
  14   2  -2    4.64    0.77
 -14   2   2    3.91    0.72
  14   2  -2    5.41    0.90
 -13  -2   2    6.61    1.11
 -13   2   2   10.69    1.42
 -12  -2   2    5.76    1.03
  12   2  -2    8.41    1.01
 -12   2   2    6.19    1.10
 -11  -2   2   15.32    1.53
  11   2  -2   16.96    1.39
 -11   2   2   17.24    1.60
  10  -2  -2   26.30    1.85
 -10  -2   2   26.50    2.03
 -10   2   2   26.07    2.04
  10   2  -2   25.45    1.84
   9  -2  -2    3.55    0.60
  -9  -2   2    5.71    0.85
  -9   2   2    5.14    0.78
   9   2  -2    5.52    0.71
  -8  -2   2    8.98    0.96
   8  -2  -2    9.98    0.88
  -8   2   2    9.77    1.00
   8   2  -2    9.01    0.86
   7  -2  -2    3.84    0.53
  -7  -2   2    4.14    0.65
  -7  -2   2    4.62    0.51
   7   2  -2    3.90    0.51
  -7   2   2    3.45    0.63
   7   2  -2    3.38    0.53
  -6  -2   2   34.54    2.23
   6  -2  -2   33.87    2.13
   6  -2  -2   33.89    3.44
   6   2  -2   36.12    2.10
  -6   2   2   33.53    3.36
   6   2  -2   33.83    2.13
  -6   2   2   33.00    2.19
   5  -2  -2   45.24    3.81
  -5  -2   2   41.87    2.63
  -5  -2   2   46.09    2.98
   5  -2  -2   44.93    2.58
  -5  -2   2   45.02    3.75
   5   2  -2   39.31    2.88
  -5   2   2   37.74    2.59
   5   2  -2   44.04    2.54
   5   2  -2   39.09    2.54
  -4  -2   2   29.39    2.73
   4  -2  -2   27.04    2.04
   4  -2  -2   28.94    2.77
  -4  -2   2   28.81    1.80
  -4  -2   2   27.66    2.02
   4  -2  -2   28.89    1.75
   4   2  -2   27.47    1.71
  -4   2   2   25.27    1.75
   4   2  -2   26.68    2.01
   4   2  -2   29.33    2.68
   4   2  -2   26.66    1.72
  -4   2   2   29.15    2.07
  -3  -2   2   57.60    3.66
   3  -2  -2   60.60    4.66
  -3  -2   2   61.86    3.89
  -3  -2   2   59.58    3.61
   3  -2  -2   57.66    3.88
  -3  -2   2   61.32    4.63
   3  -2  -2   61.86    3.64
  -3   2   2   56.93    4.65
   3   2  -2   67.40    4.66
   3   2  -2   68.16    3.91
   3   2  -2   67.96    3.64
  -3   2   2   71.03    3.97
   3   2  -2   68.15    3.64
  -2  -2   2    4.90    1.10
   2  -2  -2    5.10    0.66
  -2  -2   2    4.93    0.46
  -2  -2   2    4.74    0.48
   2  -2  -2    4.79    1.18
  -2  -2   2    5.77    0.63
   2  -2  -2    5.10    0.46
  -2   2   2    4.12    0.63
  -2   2   2    3.79    1.06
   2   2  -2    5.20    0.46
   2   2  -2    4.34    1.08
   2   2  -2    3.83    0.56
  -1  -2   2   44.82    2.82
   1  -2  -2   45.27    2.91
   1  -2  -2   50.21    3.72
  -1  -2   2   49.61    3.66
  -1   2   2   44.48    3.66
   1   2  -2   47.18    3.61
  -1   2   2   39.62    2.87
   0  -2   2   68.28    4.12
   0  -2   2   66.27    4.12
   0  -2  -2   66.81    4.22
   0  -2  -2   70.25    4.24
   0  -2  -2   76.98    5.14
   0  -2   2   79.35    5.13
   0   2   2   65.09    5.02
   0   2  -2   67.17    4.97
  -1  -2  -2   26.10    1.75
  -1  -2  -2   26.21    1.77
   1  -2   2   23.65    1.52
   1  -2   2   24.14    1.59
  -1   2  -2   23.18    2.44
   1   2   2   23.06    2.43
   1   2   2   21.01    1.69
   2  -2   2    4.33    0.50
   2  -2   2    3.10    0.39
   2  -2   2    3.47    1.20
  -2  -2  -2    3.53    1.19
  -2  -2  -2    3.68    0.61
   2  -2   2    3.24    0.47
   2   2   2    3.61    0.42
   2   2   2    3.08    0.39
   2   2   2    3.54    0.66
  -3  -2  -2  264.77   14.85
   3  -2   2  211.80   13.08
   3  -2   2  214.49   13.21
  -3  -2  -2  199.31   13.00
   3  -2   2  258.92   14.74
  -3  -2  -2  249.04   13.39
   3  -2   2  230.59   13.04
   3   2   2  233.92   13.04
   3   2   2  238.18   13.42
  -3   2  -2  235.01   13.16
   3   2   2  235.58   13.01
   3   2   2  237.54   13.01
  -4  -2  -2  155.48   10.36
   4  -2   2  140.87    8.60
   4  -2   2  149.77    8.57
  -4  -2  -2  155.95    8.56
   4  -2   2  152.47   10.31
  -4  -2  -2  144.80    8.52
   4   2   2  152.90    8.52
   4   2   2  150.26    8.55
  -4   2  -2  149.97   10.20
  -4   2  -2  160.08    8.64
   4   2   2  157.43    8.52
   5  -2   2  242.11   14.97
  -5  -2  -2  251.20   14.88
   5  -2   2  280.04   14.95
  -5  -2  -2  257.06   14.93
  -5   2  -2  281.43   15.01
   5   2   2  275.58   14.92
   5   2   2  276.19   14.87
   5   2   2  272.57   14.87
   6  -2   2   93.53    5.27
  -6  -2  -2   92.55    5.29
  -6  -2  -2   81.25    5.19
  -6   2  -2   95.22    5.36
   6   2   2   88.32    5.24
   6   2   2   91.80    5.19
   6   2   2   89.71    5.17
   7  -2   2   97.50    5.48
  -7  -2  -2   94.96    5.51
   7   2   2   88.96    5.43
  -7   2  -2   91.63    5.56
  -8  -2  -2  113.31    6.36
   8  -2   2  112.95    6.28
   8   2   2   99.38    6.23
  -8   2  -2  106.80    6.40
  -8   2  -2  103.67    6.07
  -9  -2  -2   20.74    1.62
   9  -2   2   21.70    1.57
   9   2   2   21.08    1.54
  -9   2  -2   19.33    1.30
  -9   2  -2   17.94    1.65
  10  -2   2   37.05    2.49
 -10   2  -2   37.87    2.69
  10   2   2   36.71    2.47
 -10   2  -2   35.49    2.24
  11  -2   2   37.76    2.66
 -11   2  -2   39.44    2.37
 -11   2  -2   40.44    2.42
  11   2   2   38.55    2.65
 -11   2  -2   38.71    2.88
  12  -2   2    4.61    0.86
 -12   2  -2    2.59    0.86
 -12   2  -2    3.57    0.49
 -12   2  -2    3.83    0.55
 -13  -2  -2    9.60    0.90
  13  -2   2    9.15    1.04
  13  -2   2    9.22    0.87
  13  -2   2    8.53    1.20
  13  -2   2    8.87    0.89
 -13   2  -2   10.57    0.82
  13   2   2    8.00    0.95
  13   2   2    8.88    0.80
  13   2   2    8.80    1.20
 -14  -2  -2    0.75    0.54
  14  -2   2    0.20    0.30
  14  -2   2    1.11    0.38
  14  -2   2    0.33    0.66
 -14  -2  -2    0.59    0.36
  14  -2   2    0.75    0.47
 -14   2  -2    0.79    0.42
 -14   2  -2    1.01    0.32
  14   2   2   -0.11    0.62
  14   2   2    1.13    0.52
  15  -2   2   10.98    1.10
  15  -2   2    9.04    1.18
 -15  -2  -2    9.84    0.86
 -15  -2  -2   11.81    1.12
  15  -2   2   10.08    0.89
  15  -2   2   10.17    0.93
  15   2   2   10.40    1.11
  15   2   2   10.66    1.24
  15   2   2    9.72    0.92
 -15   2  -2    9.10    0.89
  16  -2   2    4.81    0.54
 -16  -2  -2    4.31    0.51
  16  -2   2    4.84    0.66
 -16  -2  -2    4.71    0.68
  16  -2   2    4.80    0.57
  16  -2   2    5.38    0.85
  16   2   2    4.94    0.57
  16   2   2    4.31    0.67
 -16   2  -2    4.94    0.55
  16   2   2    4.51    0.84
 -17  -2  -2    2.83    0.35
 -17  -2  -2    2.41    0.50
  17  -2   2    2.15    0.40
  17  -2   2    2.05    0.36
  17  -2   2    3.24    0.70
 -17   2  -2    1.58    0.35
 -17   2  -2    1.84    0.50
  17   2   2    1.91    0.61
  18  -2   2    0.04    0.27
  18  -2   2    1.05    0.52
 -18  -2  -2    0.77    0.39
  18   2   2    0.06    0.46
  18  -3  -2    5.32    0.50
 -18  -3   2    4.53    0.55
 -18  -3   2    5.08    0.47
  18   3  -2    3.80    0.55
 -18   3   2    5.06    0.45
  18   3  -2    3.28    0.65
  17  -3  -2    1.85    0.40
 -17  -3   2    1.20    0.45
  17   3  -2    2.50    0.65
  17   3  -2    2.34    0.40
 -17   3   2    2.73    0.51
  16  -3  -2    2.77    0.63
 -16  -3   2    1.85    0.50
 -16  -3   2    2.97    0.41
  16  -3  -2    2.71    0.48
  16   3  -2    1.50    0.64
 -16   3   2    1.95    0.41
  16   3  -2    2.50    0.43
 -16   3   2    1.91    0.56
  15  -3  -2    8.22    0.89
  15  -3  -2    7.12    0.75
 -15  -3   2    7.17    0.87
 -15  -3   2    8.28    0.76
  15  -3  -2    6.78    0.70
  15   3  -2    7.47    0.77
 -15   3   2    8.14    0.90
  15   3  -2    6.53    1.01
  14  -3  -2    1.35    0.52
 -14  -3   2    1.64    0.63
  14  -3  -2    2.06    0.44
  14  -3  -2    1.87    0.44
 -14  -3   2    2.26    0.43
  14   3  -2    2.14    0.72
  14   3  -2    2.49    0.43
 -14   3   2    2.27    0.47
 -13  -3   2    0.40    0.33
  13  -3  -2    0.14    0.34
  13  -3  -2    0.55    0.49
  13  -3  -2    0.29    0.31
  13   3  -2    0.00    0.33
  13   3  -2    0.46    0.64
 -13   3   2   -0.25    0.55
 -13   3   2    0.39    0.39
 -12  -3   2   37.15    2.96
 -12   3   2   43.40    3.10
  12   3  -2   44.49    2.89
  11  -3  -2    1.48    0.58
  11  -3  -2    1.50    0.61
 -11  -3   2    1.89    0.67
 -11   3   2    2.82    0.84
  11   3  -2    2.60    0.65
  10  -3  -2   29.91    1.97
  10  -3  -2   25.98    1.99
 -10  -3   2   24.95    2.14
 -10   3   2   30.47    2.26
  10   3  -2   29.39    2.04
  -9  -3   2    5.47    0.85
   9  -3  -2    4.70    0.66
   9  -3  -2    6.19    0.84
  -9   3   2    6.84    0.99
   9   3  -2    5.33    0.77
  -8  -3   2    0.16    0.35
   8  -3  -2    0.13    0.34
   8   3  -2    0.60    0.33
   8   3  -2    1.11    0.37
  -8   3   2   -0.19    0.36
   7  -3  -2    5.42    0.72
  -7  -3   2    6.24    0.66
  -7  -3   2    4.70    0.74
  -7   3   2    7.49    0.91
   7   3  -2    7.74    0.77
   7   3  -2    7.46    0.81
   6  -3  -2   30.23    2.04
  -6  -3   2   32.78    1.95
   6  -3  -2   32.29    1.98
  -6  -3   2   32.11    2.13
   6   3  -2   29.05    1.99
   6   3  -2   30.90    2.02
  -6   3   2   30.30    2.10
  -5  -3   2   76.02    4.59
   5  -3  -2   74.62    4.55
   5  -3  -2   75.10    4.52
  -5  -3   2   75.94    4.43
   5  -3  -2   74.94    4.44
  -5   3   2   77.61    4.56
   5   3  -2   79.66    4.51
   5   3  -2   82.28    4.50
  -4  -3   2   12.49    0.98
   4  -3  -2   14.08    0.98
  -4  -3   2   14.58    2.16
   4  -3  -2   12.22    0.96
   4   3  -2   11.42    0.92
  -4   3   2    9.83    0.92
   4   3  -2   11.18    0.91
  -3  -3   2   15.50    1.07
  -3  -3   2   12.94    2.04
   3  -3  -2   12.54    2.02
   3  -3  -2   15.31    1.02
   3  -3  -2   14.26    1.01
   3   3  -2   12.83    0.97
  -3   3   2   14.29    0.92
  -3   3   2   12.62    0.99
   3   3  -2   12.36    0.96
  -2  -3   2  258.85   15.29
   2  -3  -2  242.44   15.13
  -2  -3   2  223.58   13.54
   2  -3  -2  242.86   13.52
   2  -3  -2  241.25   13.50
   2   3  -2  248.64   13.50
  -2   3   2  240.20   13.44
   2   3  -2  235.97   13.46
  -1  -3   2  134.38    8.16
   1  -3  -2  140.73    8.12
  -1  -3   2  151.93    9.73
   1  -3  -2  151.40    8.99
   1  -3  -2  163.00    9.95
   1  -3  -2  123.25    8.12
   1  -3  -2  151.83    8.54
   1   3  -2  147.79    8.10
  -1   3   2  142.64    8.07
   1   3  -2  135.59    8.05
   0  -3  -2  330.48   18.90
   0  -3   2  333.71   18.86
   0  -3   2  291.79   17.09
   0  -3  -2  298.05   17.42
   0  -3  -2  307.10   17.03
   0  -3   2  271.08   16.98
   0  -3  -2  315.33   17.44
   0   3   2  292.37   16.96
   0   3  -2  315.22   17.00
   0   3   2  306.57   17.00
   1  -3   2   98.19    6.23
  -1  -3  -2  104.66    6.58
  -1  -3  -2  104.55    6.18
   1  -3   2  117.84    8.01
  -1  -3  -2  111.52    6.60
   1  -3   2  106.44    6.17
  -1  -3  -2  114.95    7.98
   1   3   2  114.73    6.18
   1   3   2  100.70    6.14
  -1   3  -2  116.39    6.15
  -2  -3  -2  230.08   13.36
   2  -3   2  234.05   12.90
  -2  -3  -2  232.56   12.89
   2  -3   2  226.46   12.97
   2   3   2  223.79   12.87
   2   3   2  221.04   12.87
  -2   3  -2  245.85   12.83
   3  -3   2   67.77    3.94
   3  -3   2   71.12    4.03
  -3  -3  -2   68.00    3.91
   3   3   2   61.56    3.89
   3   3   2   66.70    3.92
   4  -3   2   79.88    4.62
   4  -3   2   79.55    4.69
  -4  -3  -2   73.51    4.54
   4   3   2   80.85    4.57
  -4   3  -2   80.18    4.69
   4   3   2   78.79    4.59
   5  -3   2   61.93    3.85
   5  -3   2   66.81    3.95
   5   3   2   65.95    3.85
  -5   3  -2   65.49    3.94
   5   3   2   61.77    3.78
   6  -3   2  151.15    9.03
   6  -3   2  162.04    9.15
   6   3   2  162.77    9.03
  -6   3  -2  153.66    9.11
   6   3   2  159.87    8.96
   7  -3   2    5.42    0.70
  -7   3  -2    3.75    0.68
   7   3   2    3.50    0.60
  -7   3  -2    4.06    0.44
   7   3   2    3.73    0.56
   8  -3   2    3.67    0.63
  -8   3  -2    2.73    0.63
  -8   3  -2    2.97    0.40
   8   3   2    3.51    0.62
   9  -3   2   52.84    3.39
   9   3   2   53.50    3.37
  -9   3  -2   52.12    3.10
  -9   3  -2   51.66    3.53
  10  -3   2   83.09    5.03
 -10   3  -2   80.87    4.69
  10   3   2   83.78    4.99
 -10   3  -2   77.51    4.64
 -10   3  -2   81.56    5.18
  11  -3   2   19.81    1.71
 -11   3  -2   20.46    1.37
 -11   3  -2   20.82    1.41
  11   3   2   21.41    1.71
 -11   3  -2   19.58    1.89
  12  -3   2   14.38    1.32
  12  -3   2   17.26    1.26
  12  -3   2   17.12    1.97
  12  -3   2   13.84    1.62
 -12  -3  -2   15.91    1.49
  12  -3   2   16.08    1.20
  12  -3   2   14.94    1.11
  12   3   2   14.39    1.79
  12   3   2   14.97    1.59
 -12   3  -2   12.24    1.14
  12   3   2   13.02    1.08
 -12   3  -2   14.72    1.08
  12   3   2   12.50    1.16
 -12   3  -2   14.43    1.14
 -13  -3  -2    1.46    0.40
  13  -3   2    0.82    0.44
  13  -3   2    1.19    0.43
  13  -3   2   -0.04    0.41
  13  -3   2    0.09    0.30
 -13   3  -2    1.13    0.42
  13   3   2    1.55    0.70
  13   3   2    1.17    0.49
 -13   3  -2    0.92    0.34
  13   3   2    1.07    0.39
 -14  -3  -2    4.93    0.76
  14  -3   2    4.16    0.54
  14  -3   2    4.96    0.87
 -14  -3  -2    4.34    0.55
  14  -3   2    5.33    0.72
  14  -3   2    5.33    0.64
  14   3   2    4.12    0.60
  14   3   2    6.16    0.97
 -14   3  -2    3.81    0.57
 -14   3  -2    5.37    0.57
  15  -3   2    2.52    0.61
  15  -3   2    2.76    0.48
  15  -3   2    2.73    0.44
 -15  -3  -2    4.09    0.63
  15  -3   2    3.63    0.74
 -15  -3  -2    3.51    0.47
 -15   3  -2    3.37    0.48
  15   3   2    3.93    0.79
  16  -3   2    2.20    0.39
 -16  -3  -2    2.03    0.35
  16  -3   2    2.15    0.38
  16  -3   2    2.70    0.54
  16   3   2    2.33    0.41
 -16   3  -2    2.28    0.39
  16   3   2    2.62    0.68
 -16   3  -2    2.34    0.53
  17  -3   2    0.42    0.57
 -17  -3  -2    0.49    0.35
  17  -3   2    0.79    0.45
  17   3   2    0.43    0.47
 -17   3  -2    0.36    0.39
 -17   3  -2    0.42    0.26
  18   3   2    0.70    0.52
 -18  -4   2    0.92    0.28
 -17  -4   2    0.09    0.21
  17  -4  -2    0.70    0.29
 -17   4   2    0.12    0.37
  17   4  -2   -0.37    0.44
 -17   4   2    0.17    0.23
 -16  -4   2    0.49    0.27
  16  -4  -2    0.31    0.46
  16  -4  -2    0.31    0.34
  16   4  -2    0.52    0.52
 -16   4   2    0.35    0.44
 -16   4   2    1.00    0.30
  15  -4  -2    2.89    0.51
 -15  -4   2    3.64    0.46
  15  -4  -2    3.98    0.68
 -15  -4   2    4.86    0.86
 -15   4   2    3.64    0.66
  15   4  -2    3.24    0.61
  15   4  -2    2.77    0.75
 -15   4   2    3.84    0.50
  14  -4  -2    6.92    0.79
  14  -4  -2    7.02    0.89
  14   4  -2   10.37    1.14
 -14   4   2    8.89    0.95
  14   4  -2    7.81    0.81
  13  -4  -2    4.31    0.58
  13  -4  -2    6.11    0.84
  13  -4  -2    4.20    0.60
 -13  -4   2    5.90    0.74
 -13  -4   2    5.13    0.62
 -13   4   2    5.23    0.80
  13   4  -2    6.90    1.02
  13   4  -2    5.04    0.61
 -13   4   2    5.27    0.61
  12  -4  -2   10.75    1.09
  12  -4  -2   13.47    1.26
  12  -4  -2   10.51    1.02
 -12  -4   2   12.75    1.21
 -12  -4   2   12.29    1.01
 -12  -4   2   12.24    1.01
  12   4  -2   12.76    1.10
 -12   4   2   13.34    1.30
 -12   4   2   12.71    1.04
  12   4  -2   14.46    1.52
 -11  -4   2   26.34    2.31
  11   4  -2   30.56    2.23
 -11   4   2   31.18    2.43
  10  -4  -2   17.71    1.60
 -10  -4   2   17.46    1.69
  10  -4  -2   17.41    1.51
  10   4  -2   22.42    1.68
 -10   4   2   18.87    1.26
 -10   4   2   20.47    1.81
   9  -4  -2   20.21    1.45
   9  -4  -2   20.97    1.59
  -9  -4   2   17.31    1.61
  -9   4   2   15.55    1.60
   9   4  -2   15.13    1.43
   9   4  -2   17.33    1.42
   8  -4  -2   24.31    1.69
   8  -4  -2   22.33    1.77
  -8  -4   2   21.82    1.83
  -8   4   2   23.20    1.87
   8   4  -2   22.80    1.73
   8   4  -2   25.83    1.74
  -7  -4   2   67.94    4.20
   7  -4  -2   66.25    4.00
  -7  -4   2   66.90    3.95
   7  -4  -2   67.54    4.12
   7   4  -2   62.33    4.03
   7   4  -2   67.31    4.08
  -7   4   2   68.95    4.20
   6  -4  -2   20.87    1.37
   6  -4  -2   19.60    1.47
  -6  -4   2   20.27    1.34
  -6  -4   2   16.53    1.43
  -6   4   2   15.76    1.44
   6   4  -2   18.57    1.39
   6   4  -2   18.87    1.40
   5  -4  -2   29.32    2.07
  -5  -4   2   31.37    1.96
   5  -4  -2   30.34    1.97
  -5  -4   2   31.84    2.13
   5  -4  -2   31.25    2.11
  -5   4   2   30.37    2.09
   5   4  -2   30.83    2.02
   5   4  -2   30.32    2.03
   4  -4  -2   37.36    2.48
  -4  -4   2   36.64    2.51
  -4  -4   2   41.20    2.38
   4  -4  -2   40.94    2.41
   4  -4  -2   39.89    2.50
   4   4  -2   38.74    2.42
  -4   4   2   37.70    2.49
   4   4  -2   36.82    2.44
  -3  -4   2    6.84    0.75
   3  -4  -2    6.24    0.66
  -3  -4   2    6.86    0.65
   3  -4  -2    6.39    0.77
   3  -4  -2    7.12    0.72
  -3   4   2    7.28    0.73
   3   4  -2    6.99    0.66
  -3   4   2    7.13    0.63
   3   4  -2    7.96    0.79
   2  -4  -2   56.85    3.58
  -2  -4   2   62.42    3.49
  -2  -4   2   52.95    3.62
   2  -4  -2   64.62    3.52
  -2   4   2   60.09    3.51
   2   4  -2   60.01    3.56
   1  -4  -2    8.92    0.76
  -1  -4   2    8.54    0.86
   1  -4  -2    7.61    0.78
  -1  -4   2    8.69    0.73
   1   4  -2   13.17    0.85
  -1   4   2   11.62    0.82
   0  -4  -2   36.08    2.27
   0  -4  -2   35.39    2.20
   0  -4   2   37.28    2.35
   0  -4   2   36.17    2.18
   0  -4   2   31.85    2.25
   0   4  -2   39.08    2.24
   0   4   2   37.55    2.24
   1  -4   2    9.58    0.96
   1  -4   2   10.89    0.91
  -1  -4  -2   13.68    0.89
   1  -4   2   13.44    0.87
  -1  -4  -2   10.69    0.90
   1   4   2    9.32    0.83
   1   4   2   11.41    0.92
  -1   4  -2   12.54    0.88
   2  -4   2   17.48    1.32
  -2  -4  -2   17.59    1.25
  -2  -4  -2   16.59    1.30
   2  -4   2   18.08    1.24
   2  -4   2   18.33    1.41
   2   4   2   22.95    1.34
   2   4   2   22.96    1.38
   3  -4   2   73.46    4.38
   3  -4   2   79.63    4.51
   3   4   2   71.26    4.34
   3   4   2   71.25    4.35
   4  -4   2   36.67    2.49
   4  -4   2   39.41    2.42
  -4   4  -2   32.90    2.45
   4   4   2   39.04    2.39
   4   4   2   39.04    2.39
   5  -4   2   21.03    1.58
   5  -4   2   21.26    1.65
   5   4   2   21.75    1.53
  -5   4  -2   21.08    1.33
  -5   4  -2   21.07    1.65
   5   4   2   21.89    1.53
   6  -4   2   11.23    1.05
   6  -4   2    8.90    1.05
  -6   4  -2    9.34    0.73
  -6   4  -2    9.54    1.05
   6   4   2    9.78    0.93
   6   4   2   12.12    0.97
   7  -4   2    6.84    1.03
   7  -4   2    6.31    0.89
   7   4   2    8.20    0.87
  -7   4  -2    9.38    1.14
  -7   4  -2    7.88    0.66
   7   4   2    7.38    0.89
   8  -4   2   64.86    4.17
  -8   4  -2   66.10    3.85
  -8   4  -2   66.50    4.29
   8   4   2   67.48    4.15
   9  -4   2   16.41    1.40
   9   4   2   13.64    1.33
  -9   4  -2   14.79    1.51
  -9   4  -2   13.67    1.01
  -9   4  -2   15.18    1.07
  10  -4   2    0.99    0.60
 -10   4  -2    1.86    0.39
 -10   4  -2    2.69    0.86
 -10   4  -2    1.42    0.35
  10   4   2    1.53    0.59
  11  -4   2    1.46    0.48
 -11  -4  -2    2.55    0.58
  11  -4   2    2.30    0.69
  11  -4   2    2.39    0.51
 -11  -4  -2    2.09    0.46
 -11   4  -2    2.58    0.42
  11   4   2    2.13    0.42
  11   4   2    4.51    0.86
 -11   4  -2    1.45    0.42
  11   4   2    1.54    0.40
  12  -4   2    7.11    0.88
 -12  -4  -2    8.54    0.92
  12  -4   2    8.31    0.85
  12  -4   2    7.67    1.13
  12  -4   2    7.24    0.75
 -12  -4  -2    8.00    0.81
  12  -4   2    7.88    0.82
  12  -4   2    6.99    0.96
  12   4   2    8.04    0.85
 -12   4  -2    7.21    0.79
  12   4   2    7.75    0.74
 -12   4  -2    8.55    0.75
 -12   4  -2    9.25    0.80
  12   4   2    9.11    1.13
 -13  -4  -2    1.12    0.38
  13  -4   2    0.34    0.49
  13  -4   2    0.72    0.36
  13  -4   2   -0.26    0.43
 -13  -4  -2    0.18    0.45
  13  -4   2    0.58    0.31
 -13   4  -2    0.23    0.35
  13   4   2    0.95    0.41
  13   4   2    0.38    0.65
 -13   4  -2    0.61    0.35
  14  -4   2   -0.15    0.36
  14  -4   2    0.00    0.46
  14  -4   2    0.04    0.27
  14  -4   2   -0.15    0.38
  14  -4   2   -0.62    0.61
 -14  -4  -2    0.37    0.32
  14   4   2    0.18    0.61
 -14   4  -2    0.32    0.35
  14   4   2    0.20    0.32
 -14   4  -2    0.30    0.31
  15  -4   2    1.60    0.56
  15  -4   2    2.36    0.39
  15  -4   2    1.58    0.40
 -15  -4  -2    2.65    0.39
  15  -4   2    1.89    0.44
 -15   4  -2    2.11    0.57
  15   4   2    2.38    0.43
 -15   4  -2    2.59    0.41
  15   4   2    1.02    0.58
 -16  -4  -2    6.64    0.58
  16  -4   2    6.83    0.65
  16   4   2    4.30    0.75
 -16   4  -2    5.43    0.53
  16   4   2    5.83    0.60
 -16   4  -2    5.05    0.66
  17  -4   2    7.70    0.76
  17  -4   2    6.63    0.58
  17   4   2    5.81    0.70
 -17   4  -2    6.15    0.62
 -17   4  -2    6.27    0.52
 -17  -5   2    0.91    0.27
  17   5  -2    0.94    0.43
 -16  -5   2    0.82    0.24
 -16  -5   2    1.21    0.33
  16  -5  -2    1.19    0.32
 -16   5   2    1.25    0.27
  16   5  -2    2.66    0.56
 -15  -5   2    2.79    0.49
 -15  -5   2    2.27    0.38
  15  -5  -2    2.43    0.54
  15  -5  -2    1.92    0.43
  15   5  -2    2.45    0.63
 -15   5   2    1.43    0.35
 -15   5   2    1.77    0.49
  14  -5  -2    6.42    0.84
 -14  -5   2    5.89    0.72
 -14  -5   2    6.90    0.63
  14   5  -2    3.35    0.79
 -14   5   2    5.89    0.59
 -13  -5   2    9.49    0.92
  13  -5  -2    7.68    0.94
  13  -5  -2    7.21    0.79
 -13  -5   2    8.15    0.76
  13   5  -2    8.40    1.12
 -13   5   2    6.05    0.86
  12  -5  -2    5.04    0.68
  12  -5  -2    4.75    0.85
  12  -5  -2    5.60    0.69
 -12  -5   2    6.54    0.77
  12   5  -2    5.31    0.95
  11  -5  -2    2.64    0.71
 -11  -5   2    4.07    0.67
  11  -5  -2    3.75    0.59
 -11  -5   2    3.53    0.49
 -11   5   2    3.23    0.72
  11   5  -2    2.97    0.53
  11   5  -2    4.23    0.97
 -10  -5   2    3.52    0.63
  10  -5  -2    4.84    0.62
  10  -5  -2    2.35    0.67
  10  -5  -2    1.66    0.71
  10   5  -2    4.12    0.88
  10   5  -2    3.40    0.92
 -10   5   2    3.20    0.72
   9  -5  -2   18.18    1.59
   9  -5  -2   19.18    1.51
   9   5  -2   17.23    1.56
   9   5  -2   15.45    1.48
   8  -5  -2    4.08    0.68
   8  -5  -2    4.88    0.85
  -8  -5   2    4.70    0.97
  -8   5   2    3.50    0.48
   8   5  -2    3.62    0.69
   8   5  -2    4.26    0.75
  -7  -5   2   35.88    2.71
   7  -5  -2   39.50    2.68
   7  -5  -2   40.28    2.54
   7   5  -2   42.32    2.62
   7   5  -2   35.40    2.58
   6  -5  -2   16.19    1.36
  -6  -5   2   18.72    1.45
  -6  -5   2   14.49    1.20
   6  -5  -2   14.54    1.23
   6   5  -2   14.60    1.32
   6   5  -2   14.21    1.28
   5  -5  -2    0.72    0.44
  -5  -5   2    0.34    0.32
  -5  -5   2    0.72    0.42
   5  -5  -2    0.15    0.32
   5   5  -2    0.78    0.41
   5   5  -2    1.64    0.49
   5   5  -2    0.53    0.37
  -4  -5   2    3.32    0.65
   4  -5  -2    2.48    0.48
  -4  -5   2    3.39    0.53
   4  -5  -2    3.09    0.62
   4   5  -2    3.45    0.59
   4   5  -2    3.24    0.40
   3  -5  -2   48.46    3.13
  -3  -5   2   50.33    2.99
  -3  -5   2   47.72    3.17
   3  -5  -2   49.04    3.01
   3   5  -2   50.04    3.08
   3   5  -2   48.75    2.86
  -2  -5   2   14.39    1.11
   2  -5  -2   13.43    1.18
  -2  -5   2   12.08    1.22
   2  -5  -2   14.48    1.12
  -2   5   2   18.33    1.19
   2   5  -2   14.78    0.99
   2   5  -2   17.50    1.22
  -1  -5   2   17.47    1.41
   1  -5  -2   17.44    1.36
   1  -5  -2   19.86    1.28
  -1  -5   2   19.37    1.28
  -1   5   2   15.31    1.25
   1   5  -2   16.44    1.29
   1   5  -2   15.74    1.12
   0  -5  -2   26.01    1.78
   0  -5  -2   25.71    1.67
   0  -5   2   25.40    1.67
   0  -5   2   26.68    1.87
   0   5  -2   24.33    1.54
   0   5  -2   24.72    1.70
   0   5   2   22.66    1.69
  -1  -5  -2   30.04    2.02
   1  -5   2   31.36    1.94
   1  -5   2   29.48    2.12
  -1  -5  -2   29.41    1.91
  -1   5  -2   30.28    1.96
  -1   5  -2   28.51    1.81
   1   5   2   31.44    2.01
   2  -5   2    1.32    0.44
   2  -5   2    1.42    0.36
   2  -5   2    2.40    0.48
  -2   5  -2    1.56    0.27
   2   5   2    0.75    0.38
   3  -5   2   60.28    4.03
   3  -5   2   62.63    3.93
   3  -5   2   67.72    3.84
   3   5   2   65.48    3.92
  -3   5  -2   63.11    3.69
   3   5   2   65.35    3.89
   4  -5   2   16.49    1.49
   4  -5   2   18.40    1.32
   4  -5   2   18.59    1.44
  -4   5  -2   17.24    1.15
  -4   5  -2   16.67    1.50
   4   5   2   17.01    1.35
   4   5   2   17.53    1.37
   5  -5   2    2.65    0.70
   5  -5   2    2.71    0.53
   5  -5   2    2.24    0.55
  -5   5  -2    3.22    0.41
   5   5   2    2.74    0.57
   5   5   2    3.02    0.58
  -5   5  -2    3.57    0.76
   6  -5   2    3.09    0.73
   6  -5   2    3.78    0.62
   6  -5   2    5.31    0.85
  -6   5  -2    3.16    0.45
   6   5   2    4.14    0.71
  -6   5  -2    3.50    0.74
   6   5   2    3.15    0.66
   7  -5   2   37.09    2.49
   7  -5   2   35.35    2.30
   7  -5   2   32.87    2.57
  -7   5  -2   34.07    2.10
  -7   5  -2   33.22    2.06
  -7   5  -2   31.13    2.50
   7   5   2   32.28    2.37
   7   5   2   35.72    2.35
   8  -5   2    3.50    0.67
   8  -5   2    4.67    0.84
  -8   5  -2    4.72    0.50
  -8   5  -2    5.11    0.58
   8   5   2    3.41    0.66
  -8   5  -2    4.53    0.91
   8   5   2    5.96    0.90
   9  -5   2    2.72    0.64
   9  -5   2    2.59    0.67
  -9   5  -2    2.66    0.41
   9   5   2    1.65    0.60
  -9   5  -2    2.39    0.78
  -9   5  -2    2.22    0.44
  10  -5   2   10.13    1.11
  10  -5   2   11.12    0.98
  10  -5   2    7.52    1.13
 -10  -5  -2   10.12    0.93
 -10  -5  -2   10.37    1.04
  10  -5   2   11.03    1.17
  10  -5   2   10.45    1.04
  10  -5   2    7.99    0.93
  10   5   2   10.44    0.94
  10   5   2    8.64    0.82
  10   5   2   11.91    1.34
 -10   5  -2   11.43    0.93
 -10   5  -2    9.49    0.83
 -11  -5  -2   10.37    1.07
  11  -5   2   11.19    1.16
  11  -5   2   10.96    1.27
  11  -5   2   11.30    1.22
 -11  -5  -2    9.64    0.94
  11  -5   2    9.80    1.01
  11   5   2   11.19    1.31
 -11   5  -2   10.01    0.93
  11   5   2   10.91    0.96
 -11   5  -2   10.51    0.87
 -12  -5  -2    1.06    0.49
  12  -5   2    0.16    0.42
  12  -5   2    1.18    0.55
  12  -5   2    1.49    0.41
 -12  -5  -2    1.14    0.38
  12  -5   2    0.85    0.46
  12  -5   2    1.17    0.65
  12   5   2    2.11    0.67
 -12   5  -2    2.38    0.65
 -12   5  -2    0.99    0.32
  13  -5   2    2.71    0.50
 -13  -5  -2    1.52    0.50
  13  -5   2    1.70    0.65
  13  -5   2    1.60    0.54
 -13  -5  -2    1.93    0.40
  13  -5   2    2.17    0.48
  13   5   2    1.71    0.43
 -13   5  -2    2.20    0.39
  13   5   2    1.44    0.68
  14  -5   2    8.16    0.83
  14  -5   2    9.03    0.93
 -14  -5  -2    8.88    0.87
 -14  -5  -2    8.62    0.74
  14  -5   2    9.92    1.12
  14  -5   2    9.37    0.85
  14   5   2    8.35    0.80
 -14   5  -2    8.96    0.92
  14   5   2    7.17    0.99
  15  -5   2    6.06    0.77
  15  -5   2    7.70    0.71
 -15  -5  -2    7.58    0.64
  15  -5   2    8.22    0.73
  15   5   2    6.26    0.83
  15   5   2    8.42    0.71
 -15   5  -2    7.45    0.78
  16  -5   2    0.41    0.38
  16  -5   2    0.19    0.25
 -16  -5  -2    0.46    0.22
 -16   5  -2    0.65    0.39
  16   5   2    0.22    0.42
  16   5   2    0.10    0.35
 -15  -6   2    0.32    0.20
  15   6  -2    0.53    0.47
 -15   6   2    0.54    0.43
 -14  -6   2    2.96    0.54
 -14  -6   2    2.48    0.36
  14  -6  -2    2.58    0.47
  14  -6  -2    3.23    0.48
  14   6  -2    3.48    0.67
 -14   6   2    2.91    0.56
 -14   6   2    3.40    0.46
 -13  -6   2    6.71    0.79
  13  -6  -2    6.15    0.69
  13  -6  -2    6.24    0.80
 -13  -6   2    6.72    0.66
 -13   6   2    7.75    0.81
 -13   6   2    7.39    0.75
  13   6  -2    6.93    0.95
  12  -6  -2    0.37    0.51
  12  -6  -2    1.91    0.46
 -12  -6   2    1.02    0.47
 -12   6   2    1.21    0.50
 -12   6   2    0.85    0.48
  12   6  -2    0.97    0.68
  12   6  -2    1.89    0.42
  11  -6  -2    1.78    0.46
  11  -6  -2    1.19    0.54
 -11  -6   2    0.42    0.42
 -11  -6   2    0.97    0.34
 -11  -6   2    1.11    0.69
  11   6  -2    0.65    0.37
 -11   6   2    0.59    0.54
 -11   6   2   -0.14    0.46
  11   6  -2    1.15    0.70
  10  -6  -2    0.76    0.44
 -10  -6   2    1.15    0.37
  10  -6  -2    0.72    0.69
  10  -6  -2    0.47    0.53
 -10  -6   2    0.55    0.62
 -10  -6   2    1.17    0.47
 -10   6   2    0.91    0.52
 -10   6   2    0.79    0.54
  10   6  -2    0.78    0.38
  10   6  -2    0.42    0.69
   9  -6  -2   11.00    1.19
  -9  -6   2    9.16    0.94
  -9  -6   2    7.88    1.15
   9  -6  -2    6.73    0.89
  -9   6   2    6.84    0.87
   9   6  -2    5.99    0.75
  -9   6   2    7.97    0.95
   9   6  -2    9.96    1.22
   8  -6  -2    2.93    0.69
   8  -6  -2    3.32    0.57
  -8  -6   2    4.27    0.68
  -8  -6   2    3.56    0.84
   8  -6  -2    5.83    0.91
  -8  -6   2    4.38    0.56
  -8   6   2    4.19    0.72
   8   6  -2    4.61    0.92
   8   6  -2    3.08    0.54
   8   6  -2    3.07    0.95
   7  -6  -2    0.66    0.50
   7  -6  -2    0.85    0.59
  -7   6   2    1.52    0.47
   7   6  -2    1.10    0.57
   6  -6  -2    2.08    0.69
   6  -6  -2    1.72    0.52
  -6   6   2    2.08    0.35
   6   6  -2    1.78    0.64
   5  -6  -2   28.59    2.16
   5  -6  -2   29.39    2.05
  -5  -6   2   31.38    2.03
  -5   6   2   28.41    1.80
   5   6  -2   31.41    2.18
   5   6  -2   28.04    1.79
   4  -6  -2   28.13    2.03
  -4  -6   2   26.43    1.85
   4  -6  -2   26.53    1.86
  -4   6   2   25.25    1.64
   4   6  -2   27.40    1.99
   4   6  -2   26.15    1.64
   3  -6  -2    0.38    0.38
   3  -6  -2    0.12    0.34
  -3  -6   2    0.56    0.60
  -3  -6   2    0.23    0.36
   3   6  -2   -0.10    0.40
   3   6  -2    0.25    0.21
   3   6  -2    0.08    0.24
   2  -6  -2   47.59    3.01
   2  -6  -2   50.99    3.20
  -2  -6   2   45.41    3.00
  -2  -6   2   48.98    3.24
   2   6  -2   49.04    2.85
   2   6  -2   47.85    3.10
  -1  -6   2   45.64    2.76
  -1  -6   2   40.73    2.92
   1  -6  -2   42.63    2.85
   1  -6  -2   44.17    2.72
   1   6  -2   40.82    2.55
   1   6  -2   41.82    2.79
  -1   6   2   43.91    2.78
   0  -6   2   47.10    2.88
   0  -6   2   48.45    3.13
   0   6   2   43.90    2.92
   0   6  -2   43.94    2.91
   0   6  -2   44.10    2.71
   1  -6   2   69.69    4.55
   1  -6   2   77.21    4.36
  -1   6  -2   68.86    4.16
   1   6   2   72.95    4.41
   2  -6   2  103.51    6.28
   2  -6   2   99.18    5.99
  -2   6  -2  101.79    5.83
   2   6   2  106.26    6.12
   3  -6   2   79.30    4.73
   3  -6   2   80.57    5.00
  -3   6  -2   80.34    4.55
  -3   6  -2   78.21    4.99
  -3   6  -2   75.33    4.51
   3   6   2   81.08    4.84
   4  -6   2   80.03    4.83
   4  -6   2   85.86    5.14
   4  -6   2   81.78    4.98
  -4   6  -2   77.06    4.61
  -4   6  -2   79.46    5.10
   4   6   2   81.68    4.93
  -4   6  -2   79.76    4.65
   5  -6   2   27.88    2.06
   5  -6   2   31.05    2.25
   5  -6   2   30.33    2.35
  -5   6  -2   28.19    2.30
  -5   6  -2   30.73    1.85
   5   6   2   28.53    2.15
  -5   6  -2   29.43    1.88
   6  -6   2    2.33    0.61
   6  -6   2    3.13    0.74
   6  -6   2    1.86    0.73
   6   6   2    1.16    0.53
   6   6   2    1.93    0.61
  -6   6  -2    1.93    0.39
  -6   6  -2    2.31    0.77
   7  -6   2    5.93    0.85
   7  -6   2    5.58    0.94
   7  -6   2    7.01    0.94
  -7  -6  -2    7.54    0.80
   7  -6   2    7.09    0.77
   7  -6   2    7.74    0.83
  -7  -6  -2    6.45    1.02
  -7   6  -2    6.87    1.14
  -7   6  -2    6.26    0.68
  -7   6  -2    5.11    0.60
   7   6   2    6.42    0.96
   7   6   2    4.46    0.80
  -8  -6  -2   39.78    2.57
   8  -6   2   43.94    2.91
   8  -6   2   37.80    2.56
  -8  -6  -2   37.18    2.49
   8  -6   2   43.70    2.76
   8  -6   2   39.33    2.51
   8  -6   2   39.83    2.56
   8  -6   2   35.64    2.49
  -8   6  -2   43.50    2.45
  -8   6  -2   42.02    2.48
   8   6   2   37.52    2.51
  -9  -6  -2    7.15    0.81
   9  -6   2    6.37    0.92
   9  -6   2    6.58    0.86
   9  -6   2    6.24    0.73
   9  -6   2    7.48    1.05
  -9  -6  -2    5.84    0.68
   9  -6   2    5.49    0.72
   9  -6   2    6.14    0.72
   9  -6   2    5.86    0.75
   9   6   2    7.22    1.04
  -9   6  -2    5.80    0.68
  -9   6  -2    6.48    0.67
  -9   6  -2    4.88    0.77
   9   6   2    5.45    0.69
  10  -6   2    7.50    0.82
 -10  -6  -2    8.89    0.94
  10  -6   2    7.98    0.88
  10  -6   2    8.96    1.01
  10  -6   2    8.70    0.88
  10  -6   2    8.17    1.03
  10  -6   2    7.49    1.09
 -10   6  -2    8.39    0.83
  10   6   2    8.52    1.14
 -10   6  -2    7.63    0.77
 -10   6  -2    8.62    0.93
  10   6   2    7.77    0.85
 -11  -6  -2   11.37    1.13
  11  -6   2   10.88    1.03
  11  -6   2   13.74    1.31
  11  -6   2   12.32    1.55
  11  -6   2   12.70    1.07
  11  -6   2   12.21    1.11
 -11   6  -2   13.16    0.95
  11   6   2   11.27    1.00
 -11   6  -2   11.84    1.20
 -12  -6  -2    7.35    0.71
  12  -6   2    8.21    0.96
  12  -6   2    8.20    0.82
  12  -6   2    7.73    0.79
  12  -6   2    6.78    0.75
 -12  -6  -2    8.37    0.84
 -12   6  -2    8.72    0.71
 -12   6  -2    7.12    0.85
  12   6   2    7.84    1.00
 -13  -6  -2    1.49    0.42
  13  -6   2    0.93    0.37
  13  -6   2    0.95    0.50
 -13   6  -2    1.03    0.50
  13   6   2    0.90    0.35
  14  -6   2    4.33    0.50
 -14  -6  -2    3.47    0.49
  14  -6   2    4.82    0.48
  14  -6   2    3.63    0.61
 -14  -6  -2    4.27    0.42
  14   6   2    4.10    0.47
 -14   6  -2    4.20    0.53
  14   6   2    4.45    0.67
 -14   6  -2    4.03    0.61
  15  -6   2    0.23    0.23
 -15   6  -2    0.17    0.34
 -14  -7   2    3.35    0.42
 -14   7   2    3.94    0.49
  14   7  -2    2.81    0.51
 -13  -7   2   -0.16    0.30
  13  -7  -2    0.20    0.31
 -13   7   2   -0.19    0.27
  13   7  -2   -0.28    0.43
  12  -7  -2    0.40    0.38
 -12  -7   2    0.72    0.39
 -12  -7   2    1.64    0.33
  12   7  -2    0.91    0.57
  12   7  -2    1.99    0.35
 -12   7   2    1.31    0.48
 -12   7   2    1.07    0.36
  11  -7  -2    1.16    0.44
 -11  -7   2    0.66    0.41
 -11  -7   2    1.33    0.33
 -11   7   2    0.90    0.50
  11   7  -2    1.54    0.62
 -11   7   2    1.13    0.40
 -10  -7   2    0.86    0.33
  10  -7  -2    0.97    0.42
 -10  -7   2    1.34    0.47
 -10  -7   2    2.12    0.72
  10   7  -2    0.50    0.33
  10   7  -2    1.65    0.69
  -9  -7   2    8.24    0.78
  -9  -7   2    7.40    0.83
   9  -7  -2    6.91    0.78
   9  -7  -2    7.00    0.93
  -9  -7   2    7.60    1.10
  -9   7   2    6.95    0.81
  -9   7   2    7.33    0.83
   9   7  -2    6.42    0.73
   9   7  -2    7.79    1.13
   8  -7  -2    4.11    0.66
  -8  -7   2    4.56    0.62
   8  -7  -2    6.42    0.93
   8  -7  -2    5.34    0.74
  -8  -7   2    6.22    0.75
   8   7  -2    5.39    0.66
   8   7  -2    8.07    1.08
  -8   7   2    6.98    0.80
  -7  -7   2    5.72    0.73
  -7  -7   2    7.67    1.10
  -7  -7   2    7.06    0.80
   7  -7  -2    5.29    0.74
  -7  -7   2    5.93    0.71
   7  -7  -2    7.41    1.05
  -7  -7   2    6.57    0.99
   7  -7  -2    6.78    0.79
  -7   7   2    5.42    0.76
   7   7  -2    5.62    1.05
  -6  -7   2    4.29    0.58
  -6  -7   2    3.59    0.56
   6  -7  -2    3.48    0.64
   6  -7  -2    4.48    0.67
  -6  -7   2    4.52    0.85
   6  -7  -2    5.34    0.88
  -6  -7   2    5.52    0.93
  -6   7   2    4.43    0.65
   5  -7  -2   12.36    1.17
  -5  -7   2   15.12    1.55
   5  -7  -2   13.79    1.44
   5  -7  -2   13.22    1.22
  -5   7   2   14.11    1.16
   5   7  -2   13.94    1.15
   4  -7  -2   44.37    2.89
  -4  -7   2   41.91    2.86
  -4  -7   2   43.33    2.87
   4  -7  -2   51.59    3.31
  -4  -7   2   48.70    3.17
   4  -7  -2   47.38    2.92
   4  -7  -2   48.12    3.09
  -4   7   2   46.17    2.88
   4   7  -2   49.80    2.77
  -3  -7   2    0.61    1.04
   3  -7  -2    1.30    0.78
   3  -7  -2   -0.39    0.55
  -3  -7   2   -0.18    0.51
  -3  -7   2    0.80    0.48
   3  -7  -2    0.27    0.51
   3   7  -2    0.56    0.56
  -3   7   2    0.93    0.67
  -3   7   2    0.78    0.59
   3   7  -2    0.71    0.28
  -2  -7   2    2.33    0.61
   2   7  -2    1.18    0.57
   2   7  -2    2.00    0.34
  -1  -7   2   -0.29    0.39
   1   7  -2    0.15    0.27
   1   7  -2    0.24    0.50
   1   7  -2   -0.14    0.23
   0  -7   2   22.71    1.81
   0   7   2   22.54    1.85
   0   7  -2   25.50    1.60
   0   7  -2   24.77    1.55
   1  -7   2   27.02    1.92
   1   7   2   25.95    1.97
  -1   7  -2   24.01    1.61
  -1   7  -2   25.40    1.66
   2  -7   2   15.45    1.49
  -2   7  -2   17.82    1.29
   2   7   2   19.32    1.62
  -2   7  -2   19.62    1.24
  -3  -7  -2    5.42    0.67
  -3  -7  -2    5.36    0.67
   3  -7   2    5.43    0.70
   3  -7   2    5.46    0.83
   3  -7   2    5.62    1.29
  -3  -7  -2    6.33    1.09
   3  -7   2    4.58    0.66
   3  -7   2    5.60    0.90
   3   7   2    4.80    0.69
  -3   7  -2    4.36    0.59
   3   7   2    4.53    0.69
   4  -7   2    8.55    0.90
   4  -7   2    8.70    0.88
   4  -7   2   10.32    1.02
  -4  -7  -2   13.05    1.50
   4  -7   2   12.21    1.29
   4  -7   2   10.33    1.14
  -4  -7  -2    7.98    0.86
  -4  -7  -2    7.73    0.84
   4   7   2    7.86    0.85
  -4   7  -2    8.12    0.86
  -4   7  -2    8.27    0.81
   4   7   2    7.81    0.88
  -5  -7  -2   20.91    1.49
  -5  -7  -2   18.39    1.86
   5  -7   2   20.09    1.71
   5  -7   2   18.78    1.46
   5  -7   2   18.76    1.65
   5  -7   2   18.93    1.44
   5   7   2   20.82    1.46
  -5   7  -2   21.67    1.35
  -5   7  -2   22.15    1.42
   5   7   2   20.76    1.53
  -5   7  -2   18.55    1.47
   6  -7   2   29.36    2.07
   6  -7   2   25.50    1.83
   6  -7   2   27.86    2.08
   6  -7   2   24.91    1.85
  -6  -7  -2   26.55    1.84
  -6  -7  -2   26.21    1.91
  -6   7  -2   29.23    1.74
   6   7   2   28.80    1.90
  -6   7  -2   25.99    1.86
  -6   7  -2   28.29    1.79
   7  -7   2    1.42    0.46
  -7  -7  -2    0.80    0.45
  -7  -7  -2    1.49    0.42
   7  -7   2    1.02    0.55
   7  -7   2    2.44    0.51
   7  -7   2    1.22    0.50
   7  -7   2    0.86    0.39
   7  -7   2    0.78    0.58
   7   7   2    1.95    0.49
   7   7   2    1.90    0.46
  -7   7  -2    2.24    0.53
  -7   7  -2    1.84    0.41
  -7   7  -2    1.21    0.34
   8  -7   2    3.78    0.57
   8  -7   2    3.61    0.75
   8  -7   2    2.70    0.58
   8  -7   2    2.55    0.49
   8  -7   2    2.63    0.49
   8   7   2    3.03    0.52
  -8   7  -2    2.30    0.55
  -8   7  -2    3.11    0.67
  -8   7  -2    1.96    0.39
   9  -7   2    8.89    0.94
  -9  -7  -2    9.60    0.98
  -9  -7  -2    9.22    0.83
   9  -7   2    6.79    0.90
   9  -7   2   10.87    1.17
   9  -7   2   10.15    0.92
  -9   7  -2    9.34    0.78
   9   7   2    9.70    0.90
 -10  -7  -2    8.08    0.80
  10  -7   2    8.56    0.90
  10  -7   2    9.56    0.93
 -10  -7  -2    9.72    0.96
  10  -7   2   10.99    0.99
  10   7   2    8.74    0.85
 -10   7  -2    9.92    0.76
 -10   7  -2    9.95    0.99
  11  -7   2    4.44    0.55
  11  -7   2    4.29    0.67
  11  -7   2    4.11    0.58
  11  -7   2    4.45    0.56
 -11  -7  -2    4.63    0.63
 -11   7  -2    4.37    0.60
  11   7   2    4.08    0.51
 -11   7  -2    4.73    0.61
  12  -7   2    3.41    0.49
  12  -7   2    2.87    0.44
  12  -7   2    3.05    0.45
 -12  -7  -2    3.39    0.50
  12   7   2    2.94    0.43
 -12   7  -2    3.30    0.49
  13  -7   2    6.37    0.64
 -13  -7  -2    6.70    0.67
  13  -7   2    6.07    0.60
  13   7   2    6.29    0.57
 -13   7  -2    6.59    0.62
 -13   7  -2    5.68    0.60
 -12  -8   2    0.83    0.29
 -12   8   2    1.10    0.28
  12   8  -2    0.99    0.49
 -11  -8   2    1.92    0.31
 -11  -8   2    1.83    0.38
  11   8  -2    2.03    0.32
  11   8  -2    1.74    0.55
 -11   8   2    2.03    0.37
  10  -8  -2    0.45    0.34
 -10  -8   2    0.33    0.37
 -10  -8   2    0.73    0.28
  10  -8  -2    1.09    0.47
  10   8  -2    0.93    0.31
 -10   8   2    0.67    0.36
  -9  -8   2    8.70    1.02
  -9  -8   2    6.50    0.73
  -9  -8   2    6.81    0.69
   9  -8  -2    6.58    0.69
  -9   8   2    7.19    0.71
   9   8  -2    7.47    0.96
  -9   8   2    7.17    0.75
  -8  -8   2    0.12    0.65
   8  -8  -2    0.56    0.58
  -8  -8   2    0.85    0.35
   8  -8  -2    0.77    0.41
  -8  -8   2   -0.77    0.50
  -8   8   2    0.73    0.46
   8   8  -2    0.72    0.32
  -8   8   2    0.71    0.38
   8   8  -2    0.43    0.65
   7  -8  -2    2.97    0.53
  -7  -8   2    2.03    0.78
   7  -8  -2    2.69    0.60
   7  -8  -2    2.27    0.73
  -7  -8   2    2.80    0.71
   7   8  -2    3.97    0.78
  -7   8   2    3.57    0.54
   7   8  -2    4.08    0.54
  -7   8   2    4.36    0.64
  -6  -8   2    1.44    0.65
   6  -8  -2    0.74    0.37
   6  -8  -2    0.97    0.49
  -6  -8   2    0.17    0.67
   6  -8  -2    1.58    0.68
  -6  -8   2    0.70    0.39
  -6  -8   2    0.79    0.36
  -6   8   2    0.73    0.38
   6   8  -2    0.23    0.30
   6   8  -2    0.74    0.62
   5  -8  -2   31.61    2.15
  -5  -8   2   31.48    2.38
   5  -8  -2   36.56    2.65
   5  -8  -2   32.04    2.28
  -5  -8   2   30.40    2.06
  -5  -8   2   31.14    2.06
  -5   8   2   30.36    2.05
   5   8  -2   32.58    2.07
  -5   8   2   33.17    2.17
  -4  -8   2    0.90    0.62
  -4  -8   2    1.76    0.44
   4  -8  -2    2.26    0.90
   4  -8  -2    2.17    0.70
  -4  -8   2    2.71    0.48
   4  -8  -2    2.39    0.56
  -4   8   2    1.92    0.55
   4   8  -2    2.60    0.49
  -4   8   2    2.47    0.46
  -3  -8   2    2.37    0.75
   3  -8  -2    2.01    0.56
  -3  -8   2    4.00    0.90
   3  -8  -2    4.97    1.04
  -3  -8   2    3.88    0.70
   3  -8  -2    1.90    0.68
  -3  -8   2    2.88    0.48
  -3   8   2    1.39    0.56
   3   8  -2    2.27    0.50
  -3   8   2    2.33    0.47
   3   8  -2    2.52    0.53
   2  -8  -2    1.44    0.79
   2  -8  -2    0.23    0.51
  -2  -8   2    0.55    0.54
  -2  -8   2    0.20    0.32
   2  -8  -2    0.63    0.44
  -2  -8   2    0.69    0.57
  -2  -8   2    0.53    0.42
  -2  -8   2    0.66    0.70
   2   8  -2    0.15    0.37
  -2   8   2    0.98    0.36
   2   8  -2    0.00    0.39
  -2   8   2   -0.46    0.38
   1  -8  -2   15.11    1.69
   1  -8  -2   16.00    1.18
   1  -8  -2   15.24    1.28
  -1  -8   2   14.69    1.28
   1  -8  -2   14.98    1.37
  -1  -8   2   16.31    1.51
  -1  -8   2   14.76    1.63
  -1  -8   2   14.64    1.18
   1   8  -2   15.03    1.25
  -1   8   2   14.19    1.22
   0  -8  -2    1.16    0.50
   0  -8   2    2.29    0.64
   0  -8  -2    1.89    0.45
   0  -8   2    1.03    0.62
   0  -8  -2    1.54    0.60
   0  -8   2    1.07    0.75
   0  -8   2    1.36    0.63
   0  -8  -2    1.54    0.87
   0   8   2    3.47    0.59
   0   8  -2    2.25    0.37
   0   8  -2    3.62    0.60
   0   8   2    3.35    0.55
   1  -8   2   13.66    1.21
  -1  -8  -2   12.80    1.06
   1  -8   2   12.66    1.31
  -1  -8  -2   15.01    1.65
   1  -8   2   12.97    1.28
  -1  -8  -2   12.52    1.08
  -1  -8  -2   12.71    1.14
   1  -8   2   13.66    1.11
   1  -8   2   14.00    1.56
  -1   8  -2   11.98    1.15
   1   8   2   11.61    1.16
   1   8   2   11.70    1.08
  -1   8  -2   13.19    0.93
   2  -8   2    0.70    0.70
   2  -8   2    0.84    0.40
  -2  -8  -2    0.07    0.31
  -2  -8  -2    0.54    0.36
  -2  -8  -2    1.55    0.84
   2  -8   2   -0.45    0.48
   2  -8   2    0.37    0.43
   2  -8   2    1.28    0.54
  -2   8  -2    0.83    0.43
  -2   8  -2    1.22    0.30
   2   8   2    0.56    0.42
   2   8   2    0.36    0.36
  -3  -8  -2    9.91    0.92
   3  -8   2   10.40    0.95
  -3  -8  -2    9.12    1.32
   3  -8   2    8.48    1.08
   3  -8   2   10.00    1.00
  -3  -8  -2    9.06    0.90
   3  -8   2    9.69    1.27
  -3   8  -2    9.91    0.80
   3   8   2   10.19    0.91
  -3   8  -2   10.32    1.03
   4  -8   2    4.02    0.65
   4  -8   2    4.62    0.83
  -4  -8  -2    3.98    0.92
  -4  -8  -2    4.08    0.59
  -4  -8  -2    3.60    0.57
   4   8   2    4.36    0.57
   4   8   2    5.68    0.68
  -4   8  -2    4.74    0.52
  -5  -8  -2    2.75    0.51
   5  -8   2    3.51    0.67
  -5  -8  -2    2.49    0.73
   5  -8   2    4.73    0.80
   5  -8   2    2.55    0.53
   5   8   2    4.05    0.55
   5   8   2    3.32    0.57
   6  -8   2    9.84    1.13
   6  -8   2    9.97    0.97
   6  -8   2    9.30    0.91
   6  -8   2    9.99    1.00
  -6  -8  -2   11.17    0.93
   6   8   2    9.95    0.98
  -6   8  -2    9.33    0.80
   6   8   2   10.94    0.93
  -6   8  -2   10.24    0.92
   7  -8   2    2.02    0.49
   7  -8   2    2.93    0.51
   7  -8   2    3.19    0.70
  -7  -8  -2    1.89    0.50
   7  -8   2    2.86    0.60
  -7  -8  -2    3.33    0.48
  -7   8  -2    3.13    0.50
   7   8   2    2.81    0.53
   7   8   2    2.93    0.52
  -7   8  -2    2.98    0.40
  -8  -8  -2    0.76    0.31
   8  -8   2    1.61    0.63
  -8  -8  -2    1.46    0.45
   8  -8   2    1.60    0.57
   8  -8   2    0.65    0.40
   8   8   2    1.16    0.35
  -8   8  -2    1.26    0.40
   9  -8   2    2.06    0.49
  -9  -8  -2    1.94    0.44
   9  -8   2    1.23    0.41
  -9  -8  -2    1.85    0.36
   9  -8   2    2.33    0.42
   9   8   2    1.34    0.35
  -9   8  -2    1.68    0.39
  10  -8   2    6.98    0.69
 -10  -8  -2    6.56    0.60
  10  -8   2    5.73    0.61
 -10  -8  -2    5.90    0.63
 -10   8  -2    5.94    0.60
 -11  -8  -2    3.89    0.48
  11  -8   2    3.84    0.45
  11  -8   2    3.52    0.45
  11   8   2    3.51    0.42
 -11   8  -2    5.01    0.47
 -11   8  -2    4.32    0.50
  -9  -9   2    4.23    0.44
   9  -9  -2    2.68    0.54
  -9   9   2    3.34    0.39
   9   9  -2    2.80    0.34
  -8  -9   2    0.49    0.25
   8  -9  -2    0.98    0.49
  -8   9   2    1.07    0.30
  -8   9   2    0.55    0.36
   8   9  -2    0.68    0.26
  -7  -9   2   14.08    1.24
  -7  -9   2    9.30    0.78
   7  -9  -2    9.55    0.87
   7  -9  -2   10.30    1.03
  -7  -9   2    9.96    0.99
  -7   9   2    9.22    0.87
   7   9  -2    8.12    0.99
   7   9  -2    9.55    0.78
   6  -9  -2    5.54    0.77
  -6  -9   2    4.08    0.76
   6  -9  -2    4.41    0.60
  -6   9   2    5.86    0.58
  -6   9   2    7.27    0.69
   6   9  -2    4.40    0.78
   6   9  -2    5.73    0.61
  -5  -9   2    6.70    0.69
   5  -9  -2    6.49    0.86
  -5  -9   2    6.58    0.97
   5  -9  -2    7.30    0.75
  -5  -9   2    6.51    0.93
  -5  -9   2    6.48    0.70
  -5   9   2    6.95    0.75
   5   9  -2    6.59    0.86
  -5   9   2    7.28    0.73
   5   9  -2    7.54    0.69
   4  -9  -2   10.02    1.09
  -4  -9   2    9.66    0.84
  -4  -9   2    9.90    1.18
  -4  -9   2   11.04    1.22
   4  -9  -2   11.52    1.26
  -4   9   2    9.37    0.95
   4   9  -2    7.35    1.22
  -4   9   2    9.26    0.87
  -3  -9   2   11.00    0.91
   3  -9  -2    9.99    1.26
  -3  -9   2    9.79    1.19
   3  -9  -2   11.30    1.03
  -3  -9   2   10.48    0.88
   3  -9  -2   11.06    1.14
  -3   9   2    9.51    0.95
   3   9  -2   10.38    0.88
  -3   9   2   11.27    0.91
  -2  -9   2    2.02    0.44
  -2  -9   2    1.22    0.69
   2  -9  -2    1.08    0.61
   2  -9  -2    1.78    0.80
  -2  -9   2    1.93    0.57
   2   9  -2    1.80    0.45
  -2   9   2    0.91    0.47
   2   9  -2    1.78    0.41
  -1  -9   2    3.89    0.52
   1  -9  -2    3.95    0.51
  -1  -9   2    3.69    0.67
  -1  -9   2    4.43    0.86
   1  -9  -2    5.60    0.83
   1  -9  -2    4.81    0.95
   1   9  -2    2.85    0.49
   1   9  -2    2.87    0.53
  -1   9   2    3.46    0.49
  -1   9   2    3.56    0.57
   0  -9  -2   15.39    1.39
   0  -9   2   15.01    1.49
   0  -9   2   17.16    1.19
   0  -9  -2   14.99    1.61
   0  -9  -2   16.81    1.17
   0  -9   2   14.41    1.22
   0  -9   2   14.81    1.36
   0   9   2   15.59    1.13
   0   9   2   15.10    1.26
   0   9  -2   16.15    1.18
   0   9  -2   15.48    1.22
   1  -9   2    4.49    0.61
  -1  -9  -2    3.51    0.54
  -1  -9  -2    5.32    1.00
   1  -9   2    5.37    0.92
   1  -9   2    5.31    0.82
   1  -9   2    4.44    0.56
  -1   9  -2    4.13    0.58
   1   9   2    4.42    0.53
  -1   9  -2    5.14    0.62
  -2  -9  -2    2.81    0.49
  -2  -9  -2    3.89    0.50
   2  -9   2    3.25    0.72
  -2  -9  -2    3.79    0.84
   2  -9   2    3.18    0.75
   2  -9   2    3.30    0.58
   2  -9   2    2.57    0.50
   2   9   2    3.40    0.56
   2   9   2    3.70    0.48
  -2   9  -2    3.26    0.54
  -3  -9  -2   10.16    0.87
   3  -9   2   11.27    1.02
   3  -9   2   11.40    1.17
  -3  -9  -2   11.11    1.21
   3  -9   2   11.72    1.17
   3  -9   2   10.26    0.89
  -3   9  -2    9.09    0.98
   3   9   2    9.46    0.85
   3   9   2   10.74    0.96
   4  -9   2    3.44    0.72
   4  -9   2    4.63    0.67
   4  -9   2    5.32    0.57
  -4  -9  -2    4.60    0.79
  -4  -9  -2    4.74    0.55
  -4   9  -2    4.61    0.64
   4   9   2    4.74    0.55
   4   9   2    4.74    0.60
   5  -9   2    0.08    0.38
  -5  -9  -2    0.10    0.28
  -5   9  -2   -0.46    0.36
   5   9   2    0.04    0.27
   6  -9   2    1.40    0.55
   6  -9   2    1.92    0.46
  -6  -9  -2    1.56    0.34
   6  -9   2    1.06    0.33
  -6   9  -2    1.34    0.35
   6   9   2    1.14    0.36
  -6   9  -2    0.67    0.41
  -7  -9  -2    2.31    0.36
   7  -9   2    1.83    0.52
   7  -9   2    1.92    0.43
  -7   9  -2    1.26    0.33
  -7   9  -2    1.65    0.44
   7   9   2    1.76    0.34
   8  -9   2    2.98    0.68
  -8  -9  -2    3.97    0.42
  -8   9  -2    4.24    0.52
   8   9   2    4.67    0.48
  -4 -10   2    5.73    0.69
   4 -10  -2    6.68    0.92
  -4  10   2    3.95    0.52
   4  10  -2    4.30    0.47
  -3 -10   2    1.16    0.47
   3 -10  -2    1.07    0.51
   3 -10  -2    1.70    0.61
  -3  10   2    0.99    0.31
   3  10  -2    1.25    0.27
  -2 -10   2   10.60    1.01
   2 -10  -2   10.69    1.00
   2 -10  -2   11.09    0.97
  -2 -10   2   12.05    0.83
  -2  10   2   11.43    0.87
   2  10  -2   11.00    0.80
   1 -10  -2    0.14    0.46
  -1 -10   2    1.04    0.44
  -1 -10   2   -0.10    0.47
   1  10  -2    0.23    0.23
  -1  10   2    0.18    0.31
   0 -10   2    0.69    0.28
   0 -10   2    0.67    0.49
   0 -10  -2    0.88    0.49
   0 -10   2    1.21    0.45
   0  10   2    0.72    0.33
   0  10  -2    0.48    0.27
   0  10  -2    0.49    0.24
  -1 -10  -2    1.02    0.49
   1 -10   2    1.04    0.45
   1 -10   2    1.43    0.49
   1 -10   2    1.28    0.29
  -1  10  -2    0.79    0.30
   1  10   2    0.32    0.30
  -1  10  -2    0.51    0.24
   2 -10   2    8.75    0.72
   2 -10   2   11.21    0.91
  -2 -10  -2    8.92    0.85
  -2  10  -2    7.30    0.70
   2  10   2    8.53    0.73
  -2  10  -2    8.33    0.72
  -3 -10  -2    1.20    0.48
  -3  10  -2    1.06    0.30
  19   0  -3    0.72    0.25
 -19   0   3    0.55    0.46
 -18   0   3    4.07    0.49
 -18   0   3    5.18    0.69
  18   0  -3    4.60    0.52
  17   0  -3    0.48    0.33
 -17   0   3    0.10    0.49
  17   0  -3    0.85    0.64
 -17   0   3    0.27    0.29
 -16   0   3    1.45    0.55
 -16   0   3    1.65    0.42
  16   0  -3    0.95    0.35
  16   0  -3    1.33    0.61
 -15   0   3    4.22    0.69
 -15   0   3    3.79    0.56
  15   0  -3    3.29    0.54
  15   0  -3    2.82    0.44
  14   0  -3    1.80    0.37
 -14   0   3    1.78    0.44
 -14   0   3    2.15    0.59
  14   0  -3    0.96    0.59
  14   0  -3    1.61    0.44
 -13   0   3   34.38    2.66
 -12   0   3   26.73    2.17
 -11   0   3    4.11    0.81
 -10   0   3    3.78    0.75
   9   0  -3    5.13    0.68
  -9   0   3    5.76    0.84
  -8   0   3   12.95    1.13
   8   0  -3   13.25    1.00
  -7   0   3    0.18    0.26
   7   0  -3    0.02    0.20
   6   0  -3    0.79    0.45
   6   0  -3    0.72    0.24
  -6   0   3    0.99    0.31
  -6   0   3    0.86    0.43
  -5   0   3   12.99    0.98
   5   0  -3   14.39    1.22
  -5   0   3   12.97    1.32
  -5   0   3   14.62    1.23
  -5   0   3   11.73    1.24
   5   0  -3   13.44    0.91
   4   0  -3    4.17    0.61
  -4   0   3    3.74    0.61
  -4   0   3    3.39    0.57
  -4   0   3    3.79    0.59
  -3   0   3    1.20    0.36
   3   0  -3    1.36    0.35
  -2   0   3   25.47    1.66
   2   0  -3   26.40    1.66
  -1   0   3   25.49    1.89
   1   0  -3   27.49    1.90
   1   0  -3   32.90    1.73
   0   0  -3    3.33    0.27
   0   0   3    2.42    0.67
   0   0   3    3.05    0.29
   0   0  -3    2.17    0.61
   0   0  -3    3.24    0.27
  -1   0  -3    2.99    0.28
  -1   0  -3    3.14    0.82
   1   0   3    2.95    0.31
  -1   0  -3    2.70    0.28
  -2   0  -3    1.45    0.81
  -2   0  -3    2.15    0.33
   2   0   3    1.80    0.34
  -2   0  -3    1.35    0.76
   2   0   3    1.64    0.79
   3   0   3    4.81    0.45
   4   0   3    0.38    0.30
  -4   0  -3    0.36    0.28
   4   0   3    0.73    0.24
  -4   0  -3    0.26    0.61
  -4   0  -3    0.73    0.29
   5   0   3   14.09    0.99
  -5   0  -3   14.24    1.03
   5   0   3   13.07    0.92
  -5   0  -3   12.35    2.03
  -6   0  -3    4.69    0.62
   6   0   3    3.66    0.47
   6   0   3    3.78    0.45
  -7   0  -3    5.59    0.75
   7   0   3    4.51    0.59
   7   0   3    4.48    0.75
  -8   0  -3    0.20    0.33
   8   0   3    0.07    0.28
   9   0   3    3.48    0.59
  -9   0  -3    5.11    0.51
  -9   0  -3    4.61    0.78
  10   0   3    3.23    0.60
 -10   0  -3    2.58    0.65
 -10   0  -3    3.32    0.45
 -11   0  -3    1.15    0.31
 -11   0  -3    1.54    0.63
 -11   0  -3    1.93    0.40
 -12   0  -3   32.87    2.03
 -12   0  -3   28.54    2.40
 -13   0  -3   31.01    2.33
  13   0   3   31.74    2.26
  13   0   3   32.57    2.48
  13   0   3   35.44    2.13
  13   0   3   32.33    2.13
  13   0   3   34.09    2.15
  14   0   3    0.10    0.34
  14   0   3    0.33    0.31
  14   0   3    0.42    0.33
  14   0   3    0.65    0.60
 -14   0  -3    0.04    0.51
  14   0   3    0.59    0.45
  15   0   3    2.10    0.68
  15   0   3    0.22    0.34
  15   0   3    0.66    0.33
  15   0   3   -0.13    0.30
  15   0   3    0.04    0.44
  16   0   3    8.43    0.79
  16   0   3    7.94    1.07
 -16   0  -3    9.19    0.91
  16   0   3    8.01    0.75
  16   0   3    8.71    0.94
 -16   0  -3    7.34    0.76
  17   0   3    7.36    0.94
 -17   0  -3    6.60    0.65
 -17   0  -3    6.56    0.75
  17   0   3    7.57    0.63
  18   0   3    0.02    0.22
 -18   0  -3   -0.05    0.23
 -18   0  -3    0.00    0.38
 -19  -1   3    1.14    0.48
  19  -1  -3    0.75    0.28
  19   1  -3    1.96    0.75
  19   1  -3    1.35    0.30
 -19   1   3    1.02    0.41
 -18  -1   3    4.86    0.67
  18  -1  -3    3.53    0.47
  18   1  -3    4.25    0.52
  18   1  -3    5.15    0.82
 -18   1   3    5.38    0.65
 -18   1   3    5.09    0.49
  17  -1  -3   -0.01    0.31
 -17  -1   3    1.06    0.53
  17   1  -3    0.04    0.30
  17   1  -3    0.49    0.59
 -17   1   3    0.29    0.31
  16  -1  -3    2.73    0.49
  16  -1  -3    2.81    0.47
 -16  -1   3    3.36    0.64
 -16  -1   3    3.23    0.45
  16   1  -3    3.33    0.72
  16   1  -3    3.04    0.50
 -16   1   3    3.33    0.52
 -16   1   3    1.67    0.57
 -15  -1   3    1.17    0.53
  15  -1  -3    0.86    0.37
  15  -1  -3    0.85    0.32
  15   1  -3    1.22    0.60
 -15   1   3    0.84    0.41
  15   1  -3    0.79    0.36
 -15   1   3    0.16    0.48
 -14  -1   3   10.45    1.09
  14  -1  -3    9.81    0.94
  14  -1  -3   11.54    0.92
 -14   1   3   10.82    1.08
 -14   1   3   10.09    0.93
  14   1  -3    9.32    1.16
 -13  -1   3    3.87    0.90
 -13   1   3    5.98    1.09
 -12  -1   3    4.84    0.95
 -12   1   3    4.78    0.88
 -11  -1   3   42.73    2.98
  11   1  -3   41.83    2.74
 -11   1   3   42.82    2.99
 -10  -1   3    7.22    1.02
  10   1  -3    7.44    0.84
 -10   1   3    6.98    0.99
  -9  -1   3   18.87    1.56
  -9   1   3   19.62    1.57
   9   1  -3   21.52    1.47
  -8  -1   3    1.19    0.41
  -8  -1   3    1.10    0.33
   8  -1  -3    1.54    0.36
  -8   1   3    1.02    0.40
   8   1  -3    1.72    0.39
  -7  -1   3    9.41    0.90
  -7  -1   3   10.93    0.79
   7  -1  -3   10.74    0.81
  -7   1   3   10.76    0.95
   7   1  -3   10.12    0.84
   7   1  -3    9.12    0.77
   6  -1  -3   12.59    1.31
   6  -1  -3   14.48    0.98
  -6  -1   3   13.63    1.37
   6  -1  -3   12.68    1.10
  -6  -1   3   14.61    0.96
  -6  -1   3   13.07    1.07
   6   1  -3   14.66    1.01
  -6   1   3   13.99    1.09
   6   1  -3   14.51    0.97
   6   1  -3   14.87    1.36
   5  -1  -3   11.78    1.52
  -5  -1   3   15.37    1.30
  -5  -1   3   13.22    1.48
   5  -1  -3   14.47    0.94
  -5  -1   3   13.87    0.91
   5  -1  -3   13.17    1.24
  -5  -1   3   14.55    1.03
   5   1  -3   14.41    1.24
   5   1  -3   15.59    0.98
   5   1  -3   12.26    1.41
  -5   1   3   11.95    1.49
  -5   1   3   14.84    1.27
  -5   1   3   14.79    1.03
   5   1  -3   14.83    0.93
  -5   1   3   11.69    1.49
  -4  -1   3   11.31    0.82
  -4  -1   3   13.92    0.94
  -4  -1   3   12.26    1.28
   4  -1  -3   14.24    1.15
   4  -1  -3   11.12    1.34
  -4  -1   3   13.38    1.12
  -4   1   3   10.73    1.31
   4   1  -3   11.35    0.84
   4   1  -3   14.59    0.89
   4   1  -3   14.64    1.13
   4   1  -3   10.98    1.21
  -4   1   3   13.93    1.15
  -3  -1   3    7.43    0.91
   3  -1  -3    7.20    1.03
  -3  -1   3    8.21    0.79
   3  -1  -3    8.18    0.81
  -3   1   3    7.04    1.01
   3   1  -3    7.36    0.90
  -3   1   3    8.41    0.81
   3   1  -3    8.39    0.76
  -2  -1   3   36.99    2.07
   2  -1  -3   38.28    2.16
  -2  -1   3   29.33    2.27
   2  -1  -3   29.23    2.39
  -2   1   3   37.67    2.17
   2   1  -3   35.93    2.04
  -2   1   3   29.22    2.43
   2   1  -3   29.02    2.27
   1  -1  -3   11.39    1.29
  -1  -1   3   11.47    1.20
  -1   1   3   12.49    1.35
   1   1  -3   12.18    1.24
   0  -1  -3    2.76    0.84
   0  -1  -3    3.03    0.44
   0  -1  -3    3.25    0.44
   0  -1   3    3.13    0.82
   0   1  -3    2.95    0.76
   0   1   3    3.32    0.47
   1  -1   3    1.77    0.23
   1  -1   3    2.10    0.83
  -1  -1  -3    2.12    0.42
  -1  -1  -3    1.57    0.36
  -1  -1  -3    1.67    0.83
  -1   1  -3    1.92    0.77
  -1   1  -3    1.92    0.77
   1   1   3    1.98    0.42
   1   1   3    1.62    0.76
   2  -1   3    9.66    1.54
  -2  -1  -3    7.84    1.43
  -2  -1  -3    8.38    0.77
   2  -1   3    9.02    0.66
  -2   1  -3    7.31    1.33
  -2   1  -3    8.76    0.58
  -2   1  -3    8.23    1.41
   2   1   3    7.85    1.35
   2   1   3    9.32    0.82
   3  -1   3   23.79    1.54
   3  -1   3   22.55    1.43
  -3  -1  -3   25.14    1.64
   3  -1   3   21.31    2.45
  -3  -1  -3   20.69    2.45
   3  -1   3   21.79    1.46
   3   1   3   22.84    1.44
   3   1   3   24.11    1.43
  -3   1  -3   22.17    1.46
  -3   1  -3   23.98    1.46
   3   1   3   26.72    1.71
  -3   1  -3   19.98    2.39
   4  -1   3   18.45    1.16
  -4  -1  -3   13.65    2.12
   4  -1   3   17.65    1.18
  -4   1  -3   17.65    1.22
  -4   1  -3   17.47    1.17
   4   1   3   17.84    1.13
  -4   1  -3   14.68    2.12
   4   1   3   17.32    1.12
  -5  -1  -3   24.23    1.59
   5  -1   3   24.12    1.57
   5   1   3   22.94    1.53
   5   1   3   24.25    1.55
  -5   1  -3   25.16    1.63
   6  -1   3    0.46    0.26
  -6  -1  -3    0.20    0.28
   6   1   3    0.43    0.27
  -6   1  -3    0.30    0.31
   6   1   3    0.14    0.22
  -7  -1  -3   13.83    1.17
   7  -1   3   13.83    1.09
  -7   1  -3   15.14    1.23
   7   1   3   14.31    1.09
   7   1   3   14.79    1.08
   8  -1   3    7.84    0.80
  -8  -1  -3    8.82    0.91
   8   1   3    7.11    0.73
   8   1   3    7.17    0.74
  -8   1  -3    8.11    1.00
   9  -1   3    5.10    0.72
  -9  -1  -3    4.74    0.80
  -9  -1  -3    4.74    0.53
  -9   1  -3    4.99    0.52
  -9   1  -3    4.59    0.80
   9   1   3    5.37    0.72
   9   1   3    5.76    0.71
  10  -1   3   22.41    1.68
 -10  -1  -3   20.64    1.44
 -10  -1  -3   22.19    1.81
 -10   1  -3   23.18    1.45
 -10   1  -3   21.69    1.83
 -11  -1  -3   35.69    2.18
  11  -1   3   36.13    2.47
 -11   1  -3   35.18    2.65
 -11   1  -3   35.34    2.17
 -11   1  -3   37.35    2.23
 -12  -1  -3   15.29    1.07
  12  -1   3   16.26    2.05
 -12   1  -3   14.50    1.07
 -12   1  -3   13.78    1.54
 -12   1  -3   14.66    1.12
  13  -1   3    7.65    0.83
  13  -1   3    8.03    0.80
 -13  -1  -3    7.74    0.76
  13  -1   3    9.81    1.13
 -13  -1  -3    7.49    1.01
  13  -1   3    7.98    0.82
  13  -1   3    9.35    0.98
 -13   1  -3    9.24    0.75
  13   1   3    7.43    0.74
  13   1   3    7.38    0.91
  13   1   3    6.47    0.76
  13   1   3    5.80    0.66
 -13   1  -3    8.52    0.99
  13   1   3    8.94    1.10
  14  -1   3    0.27    0.65
  14  -1   3    0.24    0.31
  14  -1   3    0.24    0.31
 -14  -1  -3    0.46    0.54
  14  -1   3    0.67    0.47
  14  -1   3    0.02    0.32
 -14  -1  -3    0.35    0.34
  14  -1   3   -0.10    0.47
 -14   1  -3    0.21    0.31
 -14   1  -3    0.34    0.49
  14   1   3    0.12    0.43
  14   1   3    0.33    0.32
  14   1   3    0.63    0.69
  14   1   3    0.05    0.33
  15  -1   3   10.83    1.12
  15  -1   3   10.94    0.94
 -15  -1  -3   12.64    1.21
  15  -1   3   10.94    0.98
  15  -1   3    9.80    1.21
  15  -1   3   11.36    0.93
  15  -1   3    8.80    1.03
  15   1   3   10.32    0.94
  15   1   3    9.83    1.07
  15   1   3   11.64    0.93
  15   1   3   11.67    1.27
 -15   1  -3   11.96    0.97
  16  -1   3   -0.01    0.33
 -16  -1  -3   -0.07    0.30
 -16  -1  -3   -0.15    0.40
  16  -1   3   -0.07    0.29
  16  -1   3   -0.17    0.62
 -16   1  -3    0.61    0.34
  16   1   3   -0.19    0.31
  16   1   3    0.18    0.27
  16   1   3    0.66    0.59
 -16   1  -3    0.09    0.44
  17  -1   3    1.26    0.36
  17  -1   3    0.80    0.59
 -17  -1  -3    1.42    0.49
  17  -1   3    1.28    0.31
  17   1   3    1.34    0.60
 -17   1  -3    1.76    0.35
  17   1   3    1.33    0.39
 -17   1  -3    1.58    0.43
  18  -1   3    8.34    0.65
 -18  -1  -3    8.82    0.84
  18  -1   3    7.40    0.66
  18  -1   3    8.37    0.93
 -18   1  -3    7.70    0.62
  18   1   3    7.04    0.83
 -18   1  -3    7.60    0.80
 -19  -2   3    1.71    0.39
  19  -2  -3    1.06    0.27
 -19   2   3    0.96    0.23
  19   2  -3    0.89    0.29
 -18  -2   3    5.11    0.63
  18  -2  -3    4.57    0.53
 -18  -2   3    5.06    0.49
  18   2  -3    4.88    0.54
 -18   2   3    5.16    0.51
 -18   2   3    5.64    0.62
  18   2  -3    7.74    0.88
 -17  -2   3    0.23    0.44
  17  -2  -3    0.75    0.34
 -17  -2   3    0.75    0.27
 -17   2   3    0.50    0.44
  17   2  -3    0.81    0.65
 -17   2   3    0.89    0.32
  17   2  -3    1.13    0.33
  16  -2  -3    3.59    0.53
 -16  -2   3    3.27    0.64
 -16   2   3    3.41    0.62
 -16   2   3    3.62    0.50
  16   2  -3    3.79    0.53
  16   2  -3    3.20    0.74
  15  -2  -3    5.53    0.64
  15  -2  -3    3.51    0.52
 -15  -2   3    5.45    0.77
 -15  -2   3    4.60    0.54
  15   2  -3    4.67    0.86
 -15   2   3    4.69    0.59
  15   2  -3    4.52    0.60
 -15   2   3    4.10    0.71
 -14  -2   3   12.74    1.21
 -14  -2   3   11.05    0.98
  14  -2  -3   10.98    0.98
  14  -2  -3   11.63    1.04
 -14   2   3   13.83    1.28
  14   2  -3   12.12    1.02
 -14   2   3   11.94    1.04
  14   2  -3   12.00    1.33
 -13  -2   3   19.72    1.84
 -13   2   3   18.24    1.86
  13   2  -3   19.26    1.67
 -12  -2   3   19.55    1.78
 -12   2   3   19.59    1.82
  12   2  -3   17.44    1.52
 -11  -2   3    1.49    0.62
  11   2  -3    2.47    0.59
 -11   2   3    3.46    0.82
  10  -2  -3   13.51    1.13
 -10  -2   3   12.52    1.28
 -10   2   3   12.13    1.28
  10   2  -3   12.25    1.11
   9  -2  -3    7.95    0.85
  -9  -2   3    7.57    1.00
   9   2  -3    6.46    0.79
  -9   2   3    7.31    0.99
  -8  -2   3   18.71    1.35
  -8  -2   3   21.72    1.61
   8  -2  -3   20.53    1.43
   8   2  -3   18.38    1.36
  -8   2   3   22.18    1.60
   8   2  -3   19.60    1.45
  -7  -2   3    5.95    0.62
  -7  -2   3    6.46    0.74
   7  -2  -3    7.22    0.73
   7   2  -3    6.18    0.64
   7   2  -3    5.65    0.63
  -7   2   3    6.74    0.74
  -6  -2   3    7.88    0.77
   6  -2  -3    8.27    0.72
  -6  -2   3    6.53    0.65
  -6  -2   3    6.89    0.66
  -6   2   3    8.66    0.80
   6   2  -3    6.71    0.70
   6   2  -3    8.12    0.71
   5  -2  -3    9.33    0.76
  -5  -2   3    9.89    0.84
   5  -2  -3    7.21    1.43
  -5  -2   3    9.02    0.73
   5   2  -3   10.22    0.75
  -5   2   3    9.49    0.81
   5   2  -3   11.52    0.79
  -4  -2   3    2.10    0.39
   4  -2  -3    2.17    0.36
  -4  -2   3    2.43    0.85
   4  -2  -3    1.72    0.53
   4  -2  -3    1.88    0.84
  -4  -2   3    2.41    0.36
   4   2  -3    2.27    0.84
   4   2  -3    2.66    0.39
  -4   2   3    2.45    0.39
  -4   2   3    2.35    0.58
  -4   2   3    1.64    0.82
   4   2  -3    2.51    0.58
   4   2  -3    2.84    0.39
   3  -2  -3    5.93    0.75
   3  -2  -3    6.71    0.58
   3  -2  -3    4.85    1.16
  -3  -2   3    6.50    0.60
  -3  -2   3    6.59    0.54
  -3  -2   3    5.94    1.16
  -3  -2   3    5.55    0.70
   3   2  -3    6.78    0.54
   3   2  -3    6.20    0.53
  -3   2   3    5.13    1.16
  -3   2   3    7.05    0.81
   3   2  -3    6.53    0.71
   3   2  -3    5.91    1.13
  -2  -2   3   18.73    2.04
   2  -2  -3   20.46    2.20
  -2  -2   3   22.68    1.50
  -2  -2   3   22.15    1.31
  -2  -2   3   21.82    1.36
   2  -2  -3   22.08    1.59
   2  -2  -3   22.49    1.33
  -2   2   3   18.76    1.30
   2   2  -3   21.56    1.46
  -2   2   3   22.72    1.63
   2   2  -3   19.91    1.49
   2   2  -3   17.41    2.00
  -2   2   3   17.00    2.12
   2   2  -3   22.87    1.32
   1  -2  -3   44.63    2.62
   1  -2  -3   41.12    2.33
  -1  -2   3   39.96    3.25
  -1  -2   3   44.40    2.47
   1  -2  -3   37.76    3.32
  -1  -2   3   39.52    2.36
  -1  -2   3   40.50    2.30
   1   2  -3   37.56    2.30
  -1   2   3   32.95    3.21
  -1   2   3   33.67    2.27
  -1   2   3   41.95    2.62
   1   2  -3   35.93    3.18
   0  -2  -3   67.78    3.91
   0  -2  -3   77.25    4.22
   0  -2   3   72.68    3.97
   0  -2   3   68.45    5.00
   0  -2  -3   74.35    4.20
   0  -2  -3   64.15    4.97
   0   2   3   70.00    3.89
   0   2   3   56.26    4.90
   0   2  -3   62.84    4.89
  -1  -2  -3   17.52    1.14
   1  -2   3   16.34    2.07
  -1  -2  -3   16.06    2.12
   1  -2   3   17.68    1.20
   1  -2   3   18.14    1.22
  -1  -2  -3   18.97    1.41
  -1  -2  -3   18.51    1.41
   1   2   3   17.64    1.12
   1   2   3   16.59    1.12
   2  -2   3    2.36    0.40
   2  -2   3    1.72    0.36
  -2  -2  -3    2.50    0.55
   2  -2   3    1.77    0.91
  -2  -2  -3    1.68    0.90
  -2  -2  -3    1.87    0.32
   2  -2   3    2.73    0.37
   2   2   3    1.92    0.31
   2   2   3    2.12    0.33
   2   2   3    2.09    0.34
   2   2   3    2.12    0.54
  -3  -2  -3    4.94    0.51
   3  -2   3    3.52    1.24
  -3  -2  -3    3.42    1.25
   3  -2   3    4.49    0.52
   3  -2   3    4.51    0.52
   3   2   3    4.63    0.47
  -3   2  -3    4.30    0.47
   3   2   3    5.00    0.51
   3   2   3    4.58    0.45
  -3   2  -3    3.09    1.12
  -4  -2  -3   17.03    1.19
   4  -2   3   16.59    1.19
   4  -2   3   17.02    1.27
   4   2   3   18.08    1.20
  -4   2  -3   18.76    1.29
   4   2   3   16.63    1.18
   4   2   3   18.14    1.15
   5  -2   3    3.61    0.57
   5  -2   3    3.85    0.52
  -5  -2  -3    3.80    0.51
   5   2   3    5.66    0.61
  -5   2  -3    4.67    0.63
   5   2   3    4.20    0.49
   5   2   3    3.84    0.50
  -6  -2  -3   17.70    1.23
   6  -2   3   15.68    1.31
   6  -2   3   16.70    1.25
   6   2   3   17.60    1.20
   6   2   3   16.87    1.23
  -6   2  -3   16.67    1.32
  -7  -2  -3    3.12    0.51
   7  -2   3    4.18    0.59
  -7   2  -3    4.79    0.72
   7   2   3    3.21    0.51
   7   2   3    3.04    0.49
   8  -2   3   15.09    1.23
  -8   2  -3   15.50    1.03
   8   2   3   14.90    1.20
  -8   2  -3   15.78    1.37
   9  -2   3    2.09    0.51
   9   2   3    1.29    0.44
  -9   2  -3    0.92    0.54
  -9   2  -3    1.07    0.28
  10  -2   3   45.98    3.03
 -10   2  -3   47.24    2.75
  10   2   3   46.64    3.00
 -10   2  -3   43.05    3.16
  11  -2   3    3.18    0.71
  11   2   3    3.65    0.69
 -11   2  -3    3.84    0.95
 -11   2  -3    3.55    0.51
 -11   2  -3    3.74    0.48
  12  -2   3    5.46    0.92
 -12   2  -3    5.12    1.07
 -12   2  -3    5.60    0.59
 -12   2  -3    5.93    0.67
  13  -2   3    4.70    0.58
  13  -2   3    4.58    0.71
 -13  -2  -3    4.64    0.59
 -13  -2  -3    2.90    0.76
  13  -2   3    4.57    0.62
  13  -2   3    5.23    0.99
  13   2   3    5.27    0.94
 -13   2  -3    5.32    0.59
  13   2   3    4.65    0.55
  13   2   3    4.45    0.65
 -13   2  -3    5.23    0.63
  14  -2   3    3.38    0.50
 -14  -2  -3    2.81    0.49
  14  -2   3    2.39    0.45
  14  -2   3    2.01    0.44
  14  -2   3    3.07    0.83
 -14  -2  -3    2.59    0.69
  14   2   3    2.51    0.62
  14   2   3    2.02    0.72
 -14   2  -3    3.07    0.46
 -14   2  -3    3.73    0.53
  14   2   3    3.24    0.53
  15  -2   3    1.96    0.43
  15  -2   3    1.26    0.37
 -15  -2  -3    1.32    0.35
 -15  -2  -3    1.09    0.51
  15  -2   3    2.06    0.51
  15   2   3    1.14    0.68
  15   2   3    0.78    0.48
  15   2   3    1.08    0.37
  16  -2   3    7.44    0.93
  16  -2   3    6.46    0.66
 -16  -2  -3    6.69    0.66
  16  -2   3    7.05    0.66
 -16  -2  -3    7.20    0.78
  16  -2   3    6.97    0.78
  16   2   3    5.36    0.89
 -16   2  -3    6.97    0.71
  16   2   3    6.23    0.79
  16   2   3    7.47    0.72
  17  -2   3    1.44    0.63
 -17  -2  -3    1.79    0.31
  17  -2   3    2.21    0.36
  17  -2   3    2.37    0.49
  17  -2   3    2.44    0.41
 -17  -2  -3    1.93    0.48
 -17   2  -3    1.69    0.47
 -17   2  -3    2.25    0.38
  17   2   3    2.99    0.63
  17   2   3    2.41    0.37
  18  -2   3    1.05    0.28
  18  -2   3    0.94    0.47
 -18   2  -3    1.27    0.27
 -18  -3   3    0.46    0.37
  18  -3  -3    0.52    0.26
 -18  -3   3    0.32    0.23
  18   3  -3    1.18    0.51
  18   3  -3    0.36    0.27
 -18   3   3    0.70    0.27
  17  -3  -3    6.32    0.65
 -17  -3   3    6.17    0.61
 -17  -3   3    6.40    0.74
  17   3  -3    6.92    0.66
  17   3  -3    6.82    0.87
 -17   3   3    6.25    0.62
 -16  -3   3    6.00    0.74
  16  -3  -3    5.60    0.64
 -16  -3   3    5.64    0.59
  16  -3  -3    6.94    0.82
 -16   3   3    5.83    0.76
  16   3  -3    5.75    0.61
 -16   3   3    6.71    0.65
  15  -3  -3    5.81    0.78
  15  -3  -3    5.04    0.63
 -15  -3   3    5.07    0.75
 -15   3   3    4.27    0.74
  15   3  -3    6.15    0.63
  15   3  -3    4.93    0.86
 -14  -3   3    3.43    0.76
  14  -3  -3    3.22    0.50
  14  -3  -3    4.08    0.55
  14  -3  -3    2.80    0.61
  14   3  -3    3.10    0.78
  14   3  -3    3.63    0.54
 -14   3   3    3.91    0.54
 -14   3   3    2.84    0.66
 -13  -3   3   15.03    1.14
  13  -3  -3   14.45    1.33
  13  -3  -3   16.14    1.17
 -13  -3   3   16.30    1.17
  13  -3  -3   15.37    1.19
 -13   3   3   13.16    1.13
  13   3  -3   12.86    1.17
 -13   3   3   13.05    1.38
  13   3  -3   14.67    1.60
 -12  -3   3    5.03    0.99
 -12   3   3    5.85    1.10
  12   3  -3    5.05    0.87
  11  -3  -3    8.95    1.04
 -11  -3   3    7.28    1.14
 -11   3   3    6.70    1.11
  11   3  -3    7.58    0.98
  10  -3  -3    8.18    1.02
 -10  -3   3    7.88    1.13
 -10   3   3    9.01    1.22
  10   3  -3   10.94    1.13
   9  -3  -3    7.82    0.95
   9  -3  -3    6.83    0.81
  -9  -3   3    8.37    0.97
   9   3  -3    8.53    0.98
  -9   3   3    7.83    1.06
   8  -3  -3    1.47    0.46
  -8  -3   3    1.35    0.47
   8  -3  -3    1.63    0.41
  -8  -3   3    1.23    0.36
  -8   3   3    1.45    0.50
   8   3  -3    1.23    0.40
   8   3  -3    1.53    0.40
  -7  -3   3   12.54    1.12
   7  -3  -3   12.97    1.03
  -7  -3   3   11.50    0.94
   7  -3  -3   11.25    0.96
   7   3  -3   10.25    0.95
  -7   3   3   11.50    1.09
   7   3  -3   12.45    1.00
  -6  -3   3    9.82    0.81
   6  -3  -3   10.14    0.89
   6  -3  -3    8.75    0.81
  -6  -3   3    8.95    0.90
   6   3  -3    9.16    0.81
   6   3  -3    9.70    0.84
  -6   3   3   10.64    0.94
  -5  -3   3    0.84    0.33
   5  -3  -3    0.82    0.30
  -5  -3   3    1.37    0.29
   5  -3  -3    1.42    0.38
  -5   3   3    1.10    0.36
   5   3  -3    0.91    0.33
   5   3  -3    1.14    0.34
   4  -3  -3   22.64    1.39
  -4  -3   3   21.82    1.44
  -4  -3   3   16.23    2.37
   4  -3  -3   21.43    1.38
  -4  -3   3   19.27    1.30
   4   3  -3   18.69    1.32
  -4   3   3   17.53    1.25
   4   3  -3   20.69    1.33
  -4   3   3   18.99    1.34
   3  -3  -3   10.99    0.76
  -3  -3   3    8.92    1.72
   3  -3  -3    6.83    1.59
   3  -3  -3    8.80    0.74
  -3  -3   3    8.75    0.77
  -3   3   3    7.61    0.71
   3   3  -3    8.93    0.73
  -3   3   3    8.27    0.67
   3   3  -3    9.22    0.72
  -2  -3   3   19.15    1.32
   2  -3  -3   15.76    2.34
   2  -3  -3   20.34    1.29
  -2  -3   3   16.54    2.26
   2   3  -3   19.99    1.26
   2   3  -3   20.20    1.23
  -2   3   3   18.90    1.22
   1  -3  -3   16.69    1.45
   1  -3  -3   12.47    2.06
  -1  -3   3   16.94    1.17
   1  -3  -3   17.30    1.71
   1  -3  -3   16.28    1.10
  -1  -3   3   12.88    2.06
  -1   3   3   15.46    1.00
   1   3  -3   16.38    1.07
   1   3  -3   16.14    1.03
  -1   3   3   14.98    1.04
   0  -3   3    2.00    0.31
   0  -3  -3    1.41    0.34
   0  -3   3    2.46    0.45
   0  -3  -3    1.76    0.56
   0  -3  -3    1.34    0.94
   0  -3   3    1.40    0.92
   0   3   3    2.11    0.35
   0   3   3    1.80    0.29
   0   3  -3    2.36    0.36
   1  -3   3    5.72    1.96
   1  -3   3   11.38    0.85
  -1  -3  -3    9.82    0.78
  -1  -3  -3   10.55    1.11
   1  -3   3   10.28    0.74
   1   3   3    9.31    0.73
   1   3   3    8.87    0.73
  -1   3  -3    9.14    0.70
  -2  -3  -3   22.06    1.44
   2  -3   3   20.93    1.42
   2  -3   3   23.81    1.52
  -2  -3  -3   22.00    1.82
   2   3   3   20.80    1.40
   2   3   3   19.99    1.39
  -3  -3  -3    1.94    0.37
   3  -3   3    2.32    0.39
   3  -3   3    1.73    0.43
   3   3   3    1.43    0.32
   3   3   3    1.27    0.30
  -4  -3  -3   16.08    1.21
   4  -3   3   15.90    1.24
   4  -3   3   19.27    1.37
   4   3   3   17.44    1.20
   4   3   3   17.29    1.23
  -4   3  -3   17.93    1.35
   5  -3   3   14.78    1.22
   5  -3   3   13.54    1.12
  -5  -3  -3   15.06    1.11
   5   3   3   15.47    1.12
  -5   3  -3   14.22    1.21
   5   3   3   14.18    1.08
   6  -3   3   -0.12    0.30
   6  -3   3    0.21    0.29
   6   3   3    0.39    0.28
   6   3   3   -0.04    0.27
  -6   3  -3    0.62    0.36
   7  -3   3    5.99    0.79
  -7   3  -3    5.89    0.86
  -7   3  -3    6.31    0.56
   7   3   3    7.76    0.76
   8  -3   3    5.26    0.77
  -8   3  -3    4.52    0.81
   8   3   3    5.14    0.73
  -8   3  -3    4.52    0.50
   9  -3   3    0.60    0.42
  -9   3  -3    0.36    0.51
  -9   3  -3    0.37    0.25
   9   3   3    0.57    0.36
  10  -3   3    4.24    0.82
 -10   3  -3    3.63    0.88
 -10   3  -3    3.51    0.49
 -10   3  -3    3.88    0.46
  10   3   3    4.49    0.74
  11  -3   3    2.37    0.66
  11   3   3    1.70    0.61
 -11   3  -3    1.18    0.67
 -11   3  -3    1.67    0.40
 -11   3  -3    1.64    0.37
  12  -3   3    3.31    0.56
 -12  -3  -3    4.72    0.56
 -12  -3  -3    3.24    0.72
  12  -3   3    2.74    0.61
  12  -3   3    3.10    0.50
  12  -3   3    2.90    0.52
  12  -3   3    2.76    0.55
  12  -3   3    2.66    0.82
 -12   3  -3    2.54    0.50
  12   3   3    3.97    0.92
  12   3   3    3.02    0.63
  12   3   3    3.09    0.49
  13  -3   3    4.06    0.60
  13  -3   3    2.81    0.75
  13  -3   3    5.02    0.66
  13  -3   3    4.46    0.72
 -13  -3  -3    5.19    0.78
  13  -3   3    3.52    0.50
  13   3   3    3.67    0.52
 -13   3  -3    4.67    0.59
  13   3   3    3.37    0.89
 -13   3  -3    5.12    0.55
  13   3   3    3.62    0.58
 -13   3  -3    4.99    0.62
  13   3   3    4.18    0.66
  14  -3   3    4.12    0.57
  14  -3   3    5.12    0.68
  14  -3   3    4.63    0.87
  14  -3   3    5.02    0.65
 -14  -3  -3    5.70    0.81
 -14  -3  -3    5.37    0.62
 -14   3  -3    6.11    0.63
 -14   3  -3    6.27    0.66
  14   3   3    5.61    0.75
  14   3   3    5.60    0.68
  14   3   3    7.28    1.00
  15  -3   3    8.67    0.82
  15  -3   3    8.83    0.75
 -15  -3  -3    8.38    0.77
  15  -3   3    8.73    1.07
  15  -3   3    8.31    0.92
 -15  -3  -3    8.17    0.87
 -15   3  -3    7.89    0.77
  15   3   3    9.01    1.07
  15   3   3    6.93    0.83
  15   3   3    8.90    0.82
  16  -3   3    4.10    0.65
  16  -3   3    4.46    0.51
 -16  -3  -3    4.44    0.62
 -16  -3  -3    4.38    0.49
  16  -3   3    5.12    0.84
 -16   3  -3    4.76    0.53
 -16   3  -3    4.15    0.66
  16   3   3    4.50    0.76
  16   3   3    5.92    0.61
  17  -3   3    0.50    0.28
  17  -3   3    0.77    0.42
 -17   3  -3    0.39    0.38
  17   3   3    0.28    0.24
  17   3   3   -0.18    0.43
 -17   3  -3    0.58    0.25
 -18  -4   3    0.75    0.22
 -17  -4   3    3.37    0.39
  17  -4  -3    3.73    0.44
 -17   4   3    3.76    0.41
  17   4  -3    3.63    0.66
 -17   4   3    3.66    0.52
  17   4  -3    3.36    0.44
  16  -4  -3    1.72    0.51
  16  -4  -3    1.75    0.39
 -16  -4   3    2.06    0.34
 -16   4   3    1.37    0.48
  16   4  -3    1.59    0.64
  16   4  -3    1.51    0.33
 -15  -4   3    9.08    0.86
  15  -4  -3    6.77    0.84
 -15  -4   3    7.89    0.74
  15  -4  -3    8.34    0.80
  15   4  -3    6.74    0.96
 -15   4   3    7.71    0.73
 -15   4   3    6.68    0.83
  15   4  -3    7.33    0.73
  14  -4  -3    7.75    0.94
  14  -4  -3    7.84    0.83
 -14  -4   3    8.46    0.80
 -14   4   3    7.92    0.82
  14   4  -3    9.82    1.10
 -14   4   3    9.62    1.01
  14   4  -3    8.44    0.81
 -13  -4   3    8.55    0.91
 -13  -4   3    6.99    0.76
  13  -4  -3    7.58    0.80
  13  -4  -3    7.05    1.00
 -13   4   3   10.11    1.05
 -13   4   3    9.41    0.86
  13   4  -3    9.26    0.86
 -12  -4   3    1.73    0.40
  12  -4  -3    1.39    0.52
  12  -4  -3    1.35    0.48
 -12  -4   3    1.63    0.40
 -12   4   3    2.14    0.45
 -12   4   3    3.15    0.68
  12   4  -3    2.32    0.75
  12   4  -3    2.19    0.45
 -11  -4   3   19.63    1.91
  11  -4  -3   21.75    1.79
  11   4  -3   21.15    1.78
 -11   4   3   24.49    2.04
 -10  -4   3    2.43    0.71
  10  -4  -3    3.59    0.75
  10   4  -3    6.27    0.89
 -10   4   3    5.03    0.98
   9  -4  -3   31.61    2.25
  -9  -4   3   30.56    2.35
   9  -4  -3   29.19    2.46
  -9   4   3   33.20    2.37
   9   4  -3   27.39    2.10
   9   4  -3   32.86    2.23
   8  -4  -3    4.02    0.70
  -8  -4   3    5.75    0.91
  -8  -4   3    6.15    0.71
   8  -4  -3    5.28    0.68
   8   4  -3    5.11    0.72
   8   4  -3    5.01    0.73
  -8   4   3    4.18    0.81
   7  -4  -3   19.64    1.51
  -7  -4   3   21.02    1.51
   7  -4  -3   21.08    1.64
  -7  -4   3   23.93    1.75
   7   4  -3   23.34    1.62
  -7   4   3   21.17    1.69
   7   4  -3   22.29    1.61
   6  -4  -3    3.24    0.50
   6  -4  -3    3.15    0.58
  -6  -4   3    3.82    0.69
  -6  -4   3    3.26    0.49
  -6   4   3    2.87    0.62
   6   4  -3    1.93    0.45
   6   4  -3    3.19    0.57
   5  -4  -3   13.23    1.10
   5  -4  -3   11.85    0.98
  -5  -4   3   11.13    0.95
  -5  -4   3   14.60    1.17
   5   4  -3   13.25    1.02
   5   4  -3   11.33    1.00
  -4  -4   3    1.11    0.39
   4  -4  -3    0.67    0.32
  -4  -4   3    0.89    0.30
   4  -4  -3    0.51    0.29
   4   4  -3    1.32    0.36
   4   4  -3    1.01    0.36
   3  -4  -3    5.14    0.66
  -3  -4   3    5.67    0.76
  -3  -4   3    4.73    0.53
   3  -4  -3    4.00    0.52
   3   4  -3    4.92    0.61
  -3   4   3    5.59    0.59
   3   4  -3    4.51    0.56
   2  -4  -3    2.93    0.44
  -2  -4   3    3.49    0.45
   2  -4  -3    3.20    0.51
  -2  -4   3    4.64    0.65
  -2   4   3    3.36    0.47
   2   4  -3    3.38    0.51
   1  -4  -3    4.67    0.60
   1  -4  -3    3.47    0.46
  -1  -4   3    4.73    0.68
  -1  -4   3    4.41    0.48
   1   4  -3    2.99    0.51
  -1   4   3    2.87    0.46
   0  -4   3    5.89    0.65
   0  -4  -3    5.49    0.65
   0  -4  -3    3.74    0.50
   0  -4   3    4.31    0.48
   0   4   3    4.96    0.60
   0   4  -3    5.59    0.61
   1  -4   3    1.97    0.32
  -1  -4  -3    1.92    0.41
   1  -4   3    1.97    0.39
   1  -4   3    1.38    0.40
   1   4   3    1.98    0.41
   1   4   3    1.87    0.36
  -1   4  -3    2.10    0.37
  -2  -4  -3    1.01    0.35
   2  -4   3    0.75    0.36
   2  -4   3    0.57    0.28
   2   4   3    0.37    0.28
   2   4   3    0.85    0.31
   3  -4   3    4.45    0.70
  -3  -4  -3    3.31    0.52
   3  -4   3    2.95    0.52
   3   4   3    3.31    0.51
   3   4   3    3.33    0.52
   4  -4   3    1.14    0.43
   4  -4   3    0.89    0.39
   4   4   3    0.70    0.30
  -4   4  -3    0.99    0.40
   4   4   3    1.27    0.38
   5  -4   3    2.02    0.49
   5  -4   3    2.65    0.60
   5   4   3    1.43    0.41
  -5   4  -3    1.81    0.53
   5   4   3    1.34    0.37
  -5   4  -3    1.73    0.27
   6  -4   3    8.49    0.98
   6  -4   3    9.58    1.05
   6   4   3    8.27    0.93
   6   4   3    7.64    0.86
  -6   4  -3    8.44    0.66
  -6   4  -3    8.52    0.97
   7  -4   3    5.13    0.77
   7  -4   3    4.43    0.81
   7   4   3    4.24    0.66
  -7   4  -3    4.83    0.83
   7   4   3    6.31    0.84
  -7   4  -3    4.78    0.52
   8  -4   3   12.73    1.22
  -8   4  -3   11.23    0.96
  -8   4  -3   12.00    1.33
  -8   4  -3   12.53    0.93
   8   4   3   14.87    1.26
   9  -4   3    6.92    1.00
  -9   4  -3    4.14    0.93
  -9   4  -3    5.66    0.60
  -9   4  -3    4.54    0.52
   9   4   3    6.13    0.89
  10  -4   3   17.68    1.61
 -10   4  -3   15.56    1.69
 -10   4  -3   17.24    1.18
 -10   4  -3   16.48    1.22
  10   4   3   18.29    1.58
  11  -4   3    1.85    0.49
  11  -4   3    1.26    0.50
 -11  -4  -3    2.05    0.52
  11  -4   3    1.48    0.44
  11  -4   3    1.54    0.75
  11  -4   3    1.93    0.47
 -11  -4  -3    2.09    0.45
  11  -4   3    2.61    0.58
  11   4   3    2.03    0.40
  11   4   3    1.52    0.40
 -11   4  -3    2.01    0.41
 -11   4  -3    1.48    0.39
  11   4   3    1.99    0.74
  12  -4   3    1.04    0.47
  12  -4   3    2.61    0.62
 -12  -4  -3    0.84    0.48
  12  -4   3    0.91    0.34
  12  -4   3    1.52    0.44
  12  -4   3    1.33    0.45
  12  -4   3    2.08    0.57
  12  -4   3    1.15    0.74
 -12   4  -3    1.85    0.45
  12   4   3    2.07    0.48
 -12   4  -3    1.38    0.41
  12   4   3    2.62    0.77
  12   4   3    1.33    0.36
 -12   4  -3    2.02    0.42
  13  -4   3    4.40    0.63
 -13  -4  -3    4.48    0.68
  13  -4   3    3.67    0.49
  13  -4   3    4.42    0.60
  13  -4   3    2.81    0.83
  13  -4   3    4.47    0.74
 -13  -4  -3    4.62    0.59
  13   4   3    3.90    0.57
 -13   4  -3    4.04    0.51
  13   4   3    4.40    0.88
 -13   4  -3    4.56    0.58
 -13   4  -3    4.64    0.70
  14  -4   3    9.41    1.01
 -14  -4  -3    9.82    0.84
  14  -4   3    9.84    0.97
  14  -4   3   10.18    0.93
  14  -4   3    8.72    0.80
  14  -4   3    8.00    1.07
  14   4   3    9.47    1.11
 -14   4  -3    9.97    0.80
 -14   4  -3    8.59    0.83
  14   4   3   10.15    0.88
 -15  -4  -3    2.14    0.38
  15  -4   3    2.59    0.74
  15  -4   3    2.05    0.38
  15  -4   3    2.41    0.53
 -15   4  -3    3.92    0.59
  15   4   3    2.66    0.45
  15   4   3    2.68    0.63
 -15   4  -3    2.49    0.39
  16  -4   3    3.46    0.62
  16  -4   3    3.30    0.55
  16  -4   3    3.54    0.45
 -16   4  -3    2.96    0.38
  16   4   3    3.64    0.65
  16   4   3    3.01    0.40
 -17  -4  -3    3.21    0.34
  17  -4   3    3.01    0.36
  17  -4   3    3.16    0.55
 -17   4  -3    3.98    0.58
 -17  -5   3    3.42    0.36
 -17   5   3    3.73    0.68
  17   5  -3    4.56    0.58
  16  -5  -3    1.16    0.32
 -16  -5   3    1.05    0.27
 -16   5   3    1.03    0.26
 -16   5   3    1.60    0.45
 -15  -5   3    5.97    0.59
  15  -5  -3    4.76    0.73
  15  -5  -3    6.18    0.62
 -15  -5   3    4.76    0.63
  15   5  -3    5.98    0.85
 -15   5   3    6.92    0.58
 -14  -5   3    0.13    0.45
  14  -5  -3    0.43    0.49
 -14  -5   3    0.70    0.30
  14  -5  -3    0.45    0.39
 -14   5   3    0.25    0.47
 -14   5   3    0.36    0.33
  14   5  -3    0.25    0.56
 -13  -5   3    4.50    0.52
 -13  -5   3    5.38    0.62
  13  -5  -3    3.70    0.70
 -13  -5   3    5.07    0.70
 -13   5   3    4.37    0.73
  13   5  -3    3.14    0.58
  13   5  -3    3.65    0.83
  12  -5  -3    6.36    0.91
 -12  -5   3    5.26    0.61
 -12  -5   3    5.36    0.62
  12  -5  -3    6.65    0.71
 -12   5   3    6.69    0.84
  12   5  -3    6.44    1.04
  12   5  -3    7.06    0.75
 -11  -5   3    4.26    0.93
 -11  -5   3    4.62    0.56
 -11  -5   3    4.07    0.65
  11  -5  -3    3.21    0.59
  11  -5  -3    5.31    0.83
  11   5  -3    5.23    0.99
 -11   5   3    4.68    0.79
  10  -5  -3   21.94    1.80
 -10  -5   3   20.72    1.60
  10  -5  -3   20.54    1.70
 -10  -5   3   19.72    1.57
 -10  -5   3   19.75    1.45
 -10  -5   3   20.47    1.89
  10  -5  -3   22.49    1.60
  10   5  -3   21.97    1.88
  10   5  -3   17.95    1.49
 -10   5   3   19.61    1.69
  10   5  -3   16.25    1.89
   9  -5  -3   10.34    1.25
  -9  -5   3   11.24    1.44
   9   5  -3   11.92    1.28
   9   5  -3   12.72    1.31
   8  -5  -3    4.02    0.80
  -8  -5   3    2.83    0.71
   8   5  -3    3.96    0.74
   8   5  -3    4.82    0.79
  -7  -5   3   21.17    1.59
   7  -5  -3   19.97    1.61
  -7  -5   3   21.53    1.83
   7  -5  -3   23.78    1.80
   7   5  -3   24.59    1.73
   7   5  -3   22.12    1.71
   6  -5  -3    2.28    0.49
  -6  -5   3    1.61    0.54
  -6  -5   3    2.18    0.48
   6  -5  -3    1.90    0.56
   6   5  -3    1.48    0.53
   6   5  -3    1.62    0.39
   6   5  -3    1.42    0.47
   5  -5  -3    4.58    0.64
  -5  -5   3    6.27    0.73
  -5  -5   3    5.69    0.90
   5  -5  -3    6.61    0.86
   5   5  -3    5.25    0.78
   5   5  -3    4.94    0.71
   4  -5  -3    4.48    0.61
  -4  -5   3    4.81    0.64
   4  -5  -3    5.37    0.81
  -4  -5   3    5.61    0.86
   4   5  -3    4.67    0.70
   4   5  -3    5.11    0.50
  -3  -5   3   12.04    1.13
   3  -5  -3   10.28    0.93
  -3  -5   3   12.02    0.96
   3  -5  -3   11.06    1.07
   3   5  -3   11.33    0.80
   3   5  -3   11.08    1.00
  -2  -5   3    3.41    0.67
   2  -5  -3    2.46    0.54
  -2  -5   3    1.80    0.41
   2  -5  -3    2.46    0.43
  -2   5   3    2.86    0.53
   2   5  -3    2.58    0.54
   2   5  -3    2.92    0.36
  -1  -5   3    4.75    0.61
   1  -5  -3    4.06    0.57
  -1  -5   3    4.51    0.74
   1  -5  -3    5.08    0.73
   1   5  -3    4.83    0.68
   1   5  -3    6.02    0.48
  -1   5   3    5.96    0.71
   0  -5   3    8.09    0.92
   0  -5  -3    7.54    0.89
   0  -5   3    7.88    0.75
   0   5   3    8.46    0.90
   0   5  -3    7.79    0.61
   0   5  -3    8.43    0.87
   1  -5   3    7.55    0.75
  -1  -5  -3    7.37    0.88
   1  -5   3    8.04    0.92
  -1   5  -3    8.33    0.62
   1   5   3    8.92    0.93
   2  -5   3    8.97    0.83
   2  -5   3   11.21    1.05
  -2  -5  -3    9.26    0.93
   2   5   3    9.93    1.02
  -2   5  -3    9.35    0.70
   3  -5   3    0.80    0.33
   3  -5   3    0.66    0.42
   3  -5   3    0.71    0.35
   3   5   3   -0.10    0.30
  -3   5  -3    0.64    0.22
   3   5   3    0.62    0.36
   4  -5   3    2.26    0.47
   4  -5   3    3.59    0.65
   4  -5   3    4.12    0.79
  -4   5  -3    3.47    0.75
  -4   5  -3    2.98    0.39
   4   5   3    2.80    0.58
   4   5   3    3.16    0.60
   5  -5   3    0.80    0.50
   5  -5   3    0.87    0.36
   5  -5   3    0.36    0.44
   5   5   3    0.49    0.43
  -5   5  -3    1.23    0.27
  -5   5  -3    1.21    0.55
   5   5   3    0.90    0.44
   6  -5   3    4.66    0.78
   6  -5   3    3.40    0.63
   6  -5   3    5.36    0.91
   6   5   3    4.30    0.70
   6   5   3    5.98    0.86
  -6   5  -3    4.88    0.50
  -6   5  -3    5.69    0.56
  -6   5  -3    4.76    0.84
   7  -5   3   27.05    2.10
   7  -5   3   24.17    1.89
   7   5   3   23.99    1.84
  -7   5  -3   22.19    1.48
   7   5   3   18.76    1.71
  -7   5  -3   24.09    1.99
  -7   5  -3   24.39    1.53
   8  -5   3   18.11    1.59
   8  -5   3   20.98    1.77
   8   5   3   18.74    1.71
  -8   5  -3   20.99    1.36
  -8   5  -3   22.84    1.97
  -8   5  -3   22.14    1.42
   8   5   3   20.46    1.72
   9  -5   3    5.28    1.16
   9  -5   3    5.30    0.95
   9  -5   3    6.36    0.76
  -9  -5  -3    6.10    0.78
   9  -5   3    6.01    0.68
   9  -5   3    4.57    0.70
   9  -5   3    4.84    0.80
  -9  -5  -3    6.66    0.98
   9  -5   3    6.24    1.08
   9   5   3    5.66    1.01
   9   5   3    4.99    0.70
  -9   5  -3    5.74    0.64
  -9   5  -3    5.00    0.56
  -9   5  -3    5.80    1.21
   9   5   3    6.87    0.79
 -10  -5  -3    6.50    0.70
  10  -5   3    7.73    0.78
  10  -5   3    6.78    0.84
 -10  -5  -3    7.37    0.86
  10  -5   3    5.30    0.80
  10  -5   3    7.06    0.97
  10  -5   3    8.19    0.85
  10  -5   3    7.01    0.86
 -10   5  -3    7.70    0.78
 -10   5  -3    8.31    0.73
  10   5   3    8.06    0.84
  10   5   3    7.79    1.10
  10   5   3    6.66    0.68
  11  -5   3    8.12    0.89
  11  -5   3    8.22    1.15
 -11  -5  -3    8.95    0.89
  11  -5   3    9.64    0.92
  11  -5   3    9.61    1.06
  11  -5   3    9.41    1.08
  11  -5   3    9.08    0.93
  11  -5   3   10.22    0.95
 -11  -5  -3   10.45    1.04
  11   5   3    8.53    0.79
 -11   5  -3    8.89    0.80
 -11   5  -3   10.41    0.89
  11   5   3    9.58    1.15
  11   5   3    8.46    0.86
  12  -5   3    5.68    0.71
  12  -5   3    5.14    0.86
  12  -5   3    6.79    0.86
 -12  -5  -3    5.66    0.65
  12  -5   3    5.71    0.70
  12  -5   3    6.72    0.73
  12  -5   3    6.96    0.92
 -12  -5  -3    7.01    0.80
  12   5   3    7.84    0.79
 -12   5  -3    6.48    0.68
 -12   5  -3    5.20    0.61
  12   5   3    5.04    0.89
  13  -5   3    0.69    0.59
 -13  -5  -3    0.95    0.44
  13  -5   3    1.54    0.45
 -13  -5  -3    0.90    0.33
  13  -5   3    0.91    0.53
  13  -5   3    1.77    0.43
 -13   5  -3    1.64    0.35
  13   5   3    0.89    0.35
 -13   5  -3    1.27    0.54
  13   5   3    1.19    0.65
  14  -5   3    5.35    0.71
 -14  -5  -3    3.94    0.51
  14  -5   3    4.86    0.61
  14  -5   3    6.40    0.93
  14  -5   3    6.50    0.62
 -14  -5  -3    6.99    0.68
 -14   5  -3    4.91    0.68
  14   5   3    4.94    0.57
  14   5   3    5.05    0.79
  15  -5   3    0.86    0.47
  15  -5   3    0.73    0.31
  15  -5   3    1.00    0.33
 -15  -5  -3    0.46    0.24
  15  -5   3    1.21    0.58
 -15   5  -3    1.61    0.49
  15   5   3    1.52    0.34
  16  -5   3    8.50    0.62
 -16  -5  -3    7.73    0.59
  16  -5   3    8.45    0.80
 -16   5  -3    6.97    0.69
 -15  -6   3    5.52    0.48
 -15  -6   3    4.51    0.54
  15   6  -3    5.01    0.71
 -15   6   3    6.42    0.67
 -14  -6   3    1.26    0.29
  14  -6  -3    0.53    0.37
 -14  -6   3    1.34    0.42
 -14   6   3    0.62    0.40
 -14   6   3    1.82    0.50
  14   6  -3    0.91    0.55
  13  -6  -3    0.59    0.40
  13   6  -3    0.33    0.61
 -13   6   3    1.25    0.50
  12  -6  -3    3.15    0.56
 -12  -6   3    4.09    0.62
  12  -6  -3    4.48    0.75
 -12   6   3    2.32    0.59
  12   6  -3    2.96    0.51
 -12   6   3    3.72    0.62
  11  -6  -3    1.27    0.52
 -11  -6   3    1.35    0.72
 -11  -6   3    0.81    0.45
  11   6  -3    1.70    0.72
  11   6  -3    1.01    0.41
 -11   6   3    1.49    0.51
 -11   6   3    0.72    0.54
 -10  -6   3    1.74    0.74
 -10  -6   3    2.25    0.46
  10  -6  -3    2.01    0.57
  10  -6  -3    1.19    0.62
  10  -6  -3    1.38    0.48
 -10  -6   3    2.19    0.53
 -10   6   3    2.38    0.57
  10   6  -3    2.73    0.47
  10   6  -3    1.60    0.82
  -9  -6   3    1.94    0.49
   9  -6  -3    1.64    0.54
   9  -6  -3    1.68    0.46
   9  -6  -3    1.80    0.69
  -9   6   3    1.63    0.53
   9   6  -3    0.91    0.74
  -9   6   3    2.33    0.62
   9   6  -3    1.44    0.43
   8  -6  -3    4.27    0.74
  -8  -6   3    3.44    0.52
  -8  -6   3    3.32    0.80
   8  -6  -3    3.26    0.83
  -8  -6   3    3.17    0.54
  -8  -6   3    3.38    0.65
   8   6  -3    4.13    0.94
  -8   6   3    2.87    0.63
   8   6  -3    3.40    0.76
   8   6  -3    3.81    0.55
   7  -6  -3    6.18    0.96
   7   6  -3    4.96    0.83
   6  -6  -3   10.70    1.27
  -6  -6   3   12.59    1.14
   6   6  -3    9.91    1.19
   6   6  -3   11.71    0.87
  -5  -6   3    5.80    0.95
  -5  -6   3    5.91    0.81
   5  -6  -3    6.62    0.99
   5   6  -3    5.98    0.57
   5   6  -3    5.51    0.88
  -4  -6   3    7.34    0.87
  -4  -6   3   10.41    1.28
   4  -6  -3    8.09    1.07
   4   6  -3    7.30    0.71
   4   6  -3    7.61    1.03
   4   6  -3    7.48    0.66
  -3  -6   3   10.44    1.27
   3  -6  -3    8.35    1.08
  -3  -6   3    7.38    0.90
   3   6  -3   10.00    1.11
   3   6  -3   10.01    0.76
  -2  -6   3   18.98    1.58
  -2  -6   3   16.12    1.32
   2  -6  -3   16.88    1.47
   2   6  -3   16.97    1.15
   2   6  -3   16.29    1.11
   2   6  -3   16.40    1.41
  -1  -6   3    9.86    0.99
   1  -6  -3   10.53    1.19
  -1  -6   3    9.83    1.19
   1   6  -3   11.72    0.82
   1   6  -3   10.33    1.10
   1   6  -3   12.06    0.84
  -1   6   3    9.63    1.08
   0  -6   3   18.32    1.62
   0  -6   3   15.74    1.35
   0  -6  -3   17.53    1.48
   0   6  -3   17.73    1.24
   0   6   3   18.17    1.44
   0   6  -3   19.82    1.22
   1  -6   3    9.70    1.02
   1  -6   3   14.18    1.32
   1   6   3   10.49    1.20
  -1   6  -3   11.65    0.86
   2  -6   3    2.39    0.52
   2  -6   3    2.98    0.71
   2   6   3    2.87    0.65
  -2   6  -3    2.71    0.40
  -2   6  -3    2.37    0.35
   3  -6   3    2.67    0.70
   3  -6   3    2.19    0.50
  -3   6  -3    2.12    0.38
   3   6   3    2.24    0.59
  -3   6  -3    2.88    0.74
   4  -6   3    8.96    1.08
   4  -6   3   12.14    1.35
  -4   6  -3   12.33    0.90
  -4   6  -3   13.62    0.94
  -4   6  -3   14.64    1.43
   4   6   3   11.24    1.25
   5  -6   3   10.49    1.35
   5  -6   3   10.19    1.21
   5  -6   3    7.17    0.95
  -5   6  -3    8.18    0.72
  -5   6  -3    9.12    0.78
   5   6   3    8.33    1.11
  -5   6  -3   10.83    1.38
   6  -6   3    4.00    0.80
   6  -6   3    4.21    0.91
   6  -6   3    3.25    0.67
  -6   6  -3    4.15    0.94
  -6   6  -3    2.76    0.41
  -6   6  -3    2.55    0.45
   6   6   3    1.98    0.64
   6   6   3    4.21    0.78
   7  -6   3    1.30    0.53
  -7  -6  -3    1.65    0.44
   7  -6   3    1.67    0.45
   7  -6   3    0.93    0.47
   7  -6   3    0.95    0.40
   7  -6   3    1.23    0.69
  -7  -6  -3    1.23    0.50
   7  -6   3    1.73    0.46
  -7   6  -3    1.86    0.35
   7   6   3    1.60    0.46
   7   6   3    1.79    0.47
  -7   6  -3    1.47    0.38
   8  -6   3    7.97    0.84
   8  -6   3    6.20    0.76
   8  -6   3    6.47    1.00
  -8  -6  -3    6.64    0.81
   8  -6   3    6.19    0.75
   8  -6   3    5.57    0.90
   8  -6   3    6.30    0.71
  -8   6  -3    5.67    0.70
  -8   6  -3    7.93    0.67
   8   6   3    5.76    0.72
   9  -6   3    3.96    0.77
  -9  -6  -3    3.80    0.57
   9  -6   3    4.64    0.65
   9  -6   3    3.68    0.83
  -9  -6  -3    3.89    0.65
   9  -6   3    3.66    0.57
   9  -6   3    5.06    0.67
  -9   6  -3    4.69    0.53
  -9   6  -3    3.78    0.69
  -9   6  -3    4.51    0.59
   9   6   3    4.08    0.60
 -10  -6  -3    2.08    0.54
  10  -6   3    0.84    0.53
  10  -6   3    1.00    0.76
  10  -6   3    2.15    0.46
  10  -6   3    1.29    0.49
  10  -6   3    0.87    0.44
  10  -6   3    0.43    0.60
  10  -6   3    1.50    0.42
  10   6   3    2.49    0.45
 -10   6  -3    2.15    0.43
 -10   6  -3    0.90    0.52
  11  -6   3    0.86    0.59
 -11  -6  -3    0.33    0.29
  11  -6   3    0.33    0.41
 -11  -6  -3    0.69    0.41
  11  -6   3    0.91    0.37
  11  -6   3    0.12    0.41
  11  -6   3    0.45    0.50
 -11   6  -3    0.21    0.49
  11   6   3    0.04    0.29
 -11   6  -3   -0.48    0.29
 -11   6  -3    0.05    0.31
  12  -6   3    7.91    1.07
  12  -6   3    7.54    0.89
  12  -6   3    8.45    0.80
  12  -6   3    8.62    0.81
 -12  -6  -3    7.00    0.78
 -12  -6  -3    6.59    0.68
  12   6   3    7.73    0.78
  12   6   3    6.11    0.93
 -12   6  -3    8.01    0.70
 -13  -6  -3    3.01    0.39
  13  -6   3    2.58    0.46
 -13  -6  -3    3.10    0.51
  13  -6   3    3.03    0.49
  13  -6   3    3.63    0.65
  13  -6   3    3.42    0.45
  13  -6   3    3.01    0.76
  13   6   3    4.19    0.49
 -13   6  -3    3.57    0.61
  13   6   3    2.80    0.66
  14  -6   3    4.89    0.61
  14  -6   3    4.84    0.48
  14  -6   3    3.41    0.49
  14   6   3    4.46    0.48
  14   6   3    3.72    0.61
 -14   6  -3    4.95    0.54
 -14  -7   3    3.71    0.44
 -14   7   3    3.70    0.51
  13  -7  -3    2.63    0.39
 -13  -7   3    2.18    0.41
 -13   7   3    1.67    0.36
  12  -7  -3    0.89    0.38
 -12  -7   3    1.04    0.30
 -12  -7   3    0.52    0.39
  12   7  -3    1.42    0.32
 -12   7   3    1.33    0.37
  12   7  -3    0.75    0.55
 -12   7   3    1.21    0.48
  11  -7  -3    1.82    0.62
  11  -7  -3    2.60    0.51
 -11  -7   3    1.98    0.49
 -11  -7   3    3.10    0.44
 -11   7   3    4.65    0.59
  11   7  -3    3.66    0.49
 -11   7   3    3.16    0.60
 -10  -7   3    7.12    1.07
 -10  -7   3    7.63    0.76
  10  -7  -3    9.33    0.91
 -10  -7   3    7.74    0.87
  10  -7  -3    9.09    1.01
 -10   7   3    7.60    0.86
 -10   7   3    9.08    0.87
  10   7  -3    7.14    1.05
  10   7  -3    7.80    0.80
   9  -7  -3    5.43    0.70
  -9  -7   3    5.13    0.64
  -9  -7   3    4.04    0.67
  -9  -7   3    3.51    0.88
   9  -7  -3    4.79    0.91
   9   7  -3    6.09    1.01
  -9   7   3    7.17    0.77
   9   7  -3    6.01    0.68
  -9   7   3    6.13    0.76
   8  -7  -3    4.15    0.64
   8  -7  -3    3.47    0.64
  -8  -7   3    4.30    0.59
   8  -7  -3    3.92    0.88
  -8  -7   3    3.79    0.62
  -8  -7   3    2.87    0.80
  -8   7   3    3.82    0.65
   8   7  -3    4.64    0.59
   8   7  -3    4.31    0.93
  -8   7   3    5.08    0.71
  -7  -7   3    7.49    1.12
  -7  -7   3    8.98    0.91
   7  -7  -3    9.44    1.19
  -7  -7   3    9.77    1.02
  -7  -7   3    8.99    1.14
   7  -7  -3    9.29    0.94
  -7  -7   3   10.60    0.93
   7   7  -3    9.10    1.08
  -7   7   3   11.67    1.01
   7   7  -3    8.57    1.22
   6  -7  -3    0.66    0.64
   6  -7  -3    0.11    0.43
  -6  -7   3    1.07    0.60
  -6  -7   3    1.00    0.39
   6  -7  -3    0.27    0.42
  -6  -7   3    1.65    0.75
  -6  -7   3    1.32    0.39
   6   7  -3    1.53    0.40
  -6   7   3    1.58    0.47
  -5  -7   3    0.47    0.63
  -5  -7   3    0.62    0.35
  -5  -7   3    0.87    0.52
  -5  -7   3    0.84    0.37
   5  -7  -3    0.13    0.58
   5  -7  -3    1.86    0.83
  -5  -7   3    1.02    0.67
   5  -7  -3    0.45    0.40
   5  -7  -3    0.51    0.40
   5   7  -3    0.39    0.27
  -5   7   3   -0.51    0.44
  -5   7   3    0.86    0.40
   5   7  -3    0.60    0.39
   4  -7  -3    3.98    0.84
   4  -7  -3    3.05    0.57
  -4  -7   3    3.08    0.86
  -4  -7   3    2.94    0.54
  -4  -7   3    4.21    0.81
  -4  -7   3    4.02    0.74
   4  -7  -3    4.36    1.00
  -4  -7   3    4.44    0.59
   4  -7  -3    4.03    0.62
   4   7  -3    4.12    0.46
   4   7  -3    3.71    0.61
  -4   7   3    4.34    0.68
  -4   7   3    3.88    0.59
   3  -7  -3    1.14    0.65
   3  -7  -3    1.71    0.67
   3  -7  -3    1.68    0.50
  -3  -7   3    1.16    0.66
  -3  -7   3    1.07    0.39
  -3  -7   3    1.29    0.71
   3  -7  -3    1.39    0.41
  -3  -7   3    1.43    0.55
   3  -7  -3    1.68    0.82
  -3   7   3    1.38    0.41
   3   7  -3    1.29    0.62
  -3   7   3    1.86    0.56
   3   7  -3    1.26    0.52
  -2  -7   3    5.29    0.98
  -2  -7   3    5.92    0.84
   2   7  -3    5.46    0.62
   2   7  -3    4.60    0.81
   2   7  -3    5.95    0.58
  -1  -7   3    8.19    1.04
   1   7  -3    9.71    0.78
   1   7  -3   10.67    0.84
   0  -7   3    0.29    0.45
   0   7  -3    0.46    0.30
   0   7  -3    0.34    0.26
   0   7   3    0.57    0.59
   1  -7   3    3.31    0.68
   1  -7   3    4.27    1.11
   1   7   3    3.74    0.77
  -1   7  -3    4.00    0.48
  -1   7  -3    5.09    0.56
  -2  -7  -3    4.71    0.61
  -2  -7  -3    4.19    0.99
   2  -7   3    3.54    0.80
   2  -7   3    4.07    0.61
   2  -7   3    5.53    1.33
   2  -7   3    3.17    0.62
   2  -7   3    4.87    0.95
   2  -7   3    5.42    0.65
   2  -7   3    3.58    0.76
   2  -7   3    3.64    0.72
  -2   7  -3    3.09    0.50
   2   7   3    3.80    0.69
  -2   7  -3    3.65    0.46
  -2   7  -3    4.47    0.95
   2   7   3    3.42    0.86
   3  -7   3    5.26    0.84
  -3  -7  -3    6.17    1.09
  -3  -7  -3    5.88    0.70
   3  -7   3    3.91    0.80
   3  -7   3    4.71    0.91
  -3   7  -3    5.72    0.64
  -3   7  -3    6.09    0.58
   3   7   3    6.07    0.70
   4  -7   3    1.06    0.55
   4  -7   3    0.65    0.45
   4  -7   3    1.81    0.46
   4  -7   3    2.49    0.68
  -4  -7  -3    1.85    0.46
   4  -7   3    1.30    0.45
  -4  -7  -3    1.80    0.79
  -4   7  -3    2.27    0.55
  -4   7  -3    1.56    0.38
   4   7   3    1.19    0.43
  -4   7  -3    2.25    0.36
   5  -7   3    4.10    0.90
   5  -7   3    8.48    1.07
  -5  -7  -3    6.54    0.75
   5  -7   3    6.50    0.72
   5  -7   3    7.82    0.82
   5  -7   3    6.76    0.94
   5  -7   3    6.28    0.79
  -5  -7  -3    7.09    0.77
  -5   7  -3    7.18    0.77
  -5   7  -3    7.72    0.75
   5   7   3    6.36    0.74
   5   7   3    6.87    0.80
  -5   7  -3    6.26    0.65
   6  -7   3    2.47    0.60
   6  -7   3    2.56    0.52
  -6  -7  -3    2.33    0.50
   6  -7   3    2.84    0.49
   6  -7   3    2.16    0.46
  -6  -7  -3    2.25    0.55
   6  -7   3    2.38    0.69
   6  -7   3    2.76    0.69
  -6   7  -3    2.60    0.42
  -6   7  -3    3.43    0.49
   6   7   3    2.41    0.50
   7  -7   3    3.16    0.75
   7  -7   3    0.80    0.47
   7  -7   3    1.67    0.47
   7  -7   3    2.35    0.46
  -7  -7  -3    1.48    0.41
   7  -7   3    1.76    0.69
   7  -7   3    1.66    0.64
   7  -7   3    3.16    0.53
  -7  -7  -3    2.34    0.55
  -7   7  -3    1.76    0.42
   7   7   3    2.26    0.46
  -7   7  -3    2.02    0.39
   8  -7   3    1.56    0.49
  -8  -7  -3    1.26    0.37
  -8  -7  -3    1.42    0.46
   8  -7   3    0.72    0.38
   8  -7   3    1.60    0.70
   8  -7   3    1.07    0.42
   8  -7   3    2.31    0.49
  -8   7  -3    1.03    0.36
   8   7   3    1.65    0.43
   8   7   3    2.71    0.50
   9  -7   3    2.70    0.72
   9  -7   3    2.83    0.51
   9  -7   3    1.60    0.54
   9  -7   3    2.25    0.46
   9  -7   3    2.23    0.50
  -9  -7  -3    2.71    0.54
  -9   7  -3    2.52    0.45
  -9   7  -3    2.11    0.39
   9   7   3    2.64    0.46
  10  -7   3    1.40    0.79
  10  -7   3    2.95    0.50
  10  -7   3    3.63    0.62
 -10  -7  -3    3.59    0.45
  10  -7   3    2.07    0.43
 -10  -7  -3    2.43    0.52
  10   7   3    2.03    0.40
 -10   7  -3    2.57    0.39
 -10   7  -3    2.47    0.54
 -11  -7  -3    3.78    0.58
  11  -7   3    4.75    0.55
  11  -7   3    3.48    0.52
 -11   7  -3    3.54    0.42
 -11   7  -3    5.37    0.61
 -12  -7  -3    0.91    0.35
  12  -7   3    0.76    0.33
  12  -7   3    0.83    0.36
 -12   7  -3    1.56    0.40
  12   7   3    1.21    0.33
 -12   7  -3    1.54    0.44
  13  -7   3    0.38    0.29
 -13  -7  -3    0.35    0.29
  13  -7   3    0.52    0.25
  13   7   3    0.16    0.23
 -13   7  -3    0.48    0.27
 -12   8   3   12.60    0.84
  12   8  -3   11.39    0.98
 -11  -8   3    6.96    0.68
 -11  -8   3    6.76    0.56
  11   8  -3    5.36    0.74
 -11   8   3    6.02    0.65
 -11   8   3    5.44    0.56
 -10  -8   3    0.96    0.30
  10  -8  -3    0.30    0.48
  10   8  -3    0.93    0.53
 -10   8   3    0.62    0.35
  10   8  -3    1.00    0.31
  -9  -8   3    8.26    0.89
  -9  -8   3    8.97    0.80
   9  -8  -3    9.03    0.87
   9  -8  -3    7.16    0.97
  -9  -8   3    8.92    1.12
   9   8  -3   11.22    0.85
  -9   8   3   10.04    0.88
  -8  -8   3    8.73    1.14
  -8  -8   3    8.46    0.77
   8  -8  -3    7.46    0.98
   8  -8  -3    8.10    0.83
   8   8  -3    7.40    0.77
   8   8  -3    7.08    1.00
  -8   8   3    7.01    0.77
  -7  -8   3    0.16    0.33
   7  -8  -3   -1.21    0.37
  -7  -8   3   -0.19    0.55
  -7  -8   3    0.07    0.59
   7  -8  -3   -0.01    0.51
   7  -8  -3    0.18    0.35
  -7   8   3    0.69    0.38
   7   8  -3    0.43    0.59
   7   8  -3    0.36    0.30
  -7   8   3    0.25    0.48
  -6  -8   3   -0.04    0.31
  -6  -8   3    0.29    0.61
   6  -8  -3    1.10    0.61
  -6  -8   3   -0.49    0.33
  -6  -8   3    0.33    0.59
   6  -8  -3    0.30    0.45
   6   8  -3   -0.50    0.57
   6   8  -3    0.29    0.69
  -6   8   3    0.64    0.37
  -6   8   3    0.19    0.46
   6   8  -3    0.24    0.31
   5  -8  -3    3.67    0.65
  -5  -8   3    5.29    0.63
   5  -8  -3    5.32    0.97
   5  -8  -3    4.59    0.82
  -5  -8   3    4.38    0.57
  -5  -8   3    4.65    0.87
  -5  -8   3    3.37    0.81
   5   8  -3    4.87    0.61
  -5   8   3    4.97    0.72
  -5   8   3    4.25    0.57
   4  -8  -3    1.76    0.50
   4  -8  -3    1.34    0.59
  -4  -8   3    1.61    0.43
  -4  -8   3    1.28    0.67
   4  -8  -3    2.47    0.84
  -4  -8   3    1.20    0.39
  -4  -8   3    0.61    0.62
   4   8  -3    1.58    0.42
  -4   8   3    1.65    0.55
  -3  -8   3    0.19    0.55
   3  -8  -3    1.00    0.78
  -3  -8   3    0.73    0.37
   3  -8  -3    0.62    0.45
  -3  -8   3    0.63    0.38
  -3  -8   3    0.47    0.50
   3  -8  -3    0.41    0.58
  -3   8   3    0.23    0.33
  -3   8   3    1.33    0.50
   3   8  -3    0.41    0.36
   3   8  -3    1.07    0.32
   2  -8  -3    0.83    0.78
   2  -8  -3    0.56    0.57
  -2  -8   3    0.41    0.54
  -2  -8   3    0.83    0.43
   2  -8  -3    1.24    0.47
  -2  -8   3    0.56    0.68
  -2  -8   3    1.71    0.64
  -2  -8   3    0.36    0.52
   2   8  -3    1.47    0.44
  -2   8   3    1.70    0.52
   2   8  -3    1.46    0.32
   1  -8  -3    0.93    0.46
  -1  -8   3    1.71    0.59
  -1  -8   3    0.84    0.53
  -1  -8   3    0.61    0.53
  -1  -8   3    0.37    0.43
  -1  -8   3   -0.04    0.59
   1  -8  -3    1.12    0.76
  -1  -8   3    0.89    0.36
  -1   8   3    1.23    0.47
   1   8  -3    1.14    0.32
   1   8  -3    0.37    0.39
  -1   8   3    0.84    0.41
   0  -8  -3    1.98    0.77
   0  -8  -3    2.43    0.47
   0  -8  -3    3.22    0.87
   0  -8   3    3.60    0.78
   0  -8   3    3.15    0.74
   0  -8   3    3.91    0.63
   0  -8   3    2.68    0.55
   0  -8  -3    2.88    0.58
   0  -8   3    3.25    0.69
   0  -8   3    3.22    0.86
   0   8  -3    2.65    0.41
   0   8   3    1.64    0.44
   0   8   3    2.68    0.60
   0   8  -3    3.93    0.61
  -1  -8  -3   -0.18    0.31
   1  -8   3   -0.05    0.46
   1  -8   3   -0.04    0.43
   1  -8   3   -0.10    0.54
  -1  -8  -3    0.25    0.72
   1  -8   3   -0.65    0.62
  -1  -8  -3   -0.18    0.34
  -1   8  -3   -0.27    0.25
   1   8   3    0.49    0.40
   2  -8   3    0.91    0.59
   2  -8   3    1.79    0.69
   2  -8   3    1.59    0.44
  -2  -8  -3    0.75    0.35
   2  -8   3    0.93    0.47
  -2  -8  -3    1.15    0.78
   2  -8   3    0.09    0.67
   2  -8   3    1.58    0.60
  -2  -8  -3    1.00    0.41
  -2   8  -3    1.05    0.32
  -2   8  -3    0.93    0.35
  -2   8  -3    1.20    0.45
   3  -8   3    0.38    0.65
  -3  -8  -3    0.36    0.37
  -3  -8  -3    0.74    0.70
  -3  -8  -3    0.36    0.35
   3  -8   3    0.46    0.37
   3  -8   3   -0.30    0.53
   3  -8   3    0.54    0.44
  -3   8  -3    0.47    0.32
   3   8   3    1.16    0.43
   3   8   3    0.56    0.35
  -3   8  -3    0.54    0.29
  -4  -8  -3    1.23    0.73
   4  -8   3    2.63    0.50
   4  -8   3    3.26    0.62
   4  -8   3    2.41    0.69
  -4  -8  -3    2.49    0.48
   4  -8   3    3.12    0.59
  -4  -8  -3    3.10    0.52
  -4   8  -3    2.61    0.41
  -4   8  -3    2.26    0.45
   4   8   3    3.33    0.51
   4   8   3    2.79    0.55
   5  -8   3    1.40    0.47
   5  -8   3    1.88    0.44
   5  -8   3    1.59    0.64
  -5  -8  -3    1.45    0.65
  -5  -8  -3    1.88    0.44
   5  -8   3    1.41    0.43
   5  -8   3    1.46    0.56
   5  -8   3    2.15    0.74
  -5   8  -3    1.42    0.35
  -5   8  -3    2.03    0.45
   5   8   3    2.62    0.53
   6  -8   3    0.52    0.38
   6  -8   3   -0.14    0.37
   6  -8   3   -0.10    0.53
   6  -8   3    0.35    0.47
  -6  -8  -3    0.33    0.32
   6  -8   3   -0.04    1.00
   6  -8   3    0.31    0.34
   6   8   3   -0.14    0.36
  -6   8  -3    0.96    0.38
  -6   8  -3    0.04    0.25
   6   8   3    0.47    0.31
  -7  -8  -3    4.50    0.53
  -7  -8  -3    3.13    0.54
   7  -8   3    2.81    0.58
   7  -8   3    4.03    0.58
   7  -8   3    3.25    0.51
   7  -8   3    3.48    0.51
   7  -8   3    3.72    0.74
   7   8   3    3.46    0.50
  -7   8  -3    3.65    0.44
   7   8   3    2.91    0.50
  -8  -8  -3   -0.07    0.36
   8  -8   3    0.41    0.35
   8  -8   3   -0.07    0.32
   8  -8   3   -0.37    0.34
   8  -8   3   -0.52    0.83
   8  -8   3    0.40    0.42
  -8  -8  -3    0.28    0.28
   8   8   3   -0.52    0.33
   8   8   3   -0.36    0.25
  -8   8  -3    0.14    0.25
   9  -8   3   14.67    0.98
   9  -8   3   11.88    1.09
  -9  -8  -3   11.61    1.02
   9  -8   3   12.57    1.03
  -9  -8  -3   13.78    0.96
   9  -8   3   13.61    0.98
   9   8   3   12.61    0.97
  -9   8  -3   12.16    0.99
  10  -8   3    2.72    0.36
 -10  -8  -3    1.60    0.39
 -10  -8  -3    2.08    0.33
  10  -8   3    2.04    0.44
  10  -8   3    2.01    0.41
  10   8   3    1.81    0.36
 -10   8  -3    2.45    0.38
  11  -8   3    1.99    0.51
 -11  -8  -3    1.72    0.35
  11  -8   3    1.98    0.33
  11   8   3    1.55    0.30
 -11   8  -3    1.52    0.30
   9  -9  -3    1.91    0.49
  -9  -9   3    2.82    0.32
  -9   9   3    2.40    0.36
   9   9  -3    1.95    0.35
   8  -9  -3    1.71    0.54
  -8  -9   3    2.20    0.34
   8  -9  -3    1.87    0.37
  -8   9   3    1.84    0.42
   8   9  -3    2.16    0.52
   8   9  -3    2.87    0.36
  -8   9   3    2.47    0.37
   7  -9  -3   -0.33    0.46
  -7  -9   3    0.04    0.51
  -7  -9   3    0.77    0.28
  -7  -9   3    0.79    0.53
  -7   9   3    0.94    0.32
  -7   9   3    0.43    0.40
   7   9  -3    0.83    0.28
   7   9  -3    0.60    0.47
  -6  -9   3   12.43    1.25
  -6  -9   3    8.42    1.10
   6  -9  -3   12.13    1.00
  -6  -9   3   13.11    0.92
  -6   9   3   12.01    1.03
   6   9  -3    9.63    1.15
   6   9  -3   12.33    0.91
  -6   9   3   13.52    0.96
  -5  -9   3    2.40    0.42
   5  -9  -3    1.77    0.69
   5  -9  -3    1.42    0.44
  -5  -9   3    1.65    0.65
   5  -9  -3    1.72    0.60
  -5  -9   3    1.23    0.63
  -5   9   3    2.40    0.43
   5   9  -3    2.47    0.41
   5   9  -3    2.26    0.59
  -5   9   3    2.06    0.50
   4  -9  -3    3.09    0.67
  -4  -9   3    3.57    0.74
   4  -9  -3    2.81    0.81
  -4  -9   3    3.70    0.51
  -4  -9   3    3.79    0.48
   4   9  -3    2.84    0.68
   4   9  -3    3.82    0.49
  -4   9   3    2.82    0.46
  -4   9   3    2.98    0.57
   3  -9  -3    1.02    0.75
  -3  -9   3    2.01    0.41
   3  -9  -3    1.45    0.46
  -3  -9   3    1.08    0.53
  -3  -9   3    2.44    0.44
   3  -9  -3    1.51    0.58
  -3  -9   3    1.56    0.67
  -3  -9   3    2.71    0.75
  -3   9   3    1.52    0.47
   3   9  -3    1.88    0.40
  -3   9   3    2.71    0.45
  -2  -9   3    1.90    0.67
  -2  -9   3    1.28    0.38
  -2  -9   3    1.40    0.53
   2  -9  -3    1.11    0.60
  -2  -9   3    1.04    0.63
   2  -9  -3    1.84    0.80
  -2   9   3    1.59    0.41
   2   9  -3    2.45    0.41
   2   9  -3    1.88    0.45
  -2   9   3    1.00    0.44
  -1  -9   3    0.70    0.67
  -1  -9   3    1.12    0.64
   1  -9  -3    0.57    0.75
  -1  -9   3    1.23    0.36
  -1  -9   3    0.22    0.39
   1   9  -3    1.25    0.42
  -1   9   3    1.21    0.46
   1   9  -3    0.89    0.36
   0  -9  -3    2.11    0.81
   0  -9   3    1.78    0.57
   0  -9   3    1.22    0.58
   0  -9   3    2.09    0.41
   0  -9   3    1.10    0.68
   0  -9   3    1.63    0.45
   0   9   3    1.43    0.45
   0   9  -3    1.72    0.44
   0   9  -3    0.77    0.37
  -1  -9  -3    0.17    0.34
  -1  -9  -3    0.24    0.69
   1  -9   3    0.02    0.53
   1  -9   3   -0.02    0.37
  -1  -9  -3   -0.02    0.29
   1  -9   3    0.20    0.33
   1  -9   3    0.67    0.81
   1  -9   3    0.74    0.55
   1   9   3    0.10    0.37
   1   9   3    0.08    0.30
   2  -9   3    0.27    0.50
  -2  -9  -3   -0.12    0.65
   2  -9   3   -0.08    0.39
  -2  -9  -3    0.53    0.31
   2  -9   3    0.09    0.32
   2  -9   3    0.76    0.59
   2   9   3    0.43    0.37
  -2   9  -3   -0.44    0.35
   2   9   3    0.20    0.29
  -3  -9  -3   -0.68    0.53
   3  -9   3   -0.46    0.50
   3  -9   3   -0.10    0.39
  -3  -9  -3    0.39    0.30
   3  -9   3    0.45    0.31
  -3   9  -3   -0.22    0.39
   3   9   3    0.10    0.30
   4  -9   3    0.85    0.42
   4  -9   3    0.28    0.51
  -4  -9  -3    0.77    0.33
  -4  -9  -3    0.71    0.54
   4   9   3    0.30    0.35
   4   9   3    0.86    0.33
   5  -9   3    3.70    0.48
  -5  -9  -3    3.35    0.46
   5  -9   3    3.33    0.56
  -5  -9  -3    2.27    0.61
   5  -9   3    3.48    0.70
  -5   9  -3    3.51    0.55
   5   9   3    3.13    0.49
   5   9   3    3.70    0.47
   6  -9   3    0.29    0.29
   6  -9   3    0.41    0.41
  -6  -9  -3    0.32    0.27
   6  -9   3   -0.77    0.43
   6   9   3    0.17    0.27
   6   9   3   -0.33    0.30
  -6   9  -3   -0.19    0.35
   7  -9   3    1.53    0.32
   7  -9   3    1.31    0.41
  -7  -9  -3    1.95    0.33
   7   9   3    1.72    0.33
   7   9   3    1.98    0.34
  -7   9  -3    1.80    0.41
  -7   9  -3    1.46    0.31
   8  -9   3    5.83    0.60
  -8  -9  -3    7.13    0.57
  -8   9  -3    6.15    0.60
   8   9   3    7.22    0.57
  -4 -10   3    4.18    0.78
   4  10  -3    4.91    0.56
  -3 -10   3    2.73    0.55
   3 -10  -3    2.34    0.65
  -3  10   3    3.14    0.41
  -2 -10   3    1.39    0.47
   2 -10  -3    0.82    0.47
  -2 -10   3    1.75    0.32
   2  10  -3    1.20    0.28
  -2  10   3    1.14    0.35
  -1 -10   3    0.07    0.43
  -1 -10   3    0.10    0.43
  -1 -10   3    0.04    0.27
   1 -10  -3    0.30    0.44
  -1  10   3   -0.08    0.30
   1  10  -3    0.14    0.22
   0 -10   3    0.28    0.46
   0 -10  -3    0.30    0.45
   0 -10   3    0.64    0.27
   0 -10   3    1.12    0.44
   0  10  -3    0.57    0.23
   0  10  -3    0.92    0.45
   1 -10   3    3.38    0.73
   1 -10   3    5.48    0.66
   1 -10   3    6.45    0.54
   1  10   3    5.20    0.55
  -1  10  -3    4.75    0.54
  -1  10  -3    6.09    0.52
   2 -10   3    0.93    0.45
  -2 -10  -3    0.49    0.42
  -2  10  -3    0.63    0.31
   2  10   3    0.13    0.29
   3 -10   3    1.88    0.57
 -19   0   4   -0.49    0.42
  18   0  -4    3.15    0.44
 -18   0   4    2.42    0.56
 -17   0   4    0.40    0.31
 -17   0   4   -0.88    0.46
  17   0  -4    0.13    0.32
 -16   0   4   13.69    1.10
  16   0  -4   15.93    1.15
 -16   0   4   13.40    1.34
  15   0  -4    5.27    0.64
  15   0  -4    5.91    0.63
 -14   0   4    0.27    0.42
 -14   0   4    0.52    0.48
  14   0  -4    0.44    0.31
  14   0  -4    0.63    0.36
 -13   0   4    8.02    1.20
 -12   0   4   10.96    1.29
 -11   0   4    7.83    1.09
 -10   0   4    4.83    0.86
  -9   0   4    7.66    0.85
   9   0  -4    5.59    0.68
  -8   0   4    4.98    0.52
  -8   0   4    3.17    0.61
   8   0  -4    2.58    0.45
   7   0  -4   25.53    1.68
  -7   0   4   26.89    1.82
  -6   0   4  183.18   10.54
  -6   0   4  187.22   10.02
  -6   0   4  181.03   10.19
   6   0  -4  165.54   10.46
   6   0  -4  180.65   10.08
  -5   0   4   27.05    1.63
  -5   0   4   26.06    1.96
   5   0  -4   24.74    1.92
  -5   0   4   27.32    1.72
   5   0  -4   25.75    1.63
  -5   0   4   27.29    1.59
   4   0  -4  199.32   11.73
  -4   0   4  233.45   12.06
  -4   0   4  198.77   11.72
  -4   0   4  200.18   11.85
   4   0  -4  221.64   12.01
  -3   0   4    4.37    0.57
   3   0  -4    4.27    0.56
  -2   0   4  147.37    8.25
   2   0  -4  141.16    8.22
   1   0  -4  205.56   11.39
   1   0  -4  177.87   10.97
   1   0  -4  200.57   11.37
  -1   0   4  205.14   11.41
   0   0   4    0.12    0.15
   0   0  -4    0.08    0.11
   0   0  -4    0.22    0.47
   0   0   4    0.26    0.46
   0   0  -4    0.31    0.46
   0   0  -4    0.06    0.12
   1   0   4  153.32    8.56
   1   0   4  157.30    9.52
  -1   0  -4  154.89    9.44
  -1   0  -4  149.36    8.48
  -1   0  -4  156.62    9.46
  -1   0  -4  146.25    8.48
   2   0   4   12.18    0.90
   2   0   4   10.32    0.86
   2   0   4   12.90    1.76
  -2   0  -4   12.18    0.85
  -2   0  -4   14.17    1.77
  -2   0  -4   13.92    1.79
   3   0   4   19.28    1.19
   3   0   4   18.49    1.31
  -3   0  -4   19.19    2.26
  -3   0  -4   18.01    1.25
   3   0   4   15.47    1.17
   4   0   4    3.83    0.39
   4   0   4    3.30    0.45
  -4   0  -4    4.60    0.50
  -5   0  -4    0.57    0.29
   5   0   4    0.62    0.22
   5   0   4    0.87    0.29
   6   0   4    2.13    0.36
  -6   0  -4    2.13    0.45
   6   0   4    2.49    0.41
   7   0   4   11.95    0.96
  -7   0  -4   10.54    1.01
  -8   0  -4   42.00    2.74
  -8   0  -4   45.09    2.84
   8   0   4   41.68    2.72
  -9   0  -4   23.32    1.46
  -9   0  -4   22.89    1.78
   9   0   4   21.94    1.65
  10   0   4   10.01    1.01
 -10   0  -4   11.04    0.84
 -10   0  -4    9.57    1.13
 -11   0  -4   51.68    3.60
 -11   0  -4   57.50    3.21
  11   0   4   50.81    3.43
 -12   0  -4   48.78    2.99
 -12   0  -4   52.78    3.06
  13   0   4    0.15    0.31
  13   0   4    0.79    0.50
 -13   0  -4    0.16    0.29
  13   0   4    0.04    0.30
 -14   0  -4    3.07    0.45
  14   0   4    2.05    0.56
  14   0   4    2.04    0.75
  14   0   4    2.95    0.47
 -14   0  -4    1.82    0.65
  14   0   4    2.97    0.50
 -15   0  -4   14.91    1.40
  15   0   4   17.37    1.70
  15   0   4   16.95    1.26
  15   0   4   18.20    1.24
  15   0   4   16.65    1.45
  16   0   4    5.92    0.77
  16   0   4    5.18    0.58
 -16   0  -4    6.35    0.63
  16   0   4    7.23    0.99
  16   0   4    6.17    0.63
  17   0   4    0.82    0.57
 -17   0  -4    0.68    0.32
 -17   0  -4    0.11    0.43
  17   0   4    0.79    0.28
  17   0   4    0.22    0.23
 -18   0  -4    2.27    0.42
  18   0   4    1.30    0.26
  18   0   4    0.90    0.44
 -18   0  -4    1.86    0.27
 -19  -1   4    5.09    0.63
  19   1  -4    4.72    0.49
 -19   1   4    4.93    0.57
 -19   1   4    4.86    0.47
 -18  -1   4    0.61    0.46
  18  -1  -4    0.41    0.29
 -18   1   4    1.39    0.50
 -18   1   4    1.80    0.32
  18   1  -4    2.03    0.78
  18   1  -4    0.96    0.33
 -17  -1   4    5.94    0.55
 -17  -1   4    4.89    0.74
  17  -1  -4    4.80    0.59
  17   1  -4    4.09    0.54
 -17   1   4    5.18    0.55
  17   1  -4    5.36    0.85
 -17   1   4    4.33    0.66
  16  -1  -4    1.86    0.43
 -16  -1   4    2.25    0.61
 -16   1   4    1.08    0.55
  16   1  -4    0.91    0.39
 -16   1   4    2.16    0.47
  16   1  -4    1.86    0.67
  15  -1  -4    4.65    0.59
 -15  -1   4    4.33    0.72
  15  -1  -4    5.09    0.59
 -15  -1   4    5.14    0.57
 -15   1   4    4.29    0.73
 -15   1   4    5.00    0.61
  15   1  -4    4.76    0.61
  15   1  -4    3.62    0.79
 -14  -1   4    4.58    0.78
  14  -1  -4    5.31    0.63
  14  -1  -4    5.44    0.62
 -14   1   4    6.47    0.84
  14   1  -4    5.48    0.64
 -14   1   4    9.30    0.77
 -13  -1   4    4.22    0.94
 -13   1   4    5.63    1.04
 -12  -1   4    9.31    1.31
 -12   1   4    9.86    1.32
 -11  -1   4   28.81    2.27
  11   1  -4   30.33    2.09
 -11   1   4   31.45    2.32
 -10  -1   4   23.12    1.85
 -10   1   4   24.11    1.89
  10   1  -4   24.82    1.73
  -9  -1   4   10.61    1.10
  -9  -1   4   13.05    0.99
   9   1  -4   12.28    1.02
  -9   1   4   12.38    1.14
  -8  -1   4   68.81    3.99
  -8  -1   4   69.21    4.23
   8   1  -4   68.25    4.07
  -8   1   4   67.78    4.19
  -7  -1   4   66.32    3.55
  -7  -1   4   61.14    3.54
   7  -1  -4   63.98    3.56
  -7  -1   4   63.26    3.74
   7   1  -4   57.31    3.60
  -7   1   4   57.32    3.68
   7   1  -4   54.64    3.53
   6  -1  -4   13.18    0.96
  -6  -1   4   12.18    1.06
  -6  -1   4   12.74    0.96
   6  -1  -4   12.07    1.32
   6  -1  -4   14.02    0.98
   6   1  -4   15.47    1.04
  -6   1   4   15.67    0.97
  -6   1   4   15.86    1.12
   6   1  -4   15.07    1.00
   5  -1  -4   36.80    2.53
  -5  -1   4   43.51    2.67
   5  -1  -4   50.73    3.38
   5  -1  -4   44.33    2.57
   5  -1  -4   42.38    2.94
  -5  -1   4   48.77    2.58
  -5  -1   4   45.69    3.03
   5   1  -4   42.21    2.60
  -5   1   4   42.33    2.54
  -5   1   4   41.94    2.93
   5   1  -4   40.71    2.87
  -5   1   4   45.95    2.54
  -5   1   4   41.63    2.64
   4  -1  -4   35.99    2.63
  -4  -1   4   38.10    2.64
  -4  -1   4   33.87    2.36
  -4  -1   4   44.52    2.66
  -4  -1   4   42.14    2.37
   4  -1  -4   44.54    2.92
   4   1  -4   40.34    2.61
  -4   1   4   41.71    2.70
   4   1  -4   39.02    2.39
  -3  -1   4   58.93    3.27
   3  -1  -4   62.63    3.54
  -3  -1   4   55.18    3.53
   3  -1  -4   52.06    3.69
  -3  -1   4   61.32    3.33
  -3  -1   4   63.29    3.49
  -3  -1   4   56.31    3.25
   3   1  -4   54.73    3.41
  -3   1   4   53.71    3.51
   3   1  -4   57.51    3.28
   3   1  -4   49.75    3.50
  -2  -1   4  265.33   15.64
   2  -1  -4  273.89   15.45
   2  -1  -4  262.52   15.81
  -2   1   4  287.51   15.49
   2   1  -4  268.82   15.31
   2   1  -4  284.93   15.70
  -2   1   4  282.43   15.91
   1  -1  -4   25.84    2.16
   1  -1  -4   20.34    1.58
  -1  -1   4   19.27    1.45
  -1  -1   4   25.89    2.04
  -1   1   4   23.26    1.63
   1   1  -4   27.73    2.08
   1   1  -4   27.80    2.04
   0  -1  -4  116.63    7.22
   0  -1   4  118.48    7.18
   0  -1  -4   97.36    6.41
   0   1  -4  111.27    7.07
   0   1   4  115.58    7.25
   0   1  -4  115.56    7.12
   1  -1   4   73.80    5.38
  -1  -1  -4   74.84    5.44
  -1  -1  -4   65.93    4.52
   1   1   4   87.04    5.58
   1   1   4   79.69    4.60
  -1   1  -4   86.52    5.45
  -2  -1  -4   11.93    0.82
  -2  -1  -4   12.08    0.95
   2  -1   4   11.07    1.71
  -2  -1  -4   11.02    1.71
   2  -1   4   11.92    0.80
   2   1   4   11.19    0.98
  -2   1  -4   10.46    1.65
   2   1   4    9.59    0.76
   2   1   4   11.48    0.80
   3  -1   4   39.50    2.37
   3  -1   4   38.82    2.41
  -3  -1  -4   43.04    2.54
   3  -1   4   41.97    2.35
  -3   1  -4   36.98    2.36
  -3   1  -4   44.86    3.72
   3   1   4   35.05    2.31
   3   1   4   35.54    2.31
   3   1   4   39.85    2.34
  -3   1  -4   38.08    2.26
   3   1   4   38.28    2.61
   4  -1   4   48.45    2.76
   4  -1   4   49.68    2.81
  -4  -1  -4   49.95    4.39
   4   1   4   42.64    2.66
  -4   1  -4   43.62    2.75
   4   1   4   48.25    2.75
  -4   1  -4   43.55    4.14
  -4   1  -4   44.88    2.78
   4   1   4   44.51    2.73
   5  -1   4  150.78    8.29
   5  -1   4  132.63    8.32
  -5  -1  -4  146.75    8.29
  -5   1  -4  145.83    8.33
   5   1   4  152.26    8.28
   5   1   4  148.83    8.26
   6  -1   4    6.62    0.70
  -6  -1  -4    8.70    0.77
  -6   1  -4    8.71    0.83
   6   1   4    5.87    0.71
   6   1   4    7.66    0.68
  -7  -1  -4   51.29    3.35
   7  -1   4   51.09    3.20
   7   1   4   51.73    3.17
  -7   1  -4   54.00    3.31
   7   1   4   52.66    3.19
  -8  -1  -4   26.72    1.74
   8  -1   4   27.19    1.93
  -8   1  -4   30.77    2.09
   8   1   4   27.27    1.90
  -8   1  -4   29.01    1.73
   8   1   4   30.66    1.93
   9  -1   4   37.67    2.51
  -9  -1  -4   38.47    2.29
  -9   1  -4   38.04    2.28
   9   1   4   39.97    2.50
   9   1   4   36.28    2.48
  -9   1  -4   37.40    2.64
  10  -1   4    5.21    0.81
 -10  -1  -4    6.22    0.64
 -10   1  -4    6.05    0.61
 -10   1  -4    7.87    1.12
 -11  -1  -4    9.14    0.79
  11  -1   4    6.29    0.91
 -11  -1  -4    7.33    0.69
 -11   1  -4    7.02    0.72
 -11   1  -4    5.88    1.00
 -11   1  -4    7.20    0.65
 -12  -1  -4    0.17    0.29
  12  -1   4    0.23    0.52
 -12   1  -4    0.11    0.60
 -12   1  -4   -0.03    0.31
 -12   1  -4   -0.17    0.28
  13  -1   4    9.17    1.17
  13  -1   4    9.83    0.88
  13  -1   4   10.90    0.90
  13  -1   4   10.02    0.93
 -13  -1  -4   11.05    0.91
 -13  -1  -4    8.73    1.02
 -13  -1  -4   10.52    0.83
  13  -1   4    8.93    0.97
  13   1   4   10.20    0.90
 -13   1  -4    9.41    0.83
  13   1   4    8.64    1.16
  13   1   4    8.83    0.82
 -13   1  -4    9.07    0.89
  13   1   4    9.36    0.90
  13   1   4    6.81    0.90
 -13   1  -4    8.91    1.05
 -14  -1  -4   14.24    1.30
  14  -1   4   14.21    1.06
  14  -1   4   13.81    1.06
  14  -1   4   12.74    1.21
  14  -1   4   13.49    1.06
  14  -1   4   11.00    1.23
  14  -1   4   12.12    1.38
  14   1   4   12.60    1.48
 -14   1  -4   11.45    1.17
  14   1   4   12.88    1.27
  14   1   4   12.35    1.06
  15  -1   4    2.93    0.78
 -15  -1  -4    2.55    0.62
  15  -1   4    0.92    0.39
  15  -1   4    2.27    0.56
  15  -1   4    1.79    0.38
  15  -1   4    0.88    0.37
 -15   1  -4    2.00    0.54
  15   1   4    2.40    0.71
  15   1   4    1.11    0.35
  15   1   4    1.21    0.53
  15   1   4    1.26    0.36
 -16  -1  -4    3.79    0.47
  16  -1   4    4.75    0.83
  16  -1   4    4.45    0.51
  16  -1   4    3.54    0.64
  16  -1   4    3.75    0.48
 -16  -1  -4    3.76    0.66
  16  -1   4    3.72    0.54
  16   1   4    4.43    0.48
  16   1   4    2.93    0.74
  16   1   4    3.90    0.50
  16   1   4    3.70    0.67
 -17  -1  -4    3.84    0.44
  17  -1   4    3.94    0.43
  17  -1   4    3.23    0.67
  17  -1   4    3.64    0.46
 -17  -1  -4    3.64    0.60
 -17   1  -4    4.72    0.57
  17   1   4    4.82    0.47
  17   1   4    4.60    0.73
 -17   1  -4    4.68    0.48
 -18  -1  -4    6.62    0.63
  18  -1   4    5.33    0.51
  18   1   4    5.45    0.65
 -18   1  -4    4.54    0.48
 -19  -2   4    0.75    0.36
  19  -2  -4    0.78    0.26
 -19   2   4    1.06    0.24
  19   2  -4    0.60    0.24
 -18  -2   4   -0.32    0.39
  18  -2  -4   -0.07    0.28
 -18  -2   4    0.48    0.26
  18   2  -4   -0.17    0.28
 -18   2   4    0.25    0.26
  18   2  -4    0.72    0.61
 -18   2   4    0.21    0.40
 -17  -2   4    6.70    0.65
 -17  -2   4    5.27    0.73
  17  -2  -4    6.05    0.64
 -17   2   4    6.46    0.75
  17   2  -4    5.83    0.62
 -17   2   4    6.61    0.65
  17   2  -4    7.43    0.96
 -16  -2   4    3.21    0.65
 -16  -2   4    3.04    0.43
  16  -2  -4    2.00    0.46
  16   2  -4    2.21    0.67
 -16   2   4    2.36    0.56
  16   2  -4    2.92    0.45
 -16   2   4    2.54    0.46
 -15  -2   4    2.57    0.64
 -15  -2   4    3.00    0.46
  15  -2  -4    2.21    0.47
 -15   2   4    2.54    0.49
  15   2  -4    2.64    0.46
  14  -2  -4    3.37    0.54
 -14  -2   4    3.65    0.50
 -14  -2   4    3.60    0.72
  14  -2  -4    2.69    0.49
 -14   2   4    3.17    0.51
  14   2  -4    2.95    0.52
  14   2  -4    3.96    0.80
 -13  -2   4    4.04    0.91
 -13   2   4    3.79    0.92
  13   2  -4    2.82    0.67
 -12  -2   4    8.12    1.22
 -12   2   4    8.00    1.18
  12   2  -4    5.80    0.89
 -11  -2   4    5.36    0.97
  11   2  -4    7.05    0.87
 -11   2   4    7.20    1.09
 -10  -2   4    7.30    1.04
 -10   2   4    6.74    0.98
  10   2  -4    7.65    0.90
   9  -2  -4   14.21    1.15
  -9  -2   4   14.00    1.32
  -9  -2   4   13.87    1.09
  -9   2   4   14.10    1.30
   9   2  -4   14.15    1.18
   8  -2  -4    6.06    0.70
  -8  -2   4    5.71    0.82
  -8  -2   4    6.73    0.66
   8   2  -4    3.98    0.56
   8   2  -4    4.25    0.61
  -8   2   4    3.03    0.63
  -7  -2   4   54.36    3.15
  -7  -2   4   50.83    3.31
   7  -2  -4   52.32    3.19
  -7  -2   4   57.51    3.12
   7   2  -4   49.36    3.18
  -7   2   4   48.37    3.26
   7   2  -4   54.61    3.16
  -6  -2   4    0.55    0.26
  -6  -2   4    0.82    0.28
   6  -2  -4    1.04    0.32
  -6  -2   4    1.10    0.36
  -6   2   4    0.54    0.32
   6   2  -4    0.44    0.25
   6   2  -4    0.46    0.24
  -5  -2   4    9.44    0.93
   5  -2  -4   11.15    0.90
  -5  -2   4   11.78    0.88
   5   2  -4   13.77    0.91
  -5   2   4   14.50    0.84
  -5   2   4   10.75    0.92
   5   2  -4   12.57    0.92
   4  -2  -4   46.37    3.13
  -4  -2   4   49.52    3.65
   4  -2  -4   47.06    3.76
   4  -2  -4   50.23    2.78
  -4  -2   4   44.51    2.82
  -4  -2   4   48.98    2.76
   4   2  -4   47.02    2.77
  -4   2   4   38.81    3.66
   4   2  -4   49.19    2.77
  -4   2   4   48.31    3.18
  -4   2   4   48.91    2.70
  -4   2   4   40.13    2.75
  -3  -2   4  153.44    8.21
   3  -2  -4  138.78    8.52
  -3  -2   4  159.21    9.16
   3  -2  -4  156.94    9.32
   3  -2  -4  152.13    8.22
  -3  -2   4  136.78    8.26
   3   2  -4  163.87    9.24
   3   2  -4  137.78    8.62
   3   2  -4  134.29    8.20
  -3   2   4  142.18    8.55
   3   2  -4  150.04    8.21
  -3   2   4  133.64    9.30
  -3   2   4  137.17    8.15
   2  -2  -4    8.59    1.43
  -2  -2   4    9.75    0.76
  -2  -2   4    8.63    1.36
  -2  -2   4   10.34    0.71
   2  -2  -4    9.19    0.94
  -2  -2   4    8.79    0.70
   2  -2  -4    8.95    0.71
  -2   2   4    9.83    1.00
  -2   2   4    8.05    1.43
   2   2  -4    9.62    0.70
   2   2  -4    9.88    0.72
   2   2  -4    9.54    0.78
  -2   2   4    8.52    0.66
   2   2  -4    9.61    1.36
   1  -2  -4  334.10   19.39
  -1  -2   4  345.45   19.10
  -1  -2   4  324.90   19.16
   1  -2  -4  367.40   20.41
   1  -2  -4  353.23   19.13
  -1  -2   4  365.66   20.27
   1  -2  -4  365.22   19.44
  -1   2   4  297.52   20.25
  -1   2   4  353.59   19.10
   1   2  -4  359.76   20.25
  -1   2   4  348.18   19.45
   1   2  -4  365.62   19.12
  -1   2   4  299.34   19.10
   0  -2  -4  117.74    7.15
   0  -2   4   98.43    5.76
   0  -2   4   92.97    5.66
   0  -2   4   89.97    5.74
   0  -2  -4  110.09    6.02
   0  -2  -4  104.28    5.99
   0  -2  -4  103.60    5.72
   0   2   4   90.95    5.67
   0   2  -4   97.90    5.68
   0   2  -4   98.85    6.88
   0   2   4  104.48    5.69
  -1  -2  -4    0.21    0.28
  -1  -2  -4    0.04    0.20
   1  -2   4   -0.04    0.13
  -1  -2  -4   -0.03    0.27
   1  -2   4    0.03    0.16
   1  -2   4    0.43    0.25
  -1  -2  -4    0.28    0.68
   1  -2   4   -0.05    0.54
   1   2   4    0.23    0.18
   1   2   4   -0.04    0.17
  -2  -2  -4    5.28    0.52
   2  -2   4    5.43    0.57
   2  -2   4    4.87    0.49
  -2  -2  -4    5.26    0.73
  -2  -2  -4    4.91    1.52
   2  -2   4    4.89    1.46
   2   2   4    6.08    0.54
   2   2   4    7.04    0.55
   2   2   4    5.57    0.49
  -2   2  -4    5.17    1.43
   3  -2   4  164.01   10.85
  -3  -2  -4  147.41    8.80
   3  -2   4  150.00    8.80
   3  -2   4  141.25    8.85
   3   2   4  162.45    8.81
   3   2   4  159.65    8.81
   3   2   4  158.96    8.77
  -3   2  -4  167.96   10.81
  -4  -2  -4    6.16    0.57
   4  -2   4    5.98    0.56
   4  -2   4    5.64    0.63
   4   2   4    5.23    0.54
   4   2   4    3.85    0.52
  -4   2  -4    4.97    0.65
   4   2   4    4.54    0.54
   5  -2   4    7.40    0.82
   5  -2   4    8.11    0.76
  -5  -2  -4    8.32    0.78
   5   2   4    9.44    0.78
   5   2   4    9.17    0.72
   5   2   4    9.24    0.78
  -5   2  -4   10.27    0.90
   6  -2   4   63.46    3.96
  -6  -2  -4   67.34    3.88
   6  -2   4   67.16    3.90
  -6   2  -4   63.50    3.94
   6   2   4   63.43    3.85
   6   2   4   62.72    3.83
   7  -2   4   44.72    2.85
  -7  -2  -4   41.47    2.81
  -7   2  -4   46.90    2.97
   7   2   4   48.25    2.82
   7   2   4   43.71    2.82
   8  -2   4    6.96    0.86
  -8  -2  -4    7.69    0.68
  -8   2  -4    7.24    0.61
   8   2   4    8.19    0.88
  -8   2  -4    8.57    1.06
   8   2   4    6.78    0.82
  -9  -2  -4   26.03    1.53
   9  -2   4   26.68    1.81
   9   2   4   21.86    1.71
  -9   2  -4   22.36    1.48
  -9   2  -4   20.01    1.84
  10  -2   4   44.22    2.89
 -10  -2  -4   42.45    2.52
 -10   2  -4   37.93    2.95
  10   2   4   43.13    2.83
 -10   2  -4   43.04    2.55
 -11  -2  -4   22.26    1.40
  11  -2   4   22.01    1.76
 -11   2  -4   17.50    1.84
 -11   2  -4   21.04    1.43
 -11   2  -4   19.67    1.36
  11   2   4   22.37    1.73
  12  -2   4    0.76    0.56
  12  -2   4    0.69    0.53
  12  -2   4    0.59    0.61
  12  -2   4    0.61    0.35
  12  -2   4    1.09    0.72
  12  -2   4    0.73    0.37
  12  -2   4    1.10    0.54
 -12   2  -4    1.42    0.37
 -12   2  -4    1.29    0.78
  12   2   4    0.53    0.35
  12   2   4    1.50    0.57
 -12   2  -4    0.25    0.34
  12   2   4    0.35    0.64
  12   2   4    0.98    0.38
  13  -2   4    0.35    0.37
 -13  -2  -4    1.52    0.59
  13  -2   4    1.58    0.42
  13  -2   4    1.96    0.79
  13  -2   4    1.44    0.40
  13  -2   4    1.32    0.52
 -13  -2  -4    0.59    0.35
  13  -2   4    0.75    0.31
  13   2   4    0.53    0.37
 -13   2  -4    0.76    0.39
  13   2   4    0.97    0.67
 -13   2  -4    0.93    0.36
  13   2   4    0.84    0.48
  13   2   4    0.75    0.32
  14  -2   4    8.35    0.82
 -14  -2  -4    7.01    0.76
 -14  -2  -4    9.39    1.03
  14  -2   4    7.56    0.94
  14  -2   4    8.32    0.82
  14   2   4    9.54    1.19
  14   2   4    8.83    0.86
 -14   2  -4    8.22    0.77
  14   2   4    8.89    0.96
  15  -2   4    0.47    0.35
  15  -2   4    0.78    0.45
  15  -2   4    0.73    0.30
 -15  -2  -4   -0.27    0.48
  15  -2   4    1.09    0.37
  15  -2   4    1.23    0.67
 -15  -2  -4    0.94    0.32
  15   2   4    0.68    0.63
  15   2   4    0.79    0.34
  15   2   4    0.46    0.48
 -15   2  -4    0.71    0.31
  16  -2   4    2.78    0.71
  16  -2   4    4.06    0.65
  16  -2   4    3.83    0.44
 -16  -2  -4    4.83    0.63
  16  -2   4    4.36    0.59
  16  -2   4    2.96    0.46
 -16  -2  -4    3.92    0.44
  16   2   4    3.13    0.70
  16   2   4    3.38    0.46
  16   2   4    2.79    0.60
 -16   2  -4    5.33    0.53
 -17  -2  -4    0.34    0.42
  17  -2   4    0.59    0.25
  17  -2   4    0.54    0.40
  17  -2   4   -0.08    0.52
 -17  -2  -4    0.98    0.25
 -17   2  -4    1.31    0.33
  17   2   4    0.76    0.27
 -17   2  -4    1.00    0.40
  17   2   4    0.29    0.50
 -18  -3   4   -0.03    0.23
  18  -3  -4    0.25    0.25
 -18  -3   4    0.06    0.37
  18   3  -4    0.39    0.27
 -18   3   4    0.38    0.23
  18   3  -4    0.43    0.51
 -17  -3   4   -0.10    0.24
  17  -3  -4   -0.02    0.32
  17   3  -4   -0.15    0.30
 -17   3   4   -0.26    0.24
  17   3  -4   -0.14    0.56
 -16  -3   4    5.51    0.52
  16  -3  -4    4.50    0.55
 -16  -3   4    2.70    0.60
  16  -3  -4    3.61    0.65
  16   3  -4    3.64    0.49
  16   3  -4    2.87    0.69
 -16   3   4    4.35    0.50
 -16   3   4    2.46    0.61
  15  -3  -4    8.03    0.84
 -15  -3   4    7.23    0.92
  15  -3  -4    7.77    0.94
 -15  -3   4    8.34    0.81
 -15   3   4    9.64    0.97
  15   3  -4    7.44    1.03
 -15   3   4    9.03    0.83
  15   3  -4    9.60    0.83
 -14  -3   4    9.60    0.88
  14  -3  -4    8.78    0.99
  14  -3  -4    9.31    0.90
  14   3  -4   10.80    0.93
 -14   3   4   11.12    1.06
 -14   3   4    9.00    0.90
  13  -3  -4    2.44    0.52
 -13  -3   4    3.11    0.60
  13  -3  -4    1.91    0.43
 -13  -3   4    2.62    0.46
 -13  -3   4    3.24    0.51
 -13   3   4    2.88    0.49
  13   3  -4    3.84    0.84
 -13   3   4    4.11    0.72
  13   3  -4    3.05    0.51
 -12  -3   4    3.15    0.84
 -12   3   4    2.72    0.85
  12   3  -4    2.67    0.67
 -11  -3   4   25.52    2.08
 -11   3   4   23.41    2.06
  11   3  -4   23.92    1.87
  10  -3  -4    6.03    0.84
 -10  -3   4    4.44    0.81
  10   3  -4    5.35    0.76
 -10   3   4    5.06    0.88
   9  -3  -4    4.63    0.72
  -9  -3   4    5.30    0.90
  -9  -3   4    5.59    0.66
   9   3  -4    4.28    0.68
  -9   3   4    4.61    0.84
   9   3  -4    3.89    0.64
   8  -3  -4   11.57    1.11
  -8  -3   4   12.72    1.24
  -8  -3   4   12.98    1.05
  -8   3   4   12.72    1.22
   8   3  -4   13.95    1.11
   8   3  -4   16.36    1.21
   7  -3  -4   26.78    1.86
  -7  -3   4   25.70    1.77
  -7  -3   4   29.01    2.01
   7   3  -4   28.43    1.87
   7   3  -4   26.42    1.82
  -7   3   4   27.73    1.95
   6  -3  -4   57.45    3.45
  -6  -3   4   58.64    3.66
  -6  -3   4   61.77    3.45
   6  -3  -4   58.94    3.55
   6   3  -4   60.22    3.54
   6   3  -4   57.15    3.51
  -6   3   4   55.24    3.57
  -5  -3   4   50.33    2.70
  -5  -3   4   40.44    2.84
   5  -3  -4   45.02    2.79
   5   3  -4   45.57    2.76
   5   3  -4   42.64    2.75
  -4  -3   4   18.71    1.42
  -4  -3   4   19.71    1.34
  -4  -3   4   20.39    1.28
   4  -3  -4   19.14    1.36
   4   3  -4   18.90    1.33
   4   3  -4   19.68    1.34
  -4   3   4   19.89    1.26
  -3  -3   4   35.55    3.59
   3  -3  -4   32.53    3.57
   3  -3  -4   39.63    2.47
  -3  -3   4   41.81    2.55
  -3  -3   4   37.85    2.43
  -3   3   4   43.49    2.40
   3   3  -4   42.47    2.43
   3   3  -4   48.91    2.49
   2  -3  -4   48.86    2.70
   2  -3  -4   46.18    4.16
   2  -3  -4   42.70    3.17
  -2  -3   4   48.89    2.67
  -2  -3   4   48.27    4.12
  -2  -3   4   47.98    2.76
   2   3  -4   38.02    2.59
   2   3  -4   41.79    2.63
  -2   3   4   35.49    2.58
   1  -3  -4   76.01    6.31
  -1  -3   4   83.63    6.37
   1  -3  -4   76.52    5.14
  -1  -3   4   77.18    4.83
   1  -3  -4   79.12    4.77
  -1  -3   4   77.24    4.72
  -1   3   4   89.63    4.74
   1   3  -4   89.02    4.71
  -1   3   4   84.83    4.70
   1   3  -4   90.26    4.75
   0  -3   4  238.46   14.18
   0  -3   4  220.17   12.34
   0  -3   4  202.17   12.39
   0  -3  -4  210.16   12.64
   0  -3  -4  222.20   12.25
   0   3  -4  227.97   12.21
   0   3   4  222.24   12.21
   0   3   4  203.48   12.19
  -1  -3  -4  281.05   14.90
   1  -3   4  263.03   14.96
   1  -3   4  255.47   14.83
   1   3   4  263.92   14.85
   1   3   4  254.45   14.84
  -1   3  -4  279.55   14.82
   2  -3   4  182.50   11.04
  -2  -3  -4  192.97   10.97
   2  -3   4  190.71   10.95
   2   3   4  206.87   10.96
   2   3   4  202.09   10.96
   3  -3   4   86.38    5.19
   3  -3   4   86.99    5.09
  -3  -3  -4   86.72    5.09
   3   3   4   89.87    5.09
   3   3   4   88.36    5.06
   4  -3   4  185.49    9.97
   4  -3   4  163.66   10.02
  -4  -3  -4  174.60    9.94
  -4   3  -4  172.24   10.04
   4   3   4  186.85    9.91
   4   3   4  170.05    9.93
   5  -3   4   99.87    5.84
  -5  -3  -4   94.68    5.79
   5  -3   4   95.09    5.92
   5   3   4  105.01    5.83
   5   3   4  101.48    5.77
  -5   3  -4  103.32    5.95
   6  -3   4   40.77    2.69
   6  -3   4   40.88    2.57
  -6  -3  -4   35.51    2.48
   6   3   4   37.65    2.45
  -6   3  -4   39.91    2.65
   6   3   4   42.39    2.56
   7  -3   4   36.53    2.33
   7   3   4   35.08    2.28
  -7   3  -4   31.69    2.00
  -7   3  -4   32.67    2.37
   8  -3   4   56.04    3.51
   8   3   4   57.00    3.49
  -8   3  -4   53.80    3.62
  -8   3  -4   53.16    3.19
   9  -3   4   25.03    1.82
   9   3   4   23.22    1.76
  -9   3  -4   20.91    1.85
  -9   3  -4   22.32    1.47
  -9   3  -4   22.02    1.55
  10  -3   4   18.90    1.65
 -10   3  -4   18.92    1.27
  10   3   4   20.64    1.65
 -10   3  -4   19.02    1.33
 -10   3  -4   18.33    1.79
  11  -3   4    5.03    0.89
  11   3   4    5.82    0.89
 -11   3  -4    5.22    1.04
 -11   3  -4    5.94    0.65
  12  -3   4    4.87    0.67
  12  -3   4    4.65    0.65
  12  -3   4    7.71    1.07
  12  -3   4    5.90    0.75
 -12  -3  -4    4.77    0.65
  12  -3   4    4.52    0.64
  12   3   4    5.12    0.67
  12   3   4    5.82    0.99
  12   3   4    4.26    0.57
 -12   3  -4    5.88    0.67
  12   3   4    5.69    0.77
 -12   3  -4    5.33    0.57
  13  -3   4    9.73    0.99
  13  -3   4   10.88    1.14
  13  -3   4    9.91    1.03
  13  -3   4   10.07    0.95
  13  -3   4    8.91    0.97
 -13  -3  -4   10.47    0.95
  13  -3   4   10.02    1.22
 -13  -3  -4   10.40    1.13
  13  -3   4    9.26    0.88
 -13   3  -4   10.54    0.94
  13   3   4   10.90    0.96
  13   3   4   12.51    1.40
  13   3   4   11.27    1.13
  13   3   4   10.20    0.88
 -13   3  -4   11.06    0.87
 -13   3  -4    9.54    0.94
  14  -3   4    2.73    0.43
  14  -3   4    2.59    0.47
  14  -3   4    2.77    0.47
  14  -3   4    3.04    0.58
 -14  -3  -4    2.25    0.45
  14  -3   4    3.17    0.78
 -14  -3  -4    3.34    0.67
  14   3   4    3.09    0.60
  14   3   4    2.00    0.46
 -14   3  -4    2.77    0.48
  14   3   4    4.04    0.82
 -14   3  -4    2.89    0.44
  15  -3   4    1.37    0.42
  15  -3   4    0.74    0.28
  15  -3   4    1.27    0.37
 -15  -3  -4    0.70    0.32
  15  -3   4   -0.24    0.61
 -15  -3  -4    1.19    0.48
  15  -3   4    0.63    0.35
  15   3   4    1.19    0.43
  15   3   4    0.83    0.34
  15   3   4    0.51    0.63
 -15   3  -4    0.69    0.31
 -15   3  -4    0.94    0.39
  16  -3   4   -0.17    0.25
 -16  -3  -4    0.37    0.38
  16  -3   4    0.63    0.31
  16  -3   4    0.52    0.60
 -16  -3  -4    0.64    0.27
  16   3   4    0.26    0.27
  16   3   4   -0.64    0.36
  16   3   4    0.61    0.50
 -16   3  -4   -0.29    0.44
  17  -3   4    1.97    0.55
 -17  -3  -4    1.71    0.39
  17  -3   4    2.08    0.33
 -17  -3  -4    1.92    0.28
 -17   3  -4    2.06    0.29
 -17   3  -4    1.97    0.41
  17   3   4    2.28    0.31
  17   3   4    1.82    0.49
  17  -4  -4    2.06    0.39
 -17  -4   4    3.08    0.36
 -17   4   4    1.86    0.45
  17   4  -4    2.60    0.40
 -17   4   4    2.87    0.36
  16  -4  -4    8.48    0.77
 -16  -4   4    7.69    0.68
 -16   4   4    8.01    0.80
 -16   4   4    6.92    0.68
  16   4  -4    8.08    0.99
  16   4  -4    7.87    0.71
 -15  -4   4    7.38    0.80
  15  -4  -4    6.79    0.69
  15  -4  -4    5.08    0.74
 -15  -4   4    6.06    0.62
 -15   4   4    5.54    0.59
 -15   4   4    4.76    0.71
  15   4  -4    5.66    0.85
 -14  -4   4    1.65    0.37
  14  -4  -4    1.04    0.52
 -14  -4   4    1.15    0.50
 -14  -4   4    1.16    0.38
  14   4  -4    1.48    0.64
 -14   4   4    1.59    0.58
  14   4  -4    1.43    0.38
 -14   4   4    2.27    0.45
 -13  -4   4    6.40    0.70
  13  -4  -4    6.95    0.87
 -13  -4   4    6.72    0.69
  13   4  -4    6.86    1.05
 -13   4   4    7.87    0.95
  13   4  -4    7.00    0.73
 -13   4   4    7.81    0.73
  12  -4  -4    9.40    1.08
 -12  -4   4    8.64    0.93
 -12  -4   4    7.81    0.81
 -12  -4   4    8.05    0.84
 -12   4   4    8.98    0.88
 -12   4   4    8.93    1.04
  12   4  -4    9.42    1.17
  12   4  -4   10.00    0.90
  11  -4  -4    1.72    0.66
 -11  -4   4    3.66    0.87
  11   4  -4    3.48    0.73
  10  -4  -4    5.03    0.80
 -10  -4   4    4.05    0.89
  10   4  -4    4.47    0.78
  -9  -4   4   46.92    2.96
  -9  -4   4   44.32    3.24
   9  -4  -4   47.29    3.13
   9   4  -4   47.79    3.05
   9   4  -4   50.33    3.13
   8  -4  -4   36.97    2.47
  -8  -4   4   35.13    2.57
  -8  -4   4   33.29    2.29
   8   4  -4   38.86    2.45
   8   4  -4   35.83    2.40
  -7  -4   4    0.43    0.39
  -7  -4   4    0.52    0.35
   7  -4  -4    0.24    0.35
   7   4  -4    0.43    0.24
   7   4  -4    0.12    0.34
   7   4  -4    0.22    0.34
  -6  -4   4    8.65    0.91
  -6  -4   4    6.98    0.71
   6  -4  -4    7.24    0.86
   6   4  -4    6.35    0.80
   6   4  -4    4.19    0.69
   6   4  -4    6.35    0.61
  -5  -4   4   15.38    1.16
   5  -4  -4   11.78    1.29
   5  -4  -4   17.90    1.32
  -5  -4   4   17.59    1.38
   5   4  -4   17.95    1.26
   5   4  -4   17.30    1.25
  -4  -4   4   20.80    1.25
  -4  -4   4   16.08    1.36
   4  -4  -4   17.23    1.40
   4  -4  -4   17.42    1.32
   4   4  -4   15.92    1.26
   4   4  -4   17.25    1.30
   3  -4  -4    1.52    0.41
  -3  -4   4    1.35    0.32
  -3  -4   4    2.10    0.47
   3   4  -4    2.02    0.46
  -3   4   4    1.79    0.38
   3   4  -4    2.42    0.43
  -2  -4   4   15.88    1.31
   2  -4  -4   16.76    1.27
  -2  -4   4   17.43    1.14
   2   4  -4   16.34    1.22
  -2   4   4   17.41    1.21
  -1  -4   4   44.80    2.90
   1  -4  -4   43.06    2.79
  -1  -4   4   46.56    2.67
   1   4  -4   46.42    2.77
  -1   4   4   44.39    2.74
   0  -4   4   63.68    3.85
   0  -4  -4   61.83    3.74
   0   4  -4   61.82    3.68
   0   4   4   61.77    3.70
   1  -4   4   33.66    2.32
  -1  -4  -4   33.59    2.21
   1   4   4   33.87    2.18
   1   4   4   34.94    2.16
  -1   4  -4   35.97    2.15
   2  -4   4   71.91    4.49
  -2  -4  -4   74.32    4.38
   2  -4   4   72.63    4.35
   2   4   4   72.55    4.34
   2   4   4   77.06    4.36
   3  -4   4    5.10    0.75
   3  -4   4    4.28    0.61
  -3  -4  -4    4.31    0.61
   3   4   4    4.58    0.60
   3   4   4    4.54    0.61
   4  -4   4   55.90    3.38
   4  -4   4   53.50    3.23
  -4  -4  -4   50.22    3.17
  -4   4  -4   51.28    3.33
   4   4   4   51.23    3.19
   4   4   4   46.77    3.13
   5  -4   4   13.67    1.35
   5  -4   4   15.78    1.32
  -5   4  -4   16.65    1.07
   5   4   4   16.94    1.27
  -5   4  -4   19.47    1.49
   5   4   4   17.06    1.31
   6  -4   4   79.89    4.61
   6  -4   4   73.88    4.71
   6   4   4   78.17    4.49
   6   4   4   74.31    4.54
  -6   4  -4   72.05    4.67
  -6   4  -4   71.20    4.26
   7  -4   4    1.20    0.51
   7  -4   4    0.59    0.51
  -7   4  -4   -0.04    0.22
   7   4   4    0.57    0.39
  -7   4  -4    0.48    0.44
   7   4   4   -0.31    0.32
   8  -4   4   10.59    1.22
   8   4   4   12.34    1.15
  -8   4  -4    9.24    0.80
  -8   4  -4   10.92    0.85
  -8   4  -4   12.79    1.35
   9  -4   4    2.44    0.66
   9   4   4    3.51    0.74
  -9   4  -4    3.99    0.85
  -9   4  -4    3.98    0.52
  -9   4  -4    4.88    0.50
  10  -4   4   14.47    1.42
  10   4   4   16.96    1.47
 -10   4  -4   13.82    1.59
 -10   4  -4   13.58    1.09
 -11  -4  -4   15.66    1.32
 -11  -4  -4   18.20    1.31
  11  -4   4   15.62    1.35
  11  -4   4   15.49    1.31
  11  -4   4   16.73    1.33
  11  -4   4   18.29    1.34
  11  -4   4   19.33    1.79
  11  -4   4   16.46    1.45
  11   4   4   16.40    1.29
  11   4   4   15.95    1.21
  11   4   4   15.43    1.62
 -11   4  -4   17.05    1.18
 -11   4  -4   16.52    1.22
  12  -4   4   17.02    1.32
 -12  -4  -4   16.94    1.27
 -12  -4  -4   15.94    1.37
  12  -4   4   17.84    1.78
  12  -4   4   15.71    1.31
  12  -4   4   18.12    1.44
  12   4   4   16.03    1.65
  12   4   4   16.30    1.21
 -12   4  -4   17.14    1.26
 -12   4  -4   17.88    1.20
  12   4   4   16.48    1.30
 -13  -4  -4    5.05    0.59
  13  -4   4    4.62    0.61
  13  -4   4    4.50    0.57
  13  -4   4    3.70    0.57
  13  -4   4    3.91    0.49
 -13  -4  -4    5.08    0.70
  13  -4   4    3.26    0.62
  13  -4   4    3.42    0.66
  13  -4   4    3.49    0.85
 -13   4  -4    3.99    0.51
 -13   4  -4    4.59    0.59
  13   4   4    4.65    0.54
 -13   4  -4    5.16    0.59
  13   4   4    4.57    0.86
  14  -4   4    4.50    0.83
  14  -4   4    5.18    0.64
  14  -4   4    4.68    0.56
 -14  -4  -4    5.82    0.58
  14  -4   4    5.52    0.61
  14  -4   4    4.55    0.71
  14  -4   4    4.70    0.54
 -14   4  -4    5.32    0.57
  14   4   4    4.49    0.59
  14   4   4    6.51    0.89
 -15  -4  -4   17.25    1.18
  15  -4   4   16.74    1.17
  15  -4   4   16.91    1.55
  15  -4   4   18.75    1.26
  15  -4   4   17.89    1.38
  15   4   4   19.55    1.24
 -15   4  -4   14.98    1.33
  15   4   4   15.21    1.47
 -15   4  -4   17.86    1.16
  16  -4   4    0.29    0.26
 -16  -4  -4    0.07    0.22
  16  -4   4    0.17    0.33
  16  -4   4   -0.35    0.38
  16  -4   4   -0.28    0.46
 -16   4  -4    0.09    0.22
 -16   4  -4    1.56    0.44
  16   4   4    0.23    0.24
  16   4   4    0.68    0.43
 -17  -5   4    4.69    0.43
 -17   5   4    5.13    0.67
 -16  -5   4    0.67    0.26
 -16   5   4    1.20    0.44
  16   5  -4    0.66    0.52
 -15  -5   4    0.40    0.26
 -15   5   4    0.89    0.44
  15   5  -4    0.49    0.51
 -15   5   4    0.47    0.31
  15   5  -4    0.66    0.28
  14  -5  -4    2.61    0.60
 -14  -5   4    2.10    0.53
 -14  -5   4    2.89    0.41
 -14   5   4    2.92    0.60
  14   5  -4    2.01    0.69
 -14   5   4    3.38    0.48
  14   5  -4    3.17    0.44
 -13  -5   4    4.22    0.54
 -13  -5   4    5.24    0.72
 -13   5   4    5.83    0.79
  13   5  -4    4.84    0.91
 -13   5   4    5.33    0.58
  13   5  -4    4.75    0.57
 -12  -5   4    2.74    0.59
 -12  -5   4    2.73    0.47
  12  -5  -4    2.09    0.74
  12  -5  -4    2.68    0.67
 -12  -5   4    2.24    0.40
 -12   5   4    2.89    0.48
 -12   5   4    2.37    0.67
  12   5  -4    2.09    0.48
  12   5  -4    3.32    0.79
  11  -5  -4    3.70    0.61
 -11  -5   4    4.90    0.60
 -11  -5   4    4.09    0.66
  11  -5  -4    2.81    0.64
 -11  -5   4    5.46    1.03
 -11  -5   4    3.98    0.53
 -11   5   4    3.46    0.69
 -11   5   4    3.07    0.66
  11   5  -4    3.00    0.57
  11   5  -4    3.80    0.88
 -10  -5   4   14.64    1.28
 -10  -5   4   14.96    1.73
  10  -5  -4   17.27    1.44
 -10  -5   4   15.22    1.76
  10  -5  -4   14.78    1.55
  10  -5  -4   17.94    1.30
 -10  -5   4   15.17    1.18
 -10  -5   4   14.99    1.18
 -10   5   4   14.13    1.34
 -10   5   4   14.66    1.40
  10   5  -4   12.57    1.48
  -9  -5   4    1.28    0.62
   9  -5  -4    0.33    0.56
   9   5  -4    1.28    0.56
   8  -5  -4    1.17    0.57
  -8  -5   4    1.06    0.54
  -8  -5   4    0.49    0.46
   8   5  -4    0.01    0.43
   8   5  -4    1.85    0.55
   8   5  -4    0.89    0.30
   7  -5  -4   13.00    1.33
  -7  -5   4   12.90    1.37
  -7  -5   4   12.65    1.15
   7   5  -4   15.34    1.28
   7   5  -4   15.12    1.27
   7   5  -4   14.02    0.97
  -6  -5   4    8.68    0.90
  -6  -5   4    8.02    1.09
   6  -5  -4    8.07    1.02
   6   5  -4    9.52    1.02
   6   5  -4    8.30    0.73
   6   5  -4    9.99    1.09
  -5  -5   4    5.20    0.91
   5  -5  -4    6.17    0.89
  -5  -5   4    7.36    0.80
   5   5  -4    6.97    0.86
   5   5  -4    4.96    0.71
  -4  -5   4   23.01    1.72
   4  -5  -4   17.98    1.53
  -4  -5   4   19.55    1.44
   4   5  -4   20.00    1.53
   4   5  -4   20.57    1.29
  -3  -5   4   18.79    1.64
  -3  -5   4   22.30    1.47
   3  -5  -4   20.45    1.59
   3   5  -4   19.83    1.53
  -3   5   4   21.51    1.48
   3   5  -4   20.90    1.31
  -2  -5   4   16.02    1.39
  -2  -5   4   14.82    1.18
   2  -5  -4   16.33    1.34
  -2   5   4   16.05    1.25
   2   5  -4   17.95    1.30
   2   5  -4   17.13    1.07
   1  -5  -4   13.50    1.19
  -1  -5   4   14.83    1.05
  -1  -5   4   14.17    1.26
  -1   5   4   13.77    1.11
   1   5  -4   12.72    1.11
   1   5  -4   12.25    0.90
   0  -5   4    9.74    1.06
   0  -5   4   12.36    0.90
   0  -5  -4   10.06    1.10
   0   5  -4   10.93    0.95
   0   5  -4    9.50    0.73
   0   5   4    9.78    1.02
   1  -5   4   72.68    4.13
  -1  -5  -4   69.86    4.27
   1  -5   4   71.22    4.42
  -1   5  -4   68.16    4.00
   1   5   4   68.84    4.22
   2  -5   4   60.51    3.73
  -2  -5  -4   55.29    3.54
   2  -5   4   53.01    3.40
  -2   5  -4   61.17    3.31
   2   5   4   55.86    3.52
   3  -5   4   11.84    1.12
   3  -5   4   11.93    1.01
   3  -5   4   12.16    1.26
   3   5   4   15.43    1.19
  -3   5  -4   12.93    0.88
   3   5   4   12.51    1.10
   4  -5   4   23.91    1.55
   4  -5   4   21.64    1.81
   4  -5   4   20.54    1.66
   4   5   4   22.66    1.66
  -4   5  -4   21.87    1.38
  -4   5  -4   20.98    1.79
   4   5   4   19.87    1.61
   5  -5   4   34.91    2.41
   5  -5   4   35.81    2.57
   5   5   4   34.29    2.36
  -5   5  -4   33.17    2.52
  -5   5  -4   33.20    2.08
   5   5   4   35.97    2.35
   6  -5   4   34.83    2.51
   6  -5   4   32.83    2.32
  -6   5  -4   28.85    1.91
  -6   5  -4   33.09    2.44
   6   5   4   30.80    2.19
   6   5   4   31.86    2.26
  -6   5  -4   31.47    1.95
   7  -5   4   16.25    1.39
   7  -5   4   13.58    1.48
   7   5   4   13.45    1.28
   7   5   4   11.18    1.24
  -7   5  -4   12.02    0.96
  -7   5  -4   12.50    0.93
   8  -5   4   25.80    2.00
  -8   5  -4   24.63    1.60
  -8   5  -4   23.75    2.10
   8   5   4   23.22    1.91
  -8   5  -4   23.65    1.56
  -9  -5  -4   24.71    1.79
   9  -5   4   21.76    1.71
   9  -5   4   27.84    2.16
   9  -5   4   25.95    1.77
   9  -5   4   27.20    1.82
   9  -5   4   23.40    1.73
  -9   5  -4   25.31    1.65
  -9   5  -4   28.69    1.64
   9   5   4   24.44    1.73
   9   5   4   22.68    1.64
 -10  -5  -4    5.40    0.72
  10  -5   4    4.01    0.71
  10  -5   4    4.61    0.64
 -10  -5  -4    5.31    0.62
  10  -5   4    5.64    0.86
  10  -5   4    3.84    0.63
  10  -5   4    4.79    0.92
  10  -5   4    5.56    0.68
  10   5   4    4.45    0.76
  10   5   4    4.96    0.56
 -10   5  -4    4.60    0.60
  10   5   4    4.86    0.62
 -10   5  -4    5.39    0.58
  11  -5   4    3.20    0.57
  11  -5   4    2.86    0.53
 -11  -5  -4    3.57    0.61
  11  -5   4    2.29    0.48
  11  -5   4    4.28    0.71
  11  -5   4    3.33    0.73
  11  -5   4    2.76    0.51
  11  -5   4    3.04    0.78
 -11  -5  -4    2.53    0.46
 -11   5  -4    2.07    0.40
  11   5   4    2.99    1.04
  11   5   4    0.97    0.40
 -11   5  -4    1.58    0.42
  11   5   4    1.43    0.36
 -12  -5  -4    6.61    0.71
  12  -5   4    6.35    0.81
  12  -5   4    7.99    0.84
 -12  -5  -4    7.78    0.86
  12  -5   4    6.25    0.78
  12  -5   4    6.04    0.70
  12  -5   4    6.89    0.76
  12  -5   4    7.33    0.96
 -12   5  -4    6.96    0.68
  12   5   4    8.85    1.05
 -12   5  -4    6.87    0.72
  12   5   4    7.88    0.81
  13  -5   4   10.93    1.12
  13  -5   4   11.55    0.95
  13  -5   4    9.73    1.17
  13  -5   4   12.41    0.94
 -13  -5  -4   10.12    0.87
  13  -5   4    9.04    0.97
 -13  -5  -4   11.18    1.06
 -13   5  -4   10.74    1.04
  13   5   4   12.24    0.97
 -13   5  -4   10.82    0.85
  13   5   4   11.07    1.25
 -14  -5  -4    5.33    0.52
  14  -5   4    3.34    0.81
  14  -5   4    4.65    0.66
  14  -5   4    6.91    0.87
  14  -5   4    4.61    0.57
  14  -5   4    5.38    0.58
  14   5   4    5.56    0.76
 -14   5  -4    5.49    0.68
  14   5   4    6.47    0.66
 -14   5  -4    4.71    0.51
  15  -5   4    1.86    0.35
 -15  -5  -4    1.79    0.29
  15  -5   4    2.24    0.37
  15  -5   4    1.50    0.48
  15   5   4    0.67    0.46
 -15   5  -4    2.78    0.53
 -15  -6   4    2.84    0.33
 -15   6   4    3.68    0.56
  15   6  -4    2.76    0.59
 -14  -6   4    2.15    0.43
 -14   6   4    1.37    0.49
  14   6  -4    1.81    0.56
 -13  -6   4    5.67    0.71
 -13   6   4    3.67    0.65
  13   6  -4    5.15    0.82
 -12  -6   4    0.54    0.35
  12  -6  -4    0.58    0.42
 -12  -6   4    0.66    0.44
 -12   6   4    0.35    0.39
 -12   6   4    1.13    0.52
  12   6  -4   -0.34    0.61
 -11  -6   4   -0.46    0.64
  11  -6  -4    0.42    0.42
 -11  -6   4    0.65    0.41
 -11  -6   4    0.41    0.43
 -11   6   4    1.45    0.51
 -11   6   4    0.84    0.51
  11   6  -4    0.67    0.36
  11   6  -4    0.16    0.66
  10  -6  -4    2.74    0.53
 -10  -6   4    1.88    0.43
 -10  -6   4    2.63    0.78
 -10  -6   4    2.92    0.58
  10  -6  -4    3.17    0.77
 -10  -6   4    2.49    0.46
  10   6  -4    3.75    0.91
 -10   6   4    2.88    0.62
 -10   6   4    1.75    0.58
  10   6  -4    2.14    0.45
  -9  -6   4    0.24    0.60
  -9  -6   4    0.74    0.44
  -9  -6   4    0.26    0.33
   9  -6  -4   -0.31    0.37
  -9  -6   4    0.52    0.31
   9  -6  -4    1.44    0.70
  -9   6   4   -0.23    0.51
   9   6  -4   -0.20    0.61
  -9   6   4    0.54    0.50
   9   6  -4   -0.07    0.30
   9   6  -4    1.35    0.73
  -8  -6   4    4.79    0.65
  -8  -6   4    4.14    0.58
   8  -6  -4    5.87    0.98
  -8  -6   4    4.06    0.62
   8  -6  -4    4.59    0.67
  -8  -6   4    4.97    0.70
  -8  -6   4    5.17    0.95
   8   6  -4    6.35    1.06
   8   6  -4    5.98    0.93
  -8   6   4    6.56    0.84
  -8   6   4    5.45    0.74
   8   6  -4    5.22    0.60
  -7  -6   4   23.45    2.07
   7  -6  -4   23.62    1.98
  -7  -6   4   25.09    1.85
   7   6  -4   26.52    1.94
  -6  -6   4   20.03    1.63
   6  -6  -4   18.59    1.77
  -6  -6   4   22.47    1.91
   6   6  -4   21.44    1.73
   6   6  -4   22.29    1.39
   5  -6  -4    1.00    0.57
  -5  -6   4    0.38    0.44
  -5  -6   4    0.77    0.53
   5   6  -4    0.98    0.34
   5   6  -4    0.05    0.47
   4  -6  -4   56.37    3.72
  -4  -6   4   55.38    3.55
  -4  -6   4   57.71    3.85
   4   6  -4   58.09    3.35
   4   6  -4   59.58    3.38
   4   6  -4   56.70    3.68
  -3  -6   4    9.99    1.00
   3  -6  -4   10.87    1.23
  -3  -6   4    9.97    1.28
   3   6  -4    9.80    0.76
   3   6  -4   11.14    1.19
   3   6  -4    9.47    0.80
  -2  -6   4    2.72    0.56
  -2  -6   4    4.84    0.86
   2  -6  -4    3.50    0.71
   2   6  -4    3.35    0.66
   2   6  -4    4.05    0.44
  -2   6   4    2.95    0.64
   2   6  -4    3.25    0.44
  -1  -6   4   21.80    1.83
  -1  -6   4   20.90    1.55
   1  -6  -4   20.46    1.70
   1   6  -4   21.04    1.34
   1   6  -4   19.00    1.57
  -1   6   4   21.97    1.62
   1   6  -4   21.92    1.38
   0  -6   4   85.70    5.15
   0  -6  -4   86.53    5.31
   0  -6   4   86.98    5.45
   0   6   4   87.25    5.25
   0   6  -4   90.41    4.99
   0   6  -4   85.65    4.95
   1  -6   4    9.25    1.24
   1  -6   4    8.16    0.87
   1   6   4    7.30    0.95
  -1   6  -4    7.50    0.66
  -1   6  -4    7.54    0.64
   2  -6   4   46.28    2.98
   2  -6   4   46.25    3.29
  -2   6  -4   46.79    2.78
  -2   6  -4   48.42    2.81
   2   6   4   49.11    3.12
   3  -6   4   44.49    2.93
   3  -6   4   41.47    3.19
  -3   6  -4   46.78    3.25
  -3   6  -4   47.89    2.75
   3   6   4   53.46    3.11
  -3   6  -4   44.55    2.72
   4  -6   4   10.95    1.48
   4  -6   4   13.21    1.18
  -4   6  -4   13.99    1.45
   4   6   4   14.17    1.30
  -4   6  -4   11.98    0.94
   5  -6   4    2.87    0.80
   5  -6   4    2.61    0.60
  -5   6  -4    3.20    0.40
  -5   6  -4    2.28    0.77
  -5   6  -4    3.43    0.47
   5   6   4    2.10    0.64
   6  -6   4   23.81    1.84
   6  -6   4   32.00    2.33
   6  -6   4   25.08    2.14
   6  -6   4   21.88    1.76
  -6  -6  -4   20.29    1.84
   6  -6   4   24.82    1.92
  -6   6  -4   23.51    1.54
   6   6   4   26.52    2.07
   6   6   4   21.03    1.80
  -6   6  -4   22.34    2.03
  -6   6  -4   22.92    1.48
   6   6   4   23.78    1.90
   6   6   4   16.43    1.90
   7  -6   4    7.28    0.82
   7  -6   4    6.86    0.93
   7  -6   4    4.99    0.75
  -7  -6  -4    6.30    0.70
   7  -6   4    7.81    1.08
   7  -6   4    5.81    0.73
  -7  -6  -4    6.60    0.82
  -7   6  -4    6.40    0.68
   7   6   4    6.29    0.72
   7   6   4    6.46    0.75
  -7   6  -4    6.65    0.63
  -8  -6  -4    8.33    0.95
   8  -6   4    9.60    1.18
   8  -6   4    8.65    0.89
  -8  -6  -4    8.61    0.89
   8  -6   4    9.35    1.09
   8  -6   4    9.46    0.99
   8  -6   4    9.57    0.94
  -8   6  -4    9.85    0.85
   8   6   4    9.55    0.95
  -8   6  -4    8.63    0.77
   9  -6   4    6.91    0.77
   9  -6   4    6.91    0.80
   9  -6   4    7.69    1.03
  -9  -6  -4    7.38    0.84
   9  -6   4    7.38    0.98
   9  -6   4    6.44    0.75
   9  -6   4    6.31    0.77
  -9   6  -4    7.00    0.67
   9   6   4    5.89    0.73
  -9   6  -4    6.59    0.73
   9   6   4    6.57    0.78
 -10  -6  -4    8.90    0.92
  10  -6   4    7.06    0.75
  10  -6   4    6.81    0.86
  10  -6   4    7.39    0.83
  10  -6   4    6.54    0.74
  10  -6   4    7.01    1.00
  10   6   4    7.10    0.84
 -10   6  -4    5.88    0.72
 -10   6  -4    7.82    0.69
  10   6   4    7.24    0.78
 -10   6  -4    6.84    0.83
  11  -6   4    3.72    0.76
 -11  -6  -4    4.12    0.62
 -11  -6  -4    4.29    0.50
  11  -6   4    4.21    0.55
  11  -6   4    3.35    0.56
  11   6   4    3.15    0.53
 -11   6  -4    3.21    0.47
 -11   6  -4    2.79    0.48
  12  -6   4    5.90    0.63
 -12  -6  -4    7.51    0.78
  12  -6   4    6.84    0.99
  12  -6   4    6.21    0.68
  12  -6   4    5.11    0.64
 -12  -6  -4    5.88    0.58
  12  -6   4    5.75    0.71
  12  -6   4    6.28    0.81
 -12   6  -4    6.21    0.63
 -12   6  -4    6.90    0.78
  12   6   4    6.82    0.72
 -13  -6  -4    1.82    0.32
  13  -6   4    2.06    0.37
  13  -6   4    1.39    0.40
 -13  -6  -4    2.19    0.44
  13  -6   4    2.11    0.41
 -13   6  -4    1.45    0.49
 -13   6  -4    1.83    0.34
  13   6   4    1.13    0.33
  14  -6   4    4.16    0.56
 -14  -6  -4    3.58    0.37
  14  -6   4    3.44    0.61
  14  -6   4    4.35    0.44
  14  -6   4    3.70    0.46
 -14  -6  -4    3.95    0.46
 -14   6  -4    4.11    0.47
 -14   6  -4    5.04    0.56
  14   6   4    3.34    0.41
 -14  -7   4    0.57    0.27
 -14   7   4    1.15    0.41
  14   7  -4    1.11    0.42
 -13  -7   4    1.75    0.41
  13   7  -4    1.13    0.53
 -13   7   4    2.21    0.37
 -13   7   4    1.72    0.49
 -12  -7   4    0.00    0.34
  12  -7  -4   -0.19    0.32
 -12  -7   4    0.37    0.24
 -12   7   4   -0.54    0.43
  12   7  -4   -0.04    0.50
 -12   7   4    0.59    0.33
  11  -7  -4   -0.01    0.35
 -11  -7   4    0.00    0.62
 -11  -7   4   -0.29    0.38
 -11  -7   4   -0.18    0.26
  11   7  -4    0.15    0.31
  11   7  -4   -0.18    0.56
 -11   7   4    0.59    0.48
 -11   7   4    0.21    0.36
  10  -7  -4    1.71    0.45
 -10  -7   4    1.90    0.41
  10  -7  -4    1.40    0.65
 -10  -7   4    2.08    0.51
 -10  -7   4    3.07    0.78
 -10   7   4    2.33    0.55
 -10   7   4    2.88    0.54
  10   7  -4    2.95    0.74
  -9  -7   4    0.58    0.72
  -9  -7   4    1.49    0.50
   9  -7  -4    0.63    0.64
   9  -7  -4    1.16    0.44
  -9  -7   4    1.38    0.39
   9   7  -4    1.36    0.67
  -9   7   4    0.88    0.50
   9   7  -4    1.13    0.40
  -9   7   4    1.00    0.48
  -8  -7   4    8.83    0.90
   8  -7  -4   11.45    1.23
  -8  -7   4    9.92    1.05
  -8  -7   4   11.93    1.37
  -8  -7   4   11.16    1.28
   8   7  -4    7.99    0.92
   8   7  -4   13.32    1.36
  -8   7   4   10.95    1.12
   8   7  -4   12.02    1.29
  -8   7   4   10.77    1.05
  -7  -7   4    4.54    0.61
  -7  -7   4    4.10    0.88
  -7  -7   4    4.30    0.59
   7  -7  -4    4.32    0.63
   7  -7  -4    3.91    0.87
  -7   7   4    4.31    0.65
   7   7  -4    3.63    0.54
  -6  -7   4   20.82    1.56
  -6  -7   4   25.31    1.94
  -6  -7   4   20.51    1.54
   6  -7  -4   21.05    1.85
   6  -7  -4   22.35    1.61
  -6  -7   4   25.80    1.98
  -6   7   4   21.53    1.59
   6   7  -4   22.94    1.46
   5  -7  -4   14.32    1.56
   5  -7  -4   12.38    1.12
  -5  -7   4   15.11    1.32
   5  -7  -4   13.17    1.40
  -5  -7   4   14.08    1.50
  -5  -7   4   13.60    1.11
  -5  -7   4   12.57    1.07
   5   7  -4   11.61    1.10
  -5   7   4   13.58    1.12
   5   7  -4   13.11    0.97
  -5   7   4   12.06    1.17
   4  -7  -4    0.86    0.62
  -4  -7   4    0.62    0.38
  -4  -7   4    0.84    0.39
   4  -7  -4    0.89    0.78
  -4  -7   4    0.46    0.63
  -4  -7   4    1.58    0.57
  -4  -7   4    1.67    0.58
   4  -7  -4    1.23    0.41
  -4  -7   4    1.94    0.64
   4  -7  -4    1.08    0.49
   4   7  -4    0.68    0.29
  -4   7   4    0.69    0.42
   4   7  -4    0.41    0.34
  -4   7   4    1.15    0.53
   3  -7  -4    9.17    0.95
   3  -7  -4    9.31    1.21
  -3  -7   4    7.30    0.82
   3  -7  -4   12.18    1.45
  -3  -7   4    8.38    0.85
  -3  -7   4    9.11    1.04
  -3  -7   4    8.52    1.02
  -3  -7   4   10.15    1.30
  -3  -7   4    7.89    0.85
  -3  -7   4    9.18    1.16
  -3   7   4    6.77    0.78
   3   7  -4    8.22    0.73
   3   7  -4    8.24    0.78
  -2  -7   4   55.10    3.65
   2  -7  -4   59.80    3.98
  -2  -7   4   58.06    3.71
  -2  -7   4   68.46    3.90
  -2  -7   4   60.57    4.19
   2  -7  -4   61.65    3.76
   2  -7  -4   59.47    4.01
  -2  -7   4   67.28    4.13
  -2  -7   4   64.01    4.01
   2  -7  -4   65.56    4.11
  -2  -7   4   59.29    3.87
   2   7  -4   65.28    3.64
   2   7  -4   59.97    3.91
  -2   7   4   56.57    3.69
  -2   7   4   63.68    3.79
   2   7  -4   63.80    3.59
  -1  -7   4   30.17    2.29
  -1  -7   4   21.68    1.94
  -1  -7   4   31.84    2.07
   1  -7  -4   28.14    1.92
   1  -7  -4   28.80    2.29
  -1  -7   4   22.79    2.13
  -1  -7   4   25.19    2.40
  -1  -7   4   27.11    1.89
  -1   7   4   30.71    2.05
   1   7  -4   29.51    1.75
  -1   7   4   25.33    2.10
  -1   7   4   28.18    2.16
   1   7  -4   27.27    2.34
   0  -7   4    8.23    1.39
   0  -7  -4    8.80    1.26
   0  -7   4    8.49    1.06
   0  -7  -4    8.52    0.93
   0  -7   4    9.07    1.06
   0  -7  -4    8.22    1.14
   0  -7   4    7.51    1.16
   0  -7   4    8.12    1.20
   0  -7   4    7.28    0.84
   0   7   4    8.82    1.10
   0   7  -4    9.30    0.79
   0   7   4    6.99    1.02
   0   7   4   10.43    0.97
   0   7  -4    8.29    0.72
   1  -7   4    8.48    1.02
  -1  -7  -4    8.54    0.86
   1  -7   4   10.21    0.98
   1  -7   4    8.15    0.82
   1  -7   4    7.88    0.86
   1  -7   4    8.94    1.62
  -1  -7  -4    9.34    0.91
   1  -7   4    9.57    1.09
   1  -7   4    9.44    1.18
   1  -7   4   10.52    1.34
   1   7   4    7.51    1.50
  -1   7  -4    5.89    0.72
  -1   7  -4    7.16    0.68
  -2  -7  -4   35.75    2.46
   2  -7   4   43.82    2.95
  -2  -7  -4   41.96    2.90
   2  -7   4   40.00    2.77
   2  -7   4   41.25    2.67
   2  -7   4   35.89    2.41
   2  -7   4   36.20    2.47
   2  -7   4   40.65    2.55
   2  -7   4   40.29    2.66
  -2   7  -4   38.69    2.39
  -2   7  -4   40.67    2.36
   2   7   4   36.99    2.51
   3  -7   4    0.04    0.30
  -3  -7  -4   -0.24    0.69
  -3  -7  -4   -0.01    0.35
  -3  -7  -4    0.45    0.38
   3  -7   4    0.01    0.36
   3  -7   4    0.17    0.44
   3  -7   4    0.88    0.54
   3  -7   4   -0.47    0.53
  -3   7  -4    0.75    0.27
  -3   7  -4    0.33    0.28
   3   7   4    0.52    0.35
   3   7   4    0.11    0.43
  -4  -7  -4    5.07    0.65
  -4  -7  -4    4.15    0.60
   4  -7   4    4.63    0.72
   4  -7   4    5.04    0.93
  -4  -7  -4    7.06    1.06
   4  -7   4    5.67    0.68
   4  -7   4    5.58    0.70
   4  -7   4    5.87    0.91
  -4   7  -4    6.11    0.59
   4   7   4    4.09    0.65
   4   7   4    4.70    0.63
  -4   7  -4    4.97    0.58
  -5  -7  -4    8.10    0.80
   5  -7   4    5.40    0.77
   5  -7   4    6.42    0.93
  -5  -7  -4    6.72    0.84
   5  -7   4    6.17    0.99
   5  -7   4    6.73    0.75
   5  -7   4    7.66    0.81
   5  -7   4    7.40    1.01
   5   7   4    7.48    0.80
  -5   7  -4    6.95    0.73
   6  -7   4    1.42    0.66
   6  -7   4    0.85    0.48
   6  -7   4    1.44    0.43
  -6  -7  -4    0.67    0.44
  -6  -7  -4    1.04    0.42
   6  -7   4    2.55    0.52
   6  -7   4    1.78    0.67
   6  -7   4    2.97    0.67
  -6   7  -4    2.09    0.38
   6   7   4    2.02    0.45
   6   7   4    1.89    0.48
  -6   7  -4    2.23    0.43
   7  -7   4    0.46    0.44
  -7  -7  -4   -0.11    0.40
   7  -7   4    0.16    0.37
   7  -7   4    0.15    0.31
   7  -7   4    0.14    0.62
  -7  -7  -4   -0.14    0.32
   7  -7   4   -0.09    0.53
  -7   7  -4    0.26    0.31
  -7   7  -4   -0.08    0.27
   7   7   4   -0.28    0.32
   8  -7   4   14.99    1.19
  -8  -7  -4   13.23    1.11
   8  -7   4   15.94    1.27
   8  -7   4   13.06    1.15
   8  -7   4   13.40    1.14
   8  -7   4   13.55    1.52
  -8   7  -4   15.04    1.05
   8   7   4   14.99    1.16
  -8   7  -4   15.08    1.10
   8   7   4   16.14    1.22
  -9  -7  -4    0.56    0.43
   9  -7   4   -0.01    0.34
   9  -7   4   -0.16    0.40
   9  -7   4   -0.28    0.34
  -9  -7  -4   -0.16    0.27
   9   7   4    0.01    0.29
  -9   7  -4    0.42    0.30
  -9   7  -4   -0.29    0.26
   9   7   4   -0.05    0.37
  10  -7   4    0.61    0.44
  10  -7   4   -0.08    0.68
  10  -7   4    0.62    0.35
 -10  -7  -4   -0.13    0.39
  10  -7   4    0.83    0.36
  10  -7   4    0.22    0.32
 -10  -7  -4    0.58    0.29
 -10   7  -4    0.44    0.27
  10   7   4    0.28    0.28
  11  -7   4    0.29    0.35
  11  -7   4    0.34    0.37
  11  -7   4    0.40    0.31
 -11  -7  -4    0.16    0.36
  11  -7   4    0.57    0.61
  11   7   4    0.46    0.31
 -11   7  -4    0.23    0.23
 -11   7  -4    0.98    0.40
  12  -7   4    4.33    0.51
 -12  -7  -4    5.47    0.59
  12  -7   4    5.88    0.75
  12  -7   4    5.40    0.52
 -12   7  -4    4.73    0.54
  12   7   4    5.12    0.56
  13  -7   4    0.41    0.31
 -13   7  -4    0.84    0.40
  13   7   4    0.62    0.33
 -12  -8   4    1.76    0.37
  12   8  -4    2.06    0.46
 -12   8   4    1.88    0.34
 -11  -8   4    4.69    0.47
 -11  -8   4    3.18    0.45
  11   8  -4    3.91    0.66
  11   8  -4    4.63    0.47
 -11   8   4    3.60    0.54
 -11   8   4    3.90    0.47
  10  -8  -4    0.33    0.49
 -10  -8   4    0.82    0.30
  10   8  -4    1.50    0.59
 -10   8   4    2.01    0.50
 -10   8   4    0.70    0.36
   9  -8  -4    4.58    0.78
  -9  -8   4    6.28    0.67
   9   8  -4    7.14    0.91
  -9   8   4    7.06    0.69
   9   8  -4    6.78    0.69
  -8  -8   4    6.67    0.93
   8  -8  -4    4.60    0.82
  -8  -8   4    5.70    0.64
  -8  -8   4    6.00    1.01
   8   8  -4    6.25    0.67
  -8   8   4    6.00    0.67
   8   8  -4    5.60    0.89
  -7  -8   4    2.11    0.68
  -7  -8   4    3.10    0.51
  -7  -8   4    3.18    0.50
   7  -8  -4    3.43    0.58
  -7  -8   4    3.30    0.80
   7  -8  -4    4.28    0.79
   7   8  -4    4.07    0.56
   7   8  -4    3.75    0.77
  -7   8   4    3.07    0.54
  -7   8   4    2.85    0.57
  -6  -8   4    1.65    0.70
   6  -8  -4    1.64    0.49
  -6  -8   4    1.32    0.68
  -6  -8   4    1.62    0.44
   6  -8  -4    1.63    1.04
   6   8  -4    3.87    0.81
  -6   8   4    1.58    0.54
   6   8  -4    2.27    0.71
  -5  -8   4    2.77    0.48
   5  -8  -4    1.86    0.67
  -5  -8   4    1.62    0.69
  -5  -8   4    2.64    0.48
  -5  -8   4    1.66    0.66
   5  -8  -4    1.67    0.85
   5  -8  -4    1.51    0.53
  -5   8   4    2.68    0.59
  -5   8   4    3.12    0.54
   4  -8  -4    6.09    0.77
  -4  -8   4    7.06    0.75
  -4  -8   4    9.24    1.14
   4  -8  -4    7.93    1.22
  -4  -8   4    7.96    0.92
  -4  -8   4    7.57    1.14
  -4  -8   4    7.15    0.78
   4  -8  -4    7.57    0.99
  -4   8   4    6.97    0.73
  -4   8   4    7.79    0.88
   4   8  -4    6.84    0.76
  -3  -8   4    2.97    0.74
   3  -8  -4    3.77    0.73
  -3  -8   4    4.45    0.60
  -3  -8   4    4.06    0.75
   3  -8  -4    3.95    0.94
  -3  -8   4    3.12    0.53
   3  -8  -4    3.53    0.60
  -3   8   4    2.69    0.50
   3   8  -4    3.68    0.43
   3   8  -4    3.14    0.57
  -2  -8   4    0.51    0.58
  -2  -8   4    1.38    0.70
   2  -8  -4    1.24    0.82
   2  -8  -4    0.91    0.47
  -2  -8   4    1.21    0.42
  -2  -8   4    1.14    0.58
  -2  -8   4    2.00    0.58
   2  -8  -4    1.61    0.65
  -2   8   4    1.49    0.42
   2   8  -4    1.59    0.33
  -1  -8   4    3.27    0.60
  -1  -8   4    3.31    0.54
   1  -8  -4    3.04    0.74
  -1  -8   4    3.60    0.72
   1  -8  -4    2.89    0.96
  -1  -8   4    3.59    0.90
  -1   8   4    2.32    0.60
   1   8  -4    3.65    0.60
  -1   8   4    2.62    0.50
   1   8  -4    2.92    0.42
   1   8  -4    3.10    0.59
   0  -8   4    4.15    0.79
   0  -8   4    4.06    0.92
   0  -8  -4    4.61    0.63
   0  -8   4    4.02    0.61
   0  -8  -4    5.30    1.05
   0  -8   4    4.44    0.86
   0  -8   4    5.32    0.73
   0  -8   4    4.71    0.82
   0   8  -4    5.14    0.68
   0   8   4    5.08    0.70
   0   8   4    4.92    0.62
   0   8  -4    5.05    0.52
   0   8  -4    4.72    0.60
   1  -8   4    0.41    0.37
   1  -8   4    0.39    0.57
   1  -8   4    0.13    0.49
   1  -8   4    0.34    0.65
  -1  -8  -4    0.94    0.65
   1  -8   4    0.35    0.43
  -1  -8  -4    0.85    0.52
  -1  -8  -4    0.20    0.35
   1  -8   4    0.04    0.35
   1  -8   4    0.09    0.62
   1   8   4    0.79    0.45
  -1   8  -4    0.34    0.38
  -1   8  -4    0.13    0.25
  -1   8  -4    0.14    0.28
  -2  -8  -4    2.88    0.51
   2  -8   4    3.07    0.53
   2  -8   4    3.38    0.59
  -2  -8  -4    2.86    0.87
  -2  -8  -4    3.04    0.54
   2  -8   4    3.37    0.56
   2  -8   4    2.63    0.83
  -2   8  -4    3.36    0.58
  -2   8  -4    2.97    0.46
  -2   8  -4    3.38    0.44
   2   8   4    3.65    0.60
   2   8   4    3.81    0.52
   3  -8   4    9.65    1.14
  -3  -8  -4    8.29    0.90
   3  -8   4    9.70    1.19
   3  -8   4    8.71    0.89
   3  -8   4   10.03    0.97
  -3  -8  -4    8.70    1.24
  -3  -8  -4    8.84    0.87
   3  -8   4    9.19    0.88
   3   8   4    9.52    0.98
  -3   8  -4    9.54    0.78
  -3   8  -4    8.51    0.79
  -4  -8  -4    8.36    1.18
   4  -8   4    8.30    0.92
   4  -8   4    7.97    0.80
   4  -8   4    8.78    1.12
  -4  -8  -4    8.48    0.87
   4  -8   4    7.91    1.09
   4  -8   4    8.27    0.86
  -4   8  -4    7.88    0.76
   4   8   4    8.25    0.84
   4   8   4    9.65    0.95
  -4   8  -4    9.09    0.74
  -5  -8  -4    7.22    0.79
   5  -8   4    7.87    0.85
   5  -8   4    8.61    1.04
   5  -8   4    7.38    0.75
  -5   8  -4    5.82    0.66
   5   8   4    6.93    0.77
   5   8   4    7.90    0.83
  -5   8  -4    6.39    0.65
   6  -8   4    5.21    0.59
   6  -8   4    4.61    0.60
   6  -8   4    4.43    0.81
   6  -8   4    3.60    0.58
   6  -8   4    4.31    0.65
   6  -8   4    5.45    0.87
  -6  -8  -4    4.20    0.56
   6   8   4    4.51    0.61
  -6   8  -4    3.91    0.54
   6   8   4    4.30    0.57
  -6   8  -4    4.09    0.58
  -6   8  -4    4.57    0.50
   7  -8   4    3.67    0.49
   7  -8   4    4.73    0.85
  -7  -8  -4    2.52    0.53
   7  -8   4    3.31    0.49
   7  -8   4    2.58    0.66
   7  -8   4    2.50    0.55
   7  -8   4    2.38    0.47
   7   8   4    2.96    0.47
  -7   8  -4    2.99    0.51
   7   8   4    3.56    0.55
  -7   8  -4    3.26    0.41
   8  -8   4   23.85    1.60
   8  -8   4   22.94    1.49
   8  -8   4   22.35    1.49
  -8  -8  -4   21.52    1.46
   8  -8   4   24.35    1.80
   8  -8   4   22.24    1.52
  -8  -8  -4   21.11    1.54
   8   8   4   22.41    1.50
  -8   8  -4   22.28    1.41
  -8   8  -4   22.39    1.50
   8   8   4   23.29    1.52
   9  -8   4   12.74    1.02
  -9  -8  -4   12.87    1.03
   9  -8   4   13.05    0.96
  -9  -8  -4   12.10    0.92
   9  -8   4   16.35    1.76
   9  -8   4   14.73    1.10
   9  -8   4   13.42    0.96
   9   8   4   12.32    0.96
  -9   8  -4   12.71    0.98
   9   8   4   14.37    1.11
  10  -8   4    1.07    0.38
  10  -8   4    0.53    0.32
 -10  -8  -4    1.34    0.32
  10  -8   4    0.77    0.32
  10  -8   4    1.23    0.30
 -10   8  -4    1.01    0.29
  10   8   4    0.88    0.28
   9  -9  -4    0.15    0.40
  -9  -9   4    0.46    0.21
  -9   9   4    0.38    0.26
   9   9  -4    0.12    0.59
   8  -9  -4    0.78    0.48
  -8  -9   4    1.54    0.29
  -8  -9   4    1.33    0.56
   8   9  -4    1.29    0.27
   8   9  -4    1.63    0.51
  -7  -9   4    3.94    0.71
   7  -9  -4    4.61    0.73
  -7  -9   4    5.24    0.57
  -7   9   4    5.03    0.55
   7   9  -4    5.63    0.56
  -7   9   4    6.56    0.60
   7   9  -4    4.80    0.76
  -6  -9   4    3.29    0.74
  -6  -9   4    2.68    0.41
  -6  -9   4    2.86    0.67
   6  -9  -4    3.45    0.67
  -6   9   4    2.51    0.49
   6   9  -4    3.16    0.42
  -6   9   4    2.66    0.43
   5  -9  -4    3.36    0.82
  -5  -9   4    3.84    0.50
  -5  -9   4    5.48    0.85
  -5   9   4    4.56    0.54
  -5   9   4    4.81    0.61
   5   9  -4    3.95    0.49
  -4  -9   4    3.92    0.75
   4  -9  -4    4.50    0.88
  -4  -9   4    3.74    0.80
  -4  -9   4    3.59    0.48
  -4  -9   4    3.35    0.46
   4  -9  -4    2.29    0.67
  -4  -9   4    2.68    0.76
   4   9  -4    3.90    0.48
   4   9  -4    5.05    0.74
   4   9  -4    3.08    0.70
  -4   9   4    3.39    0.56
   3  -9  -4    0.30    0.69
  -3  -9   4    0.49    0.31
  -3  -9   4    1.15    0.52
  -3  -9   4    1.39    0.64
   3  -9  -4    0.08    0.50
  -3   9   4    1.55    0.41
   3   9  -4    0.84    0.34
  -3   9   4    1.31    0.44
   2  -9  -4   10.05    1.29
   2  -9  -4   10.92    1.13
  -2  -9   4   11.17    1.24
  -2  -9   4   11.06    0.91
  -2  -9   4    9.76    1.19
  -2   9   4   11.95    0.93
  -2   9   4   10.96    1.01
   2   9  -4   10.90    0.91
  -1  -9   4    2.22    0.70
  -1  -9   4    0.91    0.51
  -1  -9   4    0.83    0.37
  -1  -9   4    1.11    0.37
  -1  -9   4    1.55    0.66
   1  -9  -4   -0.48    0.68
   1   9  -4    1.87    0.43
   1   9  -4    0.53    0.34
  -1   9   4    0.72    0.44
   0  -9   4    1.06    0.57
   0  -9   4    1.14    0.35
   0  -9   4    1.06    0.42
   0  -9  -4    0.57    0.70
   0  -9   4    1.34    0.61
   0   9  -4    1.19    0.39
   0   9   4    0.63    0.38
   0   9  -4    0.71    0.36
   1  -9   4   11.71    1.22
   1  -9   4    9.00    0.88
   1  -9   4   10.10    0.96
  -1  -9  -4   10.97    1.26
   1  -9   4   11.18    1.27
  -1  -9  -4   10.26    0.87
  -1   9  -4    9.60    0.92
   1   9   4   11.86    0.99
   2  -9   4    5.86    0.85
  -2  -9  -4    4.15    0.86
   2  -9   4    5.19    0.59
   2  -9   4    5.84    0.82
  -2  -9  -4    4.99    0.57
   2  -9   4    4.65    0.75
   2  -9   4    5.67    0.66
   2   9   4    4.92    0.62
  -2   9  -4    3.62    0.44
   2   9   4    4.82    0.63
  -3  -9  -4    5.37    0.84
   3  -9   4    5.63    0.83
   3  -9   4    6.56    0.68
  -3  -9  -4    5.84    0.62
   3  -9   4    5.84    0.71
   3   9   4    6.74    0.72
  -3   9  -4    5.89    0.56
  -3   9  -4    6.98    0.71
   3   9   4    5.72    0.64
  -4  -9  -4    0.98    0.55
   4  -9   4    1.76    0.46
   4  -9   4    1.90    0.62
   4   9   4    1.79    0.43
  -5  -9  -4    1.60    0.34
   5  -9   4    1.49    0.37
   5  -9   4    1.76    0.47
   5  -9   4    2.24    0.54
   5   9   4    1.98    0.42
  -5   9  -4    1.44    0.41
   5   9   4    1.60    0.36
  -6  -9  -4    3.69    0.44
   6  -9   4    3.30    0.54
   6  -9   4    3.41    0.45
   6   9   4    4.34    0.51
   6   9   4    3.60    0.45
  -6   9  -4    3.96    0.53
   7  -9   4    4.85    0.67
   7  -9   4    6.28    0.61
  -7  -9  -4    5.85    0.55
   7  -9   4    6.35    0.57
  -7   9  -4    5.11    0.57
   7   9   4    5.35    0.55
   7   9   4    5.74    0.53
   8  -9   4    2.76    0.52
  -8   9  -4    2.60    0.51
  -3 -10   4    1.55    0.51
   3  10  -4    1.90    0.31
  -2 -10   4   -0.01    0.42
  -2 -10   4    0.19    0.26
   2 -10  -4    0.34    0.42
   2  10  -4    0.34    0.22
  -2  10   4    0.44    0.31
  -1 -10   4    0.43    0.44
  -1 -10   4    0.52    0.27
  -1 -10   4    1.09    0.48
   1 -10  -4    0.36    0.45
   0 -10   4   13.88    1.05
   0 -10   4   13.74    0.93
   0 -10   4   11.00    1.15
   0  10  -4   13.87    0.90
   0  10   4   13.81    0.97
   1 -10   4    1.00    0.41
   1 -10   4    0.35    0.25
  -1 -10  -4    0.96    0.43
   2 -10   4    3.71    0.71
  19   0  -5    0.06    0.24
  18   0  -5    0.04    0.31
 -18   0   5   -0.02    0.48
 -17   0   5    8.36    0.92
  17   0  -5    7.61    0.80
 -16   0   5    3.27    0.67
  16   0  -5    3.48    0.50
 -16   0   5    3.10    0.50
 -15   0   5    6.73    0.74
 -14   0   5    0.77    0.40
 -14   0   5    1.47    0.51
  14   0  -5    0.60    0.34
 -13   0   5    9.90    1.39
 -12   0   5   -0.21    0.44
 -11   0   5   41.83    2.93
 -10   0   5    0.41    0.39
  -9   0   5   14.72    1.34
   9   0  -5   15.49    1.18
  -9   0   5   16.50    1.17
  -8   0   5   10.41    1.00
  -8   0   5   10.70    0.88
   8   0  -5   10.91    0.90
  -7   0   5   17.04    1.14
   7   0  -5   16.98    1.21
  -7   0   5   16.99    1.30
  -7   0   5   16.85    1.17
  -6   0   5   23.16    1.55
  -6   0   5   20.89    1.40
   6   0  -5   23.33    1.47
  -6   0   5   22.10    1.45
   5   0  -5   -0.08    0.17
  -5   0   5    0.06    0.21
   5   0  -5    0.03    0.25
  -5   0   5    0.07    0.19
  -5   0   5    0.32    0.19
   4   0  -5    1.27    0.40
  -4   0   5    0.83    0.34
   4   0  -5    1.62    0.30
  -4   0   5    1.08    0.25
  -4   0   5    1.71    0.31
  -4   0   5    1.24    0.30
  -3   0   5   58.63    3.44
  -3   0   5   54.53    3.21
   3   0  -5   53.84    3.38
  -3   0   5   55.84    3.22
  -2   0   5   29.37    1.62
   2   0  -5   25.78    1.85
  -2   0   5   23.18    1.83
  -2   0   5   29.30    1.76
  -2   0   5   29.35    1.63
   2   0  -5   24.48    1.84
   2   0  -5   28.55    1.72
  -1   0   5    2.54    0.69
   1   0  -5    3.00    0.75
   1   0  -5    2.44    0.69
   1   0  -5    2.74    0.32
  -1   0   5    3.00    0.38
   1   0  -5    3.07    0.35
   0   0   5    0.18    0.16
   0   0   5    0.04    0.42
   0   0  -5   -0.09    0.40
   0   0  -5   -0.06    0.40
   1   0   5    0.84    0.63
   1   0   5    0.88    0.24
  -1   0  -5    0.72    0.59
  -1   0  -5    0.80    0.67
   1   0   5    0.86    0.23
   1   0   5    0.97    0.25
   2   0   5    0.97    0.23
  -2   0  -5    1.07    0.21
   2   0   5    1.28    0.30
  -2   0  -5    1.26    0.21
  -2   0  -5    1.29    0.85
   2   0   5    0.91    0.25
   3   0   5    2.50    0.38
  -3   0  -5    2.18    0.33
   3   0   5    2.69    0.34
  -3   0  -5    1.44    0.86
  -4   0  -5   26.37    1.61
   4   0   5   23.36    1.54
   4   0   5   23.96    1.59
   5   0   5    0.18    0.26
   5   0   5   -0.02    0.18
  -5   0  -5    0.23    0.28
  -6   0  -5    9.38    0.85
   6   0   5    8.77    0.79
   6   0   5    7.66    0.71
   7   0   5    0.36    0.33
  -7   0  -5    0.24    0.35
  -8   0  -5    3.53    0.40
  -8   0  -5    3.29    0.65
   8   0   5    2.58    0.50
  -9   0  -5    0.20    0.59
   9   0   5    1.09    0.40
  -9   0  -5   -0.04    0.20
 -10   0  -5   12.56    0.99
 -10   0  -5   15.06    1.02
  10   0   5   13.05    1.26
 -11   0  -5   26.52    1.64
 -11   0  -5   25.38    1.68
  11   0   5   24.05    1.95
 -12   0  -5    5.23    0.59
 -13   0  -5    0.76    0.57
  13   0   5    0.36    0.36
  13   0   5    0.98    0.50
  13   0   5    0.28    0.64
  13   0   5    0.70    0.34
  13   0   5    1.40    0.51
 -13   0  -5    0.22    0.36
 -13   0  -5    0.85    0.34
  14   0   5    0.28    0.48
 -14   0  -5    0.17    0.54
 -14   0  -5    0.91    0.33
  14   0   5    0.57    0.35
  14   0   5    0.01    0.62
  15   0   5   10.67    1.24
 -15   0  -5    9.82    1.03
  15   0   5   11.55    1.17
  16   0   5    0.92    0.48
  16   0   5    0.80    0.30
  16   0   5    0.91    0.35
 -16   0  -5    0.10    0.41
 -16   0  -5    0.02    0.31
  16   0   5    0.16    0.58
  17   0   5    0.44    0.48
 -17   0  -5   -0.06    0.28
  17   0   5    0.42    0.23
 -17   0  -5   -0.20    0.40
  17   0   5    0.79    0.26
  18   0   5    6.51    0.90
  19  -1  -5    2.92    0.36
 -19  -1   5    3.78    0.56
 -19   1   5    4.29    0.53
 -19   1   5    2.18    0.32
  19   1  -5    2.74    0.36
 -18  -1   5    0.67    0.45
  18  -1  -5    0.41    0.31
 -18   1   5    0.17    0.26
  18   1  -5    0.25    0.29
 -17  -1   5    2.18    0.56
 -17  -1   5    2.67    0.39
  17  -1  -5    1.45    0.41
 -17   1   5    1.90    0.39
  17   1  -5    2.57    0.42
 -17   1   5    1.28    0.52
 -16  -1   5    2.39    0.64
  16  -1  -5    1.87    0.44
 -16  -1   5    2.13    0.40
 -16   1   5    1.37    0.54
 -16   1   5    2.77    0.45
  16   1  -5    1.57    0.42
  15  -1  -5    5.04    0.62
 -15  -1   5    5.44    0.78
 -15   1   5    4.94    0.78
  15   1  -5    4.65    0.61
 -15   1   5    3.37    0.57
  14  -1  -5    0.90    0.40
 -14  -1   5    1.67    0.40
  14  -1  -5    2.09    0.43
 -14   1   5    2.22    0.48
  14   1  -5    1.27    0.38
 -14   1   5    1.25    0.57
 -13  -1   5   28.47    2.41
 -13   1   5   32.42    2.47
 -12  -1   5   28.33    2.23
 -12   1   5   26.19    2.20
 -11  -1   5    7.85    1.13
  11   1  -5    8.22    0.96
 -11   1   5    8.37    1.16
 -10  -1   5    0.31    0.39
  10   1  -5    0.64    0.35
 -10   1   5    0.01    0.38
  -9  -1   5   13.49    1.10
  -9  -1   5   14.22    1.31
   9   1  -5   14.61    1.17
  -9   1   5   16.57    1.34
  -8  -1   5    9.55    1.00
  -8  -1   5    8.90    0.83
  -8  -1   5   10.18    0.82
  -8   1   5   10.44    0.97
   8   1  -5   10.34    0.89
   8   1  -5    9.70    0.86
  -8   1   5   10.28    0.85
  -7  -1   5   33.65    2.07
  -7  -1   5   35.43    2.26
  -7  -1   5   32.07    2.06
   7  -1  -5   30.80    2.07
   7   1  -5   34.08    2.14
   7   1  -5   32.21    2.08
  -7   1   5   36.39    2.24
  -7   1   5   33.95    2.07
   6  -1  -5    8.34    0.64
  -6  -1   5    8.31    0.77
  -6  -1   5    7.53    0.64
   6  -1  -5    7.67    0.63
  -6   1   5    6.20    0.60
   6   1  -5    6.46    0.65
  -6   1   5    6.78    0.71
  -6   1   5    7.32    0.60
  -5  -1   5   28.41    1.85
  -5  -1   5   29.63    1.79
   5  -1  -5   29.61    1.74
   5  -1  -5   26.17    2.08
   5  -1  -5   26.81    1.73
  -5  -1   5   27.64    1.75
  -5   1   5   28.47    1.72
   5   1  -5   28.12    1.79
  -5   1   5   28.66    1.74
  -5   1   5   29.14    1.82
  -5   1   5   28.72    2.14
  -4  -1   5   18.50    1.22
  -4  -1   5   17.95    1.27
  -4  -1   5   19.73    1.21
   4  -1  -5   20.30    1.21
   4  -1  -5   17.18    1.46
   4  -1  -5   16.44    1.54
  -4   1   5   19.53    1.53
  -4   1   5   20.42    1.20
   4   1  -5   18.25    1.23
   4   1  -5   18.82    1.43
  -4   1   5   19.89    1.20
  -3  -1   5    2.82    0.41
  -3  -1   5    2.65    0.37
  -3  -1   5    2.89    0.53
  -3  -1   5    2.88    0.52
   3  -1  -5    2.90    0.55
   3  -1  -5    3.72    0.40
  -3  -1   5    3.72    0.40
   3  -1  -5    2.94    0.73
  -3   1   5    2.96    0.37
   3   1  -5    2.80    0.38
  -3   1   5    3.05    0.59
  -3   1   5    3.36    0.37
   3   1  -5    3.56    0.55
   3   1  -5    2.60    0.44
   3   1  -5    3.00    0.55
  -3   1   5    2.64    0.69
  -2  -1   5    8.76    0.70
  -2  -1   5    9.08    0.62
  -2  -1   5    8.06    0.61
   2  -1  -5    8.68    0.80
   2  -1  -5    7.63    1.09
  -2  -1   5    8.22    1.01
  -2   1   5    7.04    1.08
   2   1  -5    7.02    0.97
  -2   1   5    8.73    0.61
  -2   1   5    8.21    0.83
  -2   1   5    7.28    0.60
   2   1  -5    7.31    0.98
   2   1  -5    7.82    0.60
  -1  -1   5   15.12    0.96
  -1  -1   5   14.29    1.57
   1  -1  -5   13.36    1.61
   1  -1  -5   16.57    1.14
   1  -1  -5   14.46    0.97
   1  -1  -5   16.67    1.13
  -1  -1   5   16.18    0.97
  -1   1   5   13.97    0.94
   1   1  -5   12.04    1.49
   1   1  -5   12.20    1.46
  -1   1   5   17.54    1.21
  -1   1   5   12.36    1.57
  -1   1   5   14.90    0.95
   0  -1  -5   18.45    1.11
   0  -1  -5   19.40    1.25
   0  -1  -5   16.11    1.93
   0  -1   5   16.67    1.87
   0  -1  -5   18.87    1.25
   0   1   5   18.86    1.09
   0   1   5   14.84    1.08
   0   1   5   15.10    1.86
   0   1  -5   15.15    1.80
   0   1  -5   14.31    1.71
   0   1   5   16.46    1.07
  -1  -1  -5   16.37    1.10
  -1  -1  -5   15.60    1.09
  -1  -1  -5   12.95    1.86
   1  -1   5   13.63    0.94
  -1  -1  -5   16.46    1.00
   1   1   5   15.41    0.95
  -1   1  -5   12.78    1.77
   1   1   5   15.10    0.97
   1   1   5   14.13    0.93
   1   1   5   10.69    1.75
  -1   1  -5   11.66    1.65
   2  -1   5    3.14    0.41
  -2  -1  -5    3.19    0.42
   2  -1   5    2.50    0.31
  -2  -1  -5    3.11    0.50
  -2  -1  -5    3.09    0.52
  -2  -1  -5    2.11    1.02
   2  -1   5    2.78    0.40
   2   1   5    3.19    0.40
   2   1   5    3.27    0.79
  -2   1  -5    2.44    1.04
   2   1   5    2.74    0.35
   2   1   5    2.72    0.37
   3  -1   5    4.13    0.47
   3  -1   5    3.47    0.61
  -3  -1  -5    2.61    1.11
   3  -1   5    5.05    0.48
  -3   1  -5    3.53    1.20
   3   1   5    4.13    0.46
  -3   1  -5    4.42    0.49
   3   1   5    4.46    0.50
   3   1   5    4.53    0.44
   4  -1   5    5.72    0.61
   4  -1   5    6.94    0.63
   4   1   5    7.08    0.60
   4   1   5    6.05    0.52
   4   1   5    6.29    0.60
  -4   1  -5    5.67    0.63
   5  -1   5    8.06    0.75
   5  -1   5    7.57    0.77
  -5   1  -5    8.62    0.79
   5   1   5    7.29    0.71
   5   1   5    8.11    0.69
   6  -1   5   11.82    0.96
   6   1   5   10.25    0.91
   6   1   5   10.25    0.87
  -6   1  -5    9.96    0.96
   7  -1   5   17.98    1.30
   7   1   5   16.23    1.23
  -7   1  -5   16.14    1.36
   7   1   5   15.99    1.25
   8  -1   5    6.37    0.82
  -8  -1  -5    6.14    0.56
  -8   1  -5    5.78    0.85
   8   1   5    6.63    0.82
  -8   1  -5    5.81    0.54
   8   1   5    5.78    0.71
  -9  -1  -5    1.60    0.36
   9  -1   5    1.87    0.48
  -9   1  -5    1.50    0.31
  -9   1  -5    0.86    0.50
   9   1   5    1.73    0.51
  10  -1   5   16.43    1.38
 -10  -1  -5   14.07    1.06
 -10  -1  -5   15.69    1.11
 -10   1  -5   16.04    1.52
 -10   1  -5   13.75    1.04
 -10   1  -5   17.16    1.11
  11  -1   5    1.96    0.61
 -11  -1  -5    2.00    0.38
 -11  -1  -5    1.99    0.42
 -11   1  -5    1.98    0.73
 -11   1  -5    0.89    0.32
 -11   1  -5    0.77    0.36
 -12  -1  -5   18.49    1.24
  12  -1   5   17.41    1.34
  12  -1   5   23.81    1.74
  12  -1   5   16.24    1.84
  12  -1   5   17.40    1.77
 -12  -1  -5   18.49    1.63
 -12  -1  -5   16.59    1.37
  12  -1   5   18.09    1.65
  12  -1   5   16.66    1.57
 -12   1  -5   19.04    1.31
  12   1   5   17.55    1.29
  12   1   5   18.50    1.91
  12   1   5   16.19    1.34
 -12   1  -5   19.34    1.25
  12   1   5   18.07    1.49
  12   1   5   14.70    1.32
 -13  -1  -5    1.01    0.34
  13  -1   5    0.89    0.51
  13  -1   5    1.10    0.57
 -13  -1  -5    1.15    0.38
  13  -1   5    0.92    0.35
  13  -1   5    1.03    0.40
  13  -1   5    1.69    0.51
  13  -1   5    1.28    0.54
  13  -1   5    0.83    0.73
  13   1   5    0.55    0.71
 -13   1  -5    2.09    0.41
  13   1   5    0.96    0.35
  13   1   5    1.57    0.42
 -13   1  -5    1.61    0.45
  13   1   5    1.24    0.34
  13   1   5    0.43    0.48
 -13   1  -5    1.18    0.60
  14  -1   5    4.96    0.70
  14  -1   5    4.95    0.59
 -14  -1  -5    6.18    0.85
  14  -1   5    4.66    0.78
  14  -1   5    3.97    0.92
  14  -1   5    3.87    0.69
  14  -1   5    5.69    0.64
  14   1   5    5.51    0.65
 -14   1  -5    4.79    0.78
 -14   1  -5    5.53    0.58
  14   1   5    5.40    0.99
  14   1   5    4.51    0.71
  14   1   5    5.89    0.62
  15  -1   5    4.51    0.90
 -15  -1  -5    3.82    0.71
  15  -1   5    4.00    0.54
  15  -1   5    3.76    0.52
  15  -1   5    5.44    0.69
  15  -1   5    4.24    0.71
  15   1   5    4.35    0.51
  15   1   5    4.11    0.71
 -15   1  -5    4.54    0.52
  15   1   5    5.00    0.87
 -15   1  -5    4.38    0.66
  15   1   5    5.09    0.59
 -16  -1  -5    4.32    0.52
  16  -1   5    5.22    0.66
  16  -1   5    4.61    0.67
  16  -1   5    4.46    0.52
  16  -1   5    4.33    0.50
 -16  -1  -5    4.87    0.70
  16   1   5    4.80    0.83
 -16   1  -5    4.93    0.60
  16   1   5    5.34    0.52
  16   1   5    5.24    0.68
 -16   1  -5    5.30    0.54
  16   1   5    4.65    0.55
  17  -1   5    3.54    0.64
  17  -1   5    3.57    0.40
  17  -1   5    4.09    0.43
 -17  -1  -5    3.15    0.39
 -17  -1  -5    4.38    0.61
 -17   1  -5    3.28    0.41
  17   1   5    3.39    0.36
 -17   1  -5    3.94    0.51
  17   1   5    2.92    0.41
  17   1   5    3.75    0.68
 -19  -2   5    1.07    0.36
  19  -2  -5    0.92    0.26
  19   2  -5    0.43    0.25
 -19   2   5    0.83    0.21
 -18  -2   5    3.08    0.37
  18  -2  -5    3.01    0.42
 -18  -2   5    3.13    0.54
 -18   2   5    3.45    0.53
  18   2  -5    2.29    0.39
 -18   2   5    2.86    0.39
  18   2  -5    4.13    0.89
  17  -2  -5    0.76    0.31
 -17  -2   5    0.88    0.45
  17   2  -5    1.19    0.71
  17   2  -5    0.36    0.32
 -17   2   5    0.84    0.30
 -16  -2   5    2.76    0.43
  16  -2  -5    3.29    0.53
 -16  -2   5    2.59    0.64
 -16   2   5    2.58    0.56
 -16   2   5    2.77    0.46
  16   2  -5    2.56    0.46
  16   2  -5    3.12    0.70
  15  -2  -5    1.24    0.42
 -15  -2   5    1.94    0.38
 -15  -2   5    1.08    0.59
 -15   2   5    1.58    0.55
 -15   2   5    2.00    0.45
  15   2  -5    1.47    0.41
  15   2  -5    0.60    0.60
  14  -2  -5   17.56    1.32
 -14  -2   5   17.68    1.29
  14   2  -5   18.05    1.67
 -14   2   5   17.39    1.55
 -14   2   5   18.03    1.31
  14   2  -5   17.39    1.33
 -13  -2   5    6.49    1.13
  13   2  -5    5.78    0.87
 -13   2   5    5.72    1.07
 -12  -2   5    7.59    1.18
  12   2  -5    7.14    0.94
 -12   2   5    6.69    1.14
 -11  -2   5    7.21    1.06
 -11   2   5    7.44    1.09
  11   2  -5    8.51    1.01
 -10  -2   5   16.73    1.37
 -10  -2   5   18.27    1.60
  10   2  -5   17.56    1.45
 -10   2   5   19.55    1.61
  -9  -2   5   16.05    1.41
  -9  -2   5   14.01    1.17
  -9   2   5   14.98    1.38
   9   2  -5   17.33    1.29
   8  -2  -5   15.80    1.22
  -8  -2   5   14.39    1.17
  -8  -2   5   16.55    1.21
  -8  -2   5   18.19    1.43
   8   2  -5   15.30    1.19
  -8   2   5   17.24    1.36
   8   2  -5   16.79    1.25
  -7  -2   5   19.35    1.36
  -7  -2   5   18.13    1.49
   7  -2  -5   21.26    1.39
  -7  -2   5   18.65    1.31
   7   2  -5   20.23    1.41
   7   2  -5   19.25    1.36
  -7   2   5   19.16    1.47
  -6  -2   5   15.10    1.13
  -6  -2   5   16.90    1.28
  -6  -2   5   15.64    1.11
   6  -2  -5   16.56    1.17
  -6   2   5   16.10    1.23
   6   2  -5   17.49    1.22
   6   2  -5   15.14    1.14
   5  -2  -5    3.10    0.45
  -5  -2   5    3.69    0.54
  -5  -2   5    3.88    0.49
   5   2  -5    3.06    0.47
   5   2  -5    2.90    0.45
  -5   2   5    3.04    0.47
  -5   2   5    3.02    0.39
  -4  -2   5    7.50    0.63
   4  -2  -5    8.02    0.66
   4  -2  -5    5.68    1.37
  -4  -2   5    7.53    0.71
   4  -2  -5    6.99    0.90
  -4   2   5    6.24    0.54
   4   2  -5    7.55    0.66
  -4   2   5    6.61    0.57
   4   2  -5    6.86    0.63
  -4   2   5    7.19    0.93
  -3  -2   5   39.50    2.44
  -3  -2   5   39.07    2.37
  -3  -2   5   32.26    3.01
  -3  -2   5   41.94    2.39
   3  -2  -5   32.95    3.21
   3  -2  -5   39.12    2.70
   3  -2  -5   41.68    2.40
  -3   2   5   39.16    2.34
   3   2  -5   42.54    2.40
  -3   2   5   43.45    2.79
   3   2  -5   43.18    2.40
  -3   2   5   41.99    2.34
  -2  -2   5    4.53    0.49
   2  -2  -5    4.38    0.66
  -2  -2   5    4.15    0.49
   2  -2  -5    3.95    1.16
   2  -2  -5    4.66    0.51
  -2  -2   5    4.95    0.50
  -2  -2   5    4.08    1.00
   2   2  -5    5.06    0.47
   2   2  -5    3.82    0.94
   2   2  -5    5.06    0.53
  -2   2   5    4.24    0.43
  -2   2   5    4.51    0.46
  -2   2   5    4.50    0.77
  -2   2   5    2.95    1.04
  -1  -2   5    2.13    0.39
   1  -2  -5    1.88    0.50
  -1  -2   5    1.41    0.75
   1  -2  -5    0.88    0.70
  -1  -2   5    1.77    0.28
  -1  -2   5    1.38    0.27
   1  -2  -5    1.72    0.32
  -1   2   5    1.17    0.27
   1   2  -5    1.08    0.65
  -1   2   5    1.55    0.28
   1   2  -5    1.76    0.28
  -1   2   5    1.44    0.48
   0  -2  -5    9.65    0.76
   0  -2  -5    9.95    0.98
   0  -2   5   10.29    0.75
   0  -2   5   10.47    0.82
   0  -2   5    9.38    0.71
   0  -2  -5    8.71    1.64
   0  -2   5    8.61    1.54
   0   2  -5    8.89    1.52
   0   2   5    9.94    0.74
   0   2   5   11.39    0.75
   1  -2   5    0.60    0.71
  -1  -2  -5    0.76    0.80
   1  -2   5    0.91    0.30
  -1  -2  -5    0.72    0.26
   1  -2   5    0.72    0.20
   1  -2   5    0.71    0.22
   1  -2   5    0.63    0.21
   1   2   5    1.03    0.28
  -1   2  -5    0.74    0.23
  -1   2  -5    1.04    0.72
   1   2   5    1.45    0.31
  -2  -2  -5   30.19    3.44
  -2  -2  -5   34.85    2.10
   2  -2   5   37.11    2.17
   2  -2   5   29.89    3.42
   2  -2   5   34.64    2.07
   2   2   5   37.13    2.11
   2   2   5   38.09    2.11
   2   2   5   33.03    2.05
  -2   2  -5   28.78    3.31
  -3  -2  -5   12.73    0.97
   3  -2   5   12.14    0.94
   3  -2   5   13.13    1.01
   3   2   5   13.72    0.96
   3   2   5   12.48    0.93
   3   2   5   13.45    0.97
   4  -2   5    0.37    0.30
  -4  -2  -5   -0.18    0.25
   4  -2   5    0.22    0.26
   4   2   5    0.70    0.26
  -4   2  -5    0.52    0.30
   4   2   5    0.38    0.26
   4   2   5    0.43    0.23
   4   2   5    0.36    0.27
   5  -2   5    1.95    0.47
  -5  -2  -5    2.07    0.44
   5  -2   5    1.92    0.41
  -5   2  -5    2.00    0.49
   5   2   5    1.93    0.40
   5   2   5    2.00    0.44
   5   2   5    2.08    0.38
   6  -2   5   13.77    1.14
  -6  -2  -5   11.79    1.01
   6  -2   5   10.85    0.98
   6   2   5   11.69    1.00
   6   2   5   10.79    0.96
  -6   2  -5   13.40    1.12
  -7  -2  -5    5.12    0.73
   7  -2   5    4.37    0.71
  -7  -2  -5    4.97    0.52
   7   2   5    4.75    0.68
  -7   2  -5    4.96    0.82
  -7   2  -5    5.04    0.46
   7   2   5    5.08    0.68
  -8  -2  -5    1.66    0.35
   8  -2   5    1.53    0.46
  -8  -2  -5    1.73    0.49
   8   2   5    0.90    0.41
  -8   2  -5    1.99    0.60
   8   2   5    2.32    0.51
  -8   2  -5    1.67    0.29
  -9  -2  -5   10.61    0.92
   9  -2   5   11.44    1.13
  -9   2  -5   10.68    0.85
  -9   2  -5   12.43    1.29
   9   2   5   13.35    1.15
 -10  -2  -5   11.24    0.97
 -10  -2  -5   11.38    0.94
  10  -2   5   13.59    1.42
  10   2   5   12.88    1.23
 -10   2  -5   13.01    0.95
 -10   2  -5   11.71    1.36
 -10   2  -5   12.86    0.91
  11  -2   5   13.49    1.30
 -11   2  -5   10.44    0.87
 -11   2  -5   11.64    0.94
 -11   2  -5   10.18    1.37
  12  -2   5   11.24    1.15
  12  -2   5   10.31    1.05
  12  -2   5    8.42    0.92
  12  -2   5    9.65    0.98
 -12  -2  -5    9.65    0.86
  12  -2   5    9.57    0.92
 -12  -2  -5   10.74    0.98
  12  -2   5   10.23    1.29
  12  -2   5   11.79    0.99
 -12   2  -5   11.44    0.87
  12   2   5   12.16    1.33
  12   2   5   10.38    0.97
  12   2   5   10.31    0.91
 -12   2  -5   12.01    0.94
  12   2   5   12.12    1.15
 -13  -2  -5    1.19    0.38
  13  -2   5    0.81    0.41
 -13  -2  -5    1.34    0.60
  13  -2   5    0.50    0.69
  13  -2   5    0.99    0.39
  13  -2   5    1.00    0.36
  13  -2   5    0.66    0.47
  13  -2   5    1.05    0.51
  13  -2   5    1.28    0.39
 -13   2  -5    1.87    0.38
 -13   2  -5    1.83    0.43
  13   2   5    3.49    0.79
  13   2   5    0.41    0.47
  13   2   5    1.53    0.38
  14  -2   5    2.44    0.48
  14  -2   5    2.34    0.45
 -14  -2  -5    2.00    0.44
  14  -2   5    2.53    0.59
  14  -2   5    1.81    0.43
  14  -2   5    2.56    0.75
  14   2   5    2.28    0.47
 -14   2  -5    2.84    0.48
  14   2   5    2.09    0.75
 -14   2  -5    2.44    0.40
  14   2   5    2.49    0.58
 -15  -2  -5    3.69    0.66
  15  -2   5    4.16    0.50
  15  -2   5    4.43    0.55
  15  -2   5    2.38    0.71
 -15  -2  -5    4.79    0.49
  15  -2   5    3.33    0.63
  15  -2   5    5.03    0.55
  15   2   5    4.48    0.79
 -15   2  -5    4.12    0.50
  15   2   5    2.74    0.60
  15   2   5    3.78    0.53
  16  -2   5   -0.31    0.43
  16  -2   5    0.25    0.31
 -16  -2  -5    0.49    0.42
  16  -2   5    0.32    0.57
  16  -2   5   -0.37    0.30
  16   2   5    0.36    0.55
 -16   2  -5    0.18    0.30
  16   2   5    0.55    0.44
  16   2   5    0.34    0.29
 -17  -2  -5   -0.36    0.38
  17  -2   5   -0.10    0.27
  17  -2   5    0.09    0.22
 -17   2  -5   -0.34    0.34
  17   2   5    0.02    0.47
 -17   2  -5    0.11    0.27
  18  -3  -5    2.11    0.33
 -18  -3   5    1.99    0.30
 -18   3   5    1.51    0.30
  18   3  -5    3.87    0.61
  18   3  -5    1.90    0.33
 -17  -3   5    0.91    0.47
  17  -3  -5    0.61    0.34
 -17   3   5    1.12    0.30
  17   3  -5    1.34    0.34
  17   3  -5    1.13    0.60
  16  -3  -5    2.82    0.46
 -16  -3   5    3.51    0.61
 -16  -3   5    2.40    0.41
 -16   3   5    2.95    0.43
  16   3  -5    2.88    0.48
  15  -3  -5    4.34    0.58
 -15  -3   5    4.94    0.56
  15  -3  -5    4.43    0.70
  15   3  -5    4.46    0.81
 -15   3   5    4.43    0.56
  15   3  -5    4.14    0.56
 -14  -3   5   12.18    1.01
 -14  -3   5   12.16    1.01
  14  -3  -5   11.77    1.23
  14  -3  -5   10.84    1.00
  14   3  -5   14.22    1.41
 -14   3   5   12.16    1.22
  14   3  -5   11.20    1.02
  13  -3  -5    4.95    0.67
  13  -3  -5    5.89    0.86
 -13  -3   5    8.10    0.78
 -13  -3   5    7.85    0.88
 -13   3   5    7.21    0.74
 -13   3   5    6.39    0.90
  13   3  -5    6.59    0.99
  13   3  -5    7.06    0.72
 -12  -3   5    5.83    1.06
  12   3  -5    5.32    0.89
 -12   3   5    5.69    1.07
 -11  -3   5    4.38    0.90
 -11   3   5    6.05    1.01
  11   3  -5    5.53    0.88
 -10  -3   5    0.30    0.47
 -10  -3   5    0.37    0.42
  10  -3  -5    0.06    0.39
  10   3  -5    0.31    0.42
 -10   3   5    0.45    0.52
  -9  -3   5    8.90    1.15
  -9  -3   5    7.26    0.81
   9  -3  -5    6.73    0.83
  -9   3   5    6.85    0.99
   9   3  -5    7.44    0.89
   9   3  -5    7.41    0.85
   8  -3  -5   35.90    2.36
  -8  -3   5   38.60    2.56
  -8  -3   5   35.29    2.26
   8   3  -5   34.76    2.33
   8   3  -5   35.87    2.37
   8   3  -5   34.41    2.14
  -7  -3   5   17.67    1.44
  -7  -3   5   15.79    1.19
   7  -3  -5   17.49    1.30
   7   3  -5   17.09    1.25
   7   3  -5   15.61    1.26
  -6  -3   5   14.82    1.13
  -6  -3   5   16.85    1.35
  -6  -3   5   14.41    1.18
   6  -3  -5   15.95    1.23
   6   3  -5   17.77    1.25
   6   3  -5   16.50    1.20
   5  -3  -5   16.69    1.24
  -5  -3   5   17.11    1.17
  -5  -3   5   18.31    1.37
  -5  -3   5   17.01    1.26
   5   3  -5   15.80    1.22
   5   3  -5   17.10    1.23
  -4  -3   5   18.37    1.36
   4  -3  -5   21.50    1.43
  -4  -3   5   22.42    1.50
  -4  -3   5   19.11    1.29
   4   3  -5   19.01    1.37
   4   3  -5   20.79    1.39
  -4   3   5   18.53    1.30
  -3  -3   5    0.26    0.24
   3  -3  -5    0.33    0.26
  -3  -3   5    0.01    0.24
   3  -3  -5    0.27    1.06
  -3   3   5    0.07    0.20
   3   3  -5    0.27    0.24
   3   3  -5   -0.12    0.22
  -2  -3   5   30.13    1.93
  -2  -3   5   23.41    2.90
   2  -3  -5   30.87    1.87
  -2  -3   5   30.07    1.83
  -2   3   5   30.00    1.76
   2   3  -5   28.01    1.78
  -2   3   5   27.09    1.78
   2   3  -5   28.88    1.83
  -1  -3   5    7.65    0.75
  -1  -3   5    6.82    0.64
  -1  -3   5    5.85    1.63
   1  -3  -5    6.76    0.66
  -1   3   5    7.25    0.63
   1   3  -5    8.31    0.63
  -1   3   5    7.43    0.61
   1   3  -5    6.98    0.64
   0  -3   5   14.00    1.10
   0  -3  -5   12.34    1.00
   0  -3   5   13.42    0.97
   0   3   5   14.12    0.99
   0   3  -5   13.72    0.98
   0   3   5   13.14    0.96
   1  -3   5    4.63    0.64
   1  -3   5    4.55    0.51
   1  -3   5    5.26    0.53
  -1  -3  -5    4.27    0.56
   1   3   5    4.65    0.51
   1   3   5    4.15    0.53
   1   3   5    4.70    0.55
  -1   3  -5    5.47    0.53
  -2  -3  -5    2.91    0.49
   2  -3   5    2.55    0.49
   2  -3   5    2.23    0.41
   2   3   5    2.69    0.41
   2   3   5    3.20    0.41
   2   3   5    2.83    0.46
  -3  -3  -5    9.34    0.80
   3  -3   5    8.27    0.77
   3  -3   5    8.46    0.85
   3   3   5    8.55    0.76
   3   3   5    8.64    0.79
  -4  -3  -5    2.68    0.51
   4  -3   5    1.88    0.41
   4  -3   5    2.64    0.52
  -4   3  -5    3.88    0.61
   4   3   5    3.71    0.52
   4   3   5    3.20    0.50
   5  -3   5    5.24    0.70
   5  -3   5    6.09    0.84
  -5  -3  -5    5.60    0.73
  -5   3  -5    5.97    0.82
   5   3   5    6.26    0.70
   5   3   5    6.50    0.78
   6  -3   5    1.76    0.54
   6  -3   5    1.35    0.46
  -6  -3  -5    1.17    0.40
   6   3   5    1.57    0.38
  -6   3  -5    1.33    0.48
  -6   3  -5    1.50    0.25
   6   3   5    1.44    0.46
   6   3   5    0.85    0.36
  -7  -3  -5    0.02    0.39
   7  -3   5   -0.25    0.30
  -7   3  -5    0.27    0.43
  -7   3  -5    0.26    0.19
   7   3   5   -0.21    0.39
   8  -3   5    0.41    0.38
  -8   3  -5    0.48    0.50
  -8   3  -5    0.47    0.24
   8   3   5    0.43    0.38
  -9  -3  -5    2.79    0.41
   9  -3   5    3.32    0.75
   9   3   5    2.11    0.61
  -9   3  -5    2.36    0.38
  -9   3  -5    1.93    0.35
  -9   3  -5    1.69    0.66
  10  -3   5    0.45    0.54
 -10   3  -5    0.70    0.66
  10   3   5    1.26    0.51
 -10   3  -5    1.29    0.37
  11  -3   5    5.17    0.68
  11  -3   5    5.96    0.84
  11  -3   5    6.02    0.70
  11  -3   5    5.41    0.94
  11  -3   5    7.54    0.80
  11  -3   5    7.90    0.81
 -11  -3  -5    6.87    0.74
  11   3   5    7.16    0.81
 -11   3  -5    6.57    0.69
  11   3   5    6.73    0.70
  11   3   5    7.59    0.81
 -11   3  -5    7.42    0.66
  11   3   5    5.97    1.10
  11   3   5    6.45    0.86
  12  -3   5    4.70    0.89
  12  -3   5    3.36    0.65
  12  -3   5    3.03    0.50
  12  -3   5    5.18    0.70
 -12  -3  -5    5.26    0.62
  12  -3   5    4.71    0.63
  12  -3   5    5.18    0.64
  12   3   5    3.62    0.52
  12   3   5    4.04    0.70
  12   3   5    5.00    0.88
 -12   3  -5    3.40    0.54
 -12   3  -5    3.72    0.51
  12   3   5    4.62    0.61
  13  -3   5    5.76    0.84
  13  -3   5    9.37    0.83
  13  -3   5    8.67    0.87
 -13  -3  -5    8.42    1.01
  13  -3   5    8.16    1.13
  13  -3   5    9.67    0.93
 -13  -3  -5    9.25    0.85
  13  -3   5    8.36    0.87
  13   3   5    9.22    0.88
 -13   3  -5    9.41    0.84
 -13   3  -5    8.55    0.77
  13   3   5    8.77    0.95
  13   3   5    8.88    0.80
  13   3   5    6.57    1.00
  14  -3   5    1.40    0.72
  14  -3   5    2.98    0.54
  14  -3   5    2.99    0.60
  14  -3   5    1.89    0.45
 -14  -3  -5    2.19    0.62
  14  -3   5    2.50    0.49
 -14  -3  -5    2.01    0.43
  14  -3   5    2.66    0.48
 -14   3  -5    1.88    0.40
 -14   3  -5    2.30    0.45
  14   3   5    2.81    0.74
 -14   3  -5    2.99    0.47
  14   3   5    2.78    0.57
 -15  -3  -5    0.84    0.44
  15  -3   5    0.43    0.61
  15  -3   5    0.74    0.27
 -15  -3  -5    0.25    0.27
  15  -3   5    0.74    0.47
  15  -3   5    1.08    0.35
  15  -3   5    1.07    0.40
  15  -3   5    0.48    0.34
 -15   3  -5    0.73    0.34
  15   3   5    0.39    0.30
  15   3   5    0.87    0.55
 -15   3  -5    0.37    0.26
  15   3   5    0.45    0.41
 -16  -3  -5   10.24    0.80
  16  -3   5   13.48    1.22
  16  -3   5   10.27    0.82
 -16  -3  -5   10.82    0.97
  16  -3   5   12.03    1.05
  16  -3   5   11.08    0.87
  16   3   5   11.30    1.11
 -16   3  -5    9.95    0.81
  16   3   5   11.62    1.04
  16   3   5   10.85    0.84
  17  -3   5    3.57    0.53
  17  -3   5    4.19    0.69
 -17   3  -5    2.71    0.49
 -17   3  -5    3.01    0.40
 -18  -4   5    4.01    0.38
 -18   4   5    2.89    0.35
  17  -4  -5    0.77    0.32
 -17  -4   5    1.20    0.28
  17   4  -5    1.58    0.55
  17   4  -5    1.33    0.31
 -17   4   5    1.19    0.41
 -17   4   5    1.10    0.28
 -16  -4   5    0.71    0.28
  16  -4  -5    0.82    0.34
  16   4  -5    0.53    0.63
 -16   4   5    0.58    0.46
  16   4  -5    0.65    0.32
 -16   4   5    0.84    0.31
  15  -4  -5    0.37    0.48
  15  -4  -5    0.25    0.41
 -15  -4   5    0.85    0.31
 -15   4   5    0.45    0.30
  15   4  -5   -0.02    0.32
 -15   4   5    0.76    0.49
 -14  -4   5    6.73    0.80
  14  -4  -5    6.94    0.89
 -14  -4   5    6.16    0.68
 -14   4   5    6.14    0.84
  14   4  -5    7.34    0.74
 -14   4   5    6.53    0.68
  14   4  -5    5.76    0.92
 -13  -4   5    2.62    0.43
 -13   4   5    2.71    0.63
 -13   4   5    1.75    0.41
  13   4  -5    2.26    0.45
  13   4  -5    1.50    0.71
 -12  -4   5    6.44    0.81
 -12  -4   5    5.31    0.60
  12  -4  -5    6.78    0.88
 -12  -4   5    5.74    0.68
 -12   4   5    6.39    0.69
  12   4  -5    6.30    0.72
  12   4  -5    6.78    1.01
 -11  -4   5    8.84    1.35
  11  -4  -5    8.70    1.14
  11   4  -5   11.09    1.21
 -10  -4   5   32.08    2.44
  10  -4  -5   29.49    2.24
  10   4  -5   33.57    2.27
  10   4  -5   27.27    2.14
  -9  -4   5   13.99    1.45
  -9  -4   5   13.27    1.21
   9  -4  -5   15.87    1.36
   9   4  -5   12.95    0.98
   9   4  -5   14.36    1.28
   9   4  -5   16.40    1.34
  -8  -4   5    2.55    0.68
  -8  -4   5    1.18    0.44
   8  -4  -5    0.45    0.47
   8   4  -5    1.38    0.49
   8   4  -5    1.12    0.44
   8   4  -5    1.92    0.34
   7  -4  -5   37.08    2.46
  -7  -4   5   34.09    2.30
  -7  -4   5   39.64    2.61
   7   4  -5   34.95    2.16
   7   4  -5   35.69    2.38
   7   4  -5   35.82    2.41
  -6  -4   5   13.97    1.22
   6  -4  -5   11.46    1.07
  -6  -4   5   12.21    0.99
   6   4  -5   10.23    1.02
   6   4  -5   11.28    0.85
   6   4  -5   11.63    1.04
  -5  -4   5    1.88    0.53
   5  -4  -5    2.36    0.49
  -5  -4   5    1.84    0.40
   5   4  -5    2.41    0.50
   5   4  -5    2.32    0.47
   5   4  -5    2.13    0.31
  -4  -4   5    4.22    0.70
  -4  -4   5    4.51    0.53
   4  -4  -5    3.70    0.60
  -4   4   5    3.72    0.53
   4   4  -5    4.14    0.56
   4   4  -5    3.96    0.60
  -3  -4   5    1.22    0.31
  -3  -4   5    2.16    0.48
   3  -4  -5    2.27    0.48
   3   4  -5    1.49    0.43
   3   4  -5    1.62    0.37
  -3   4   5    1.33    0.38
   2  -4  -5    0.67    0.32
  -2  -4   5    0.23    0.23
  -2  -4   5    0.01    0.27
  -2   4   5    0.36    0.27
   2   4  -5   -0.21    0.25
  -1  -4   5    4.04    0.64
   1  -4  -5    3.09    0.53
  -1   4   5    3.75    0.52
   1   4  -5    3.02    0.50
   0  -4  -5    1.74    0.42
   0  -4   5    2.30    0.50
   0   4   5    2.19    0.39
   0   4  -5    1.97    0.42
   0   4   5    1.78    0.40
   1  -4   5    2.89    0.58
  -1  -4  -5    3.47    0.55
   1   4   5    5.13    0.61
   1   4   5    4.11    0.57
  -2  -4  -5    4.76    0.68
   2  -4   5    6.19    0.85
   2  -4   5    4.17    0.58
   2   4   5    5.36    0.68
   2   4   5    5.47    0.65
   3  -4   5    0.77    0.44
  -3  -4  -5    0.77    0.34
   3  -4   5    1.00    0.34
   3   4   5    0.91    0.35
   3   4   5    1.42    0.38
   4  -4   5    9.34    1.12
   4  -4   5    7.62    0.90
  -4  -4  -5    6.95    0.87
  -4   4  -5    6.92    0.56
  -4   4  -5    8.78    1.07
   4   4   5    8.16    0.82
   4   4   5    6.88    0.82
   5  -4   5    6.45    0.91
  -5  -4  -5    4.44    0.73
   5  -4   5    5.79    0.79
   5   4   5    4.81    0.71
  -5   4  -5    6.39    0.51
  -5   4  -5    5.88    0.89
   5   4   5    6.16    0.80
   6  -4   5    7.43    0.98
   6  -4   5    8.74    1.17
  -6   4  -5    8.04    0.64
   6   4   5    7.19    0.89
   6   4   5    8.00    0.94
  -6   4  -5    8.84    1.15
   7  -4   5    5.53    0.85
   7  -4   5    5.08    0.95
  -7   4  -5    5.98    0.57
  -7   4  -5    5.83    0.96
   7   4   5    7.45    0.95
   8  -4   5    5.92    0.95
  -8   4  -5    6.63    0.61
  -8   4  -5    6.30    0.65
  -8   4  -5    7.24    1.18
   8   4   5    8.58    1.06
   9  -4   5   12.57    1.44
  -9   4  -5   14.12    1.50
   9   4   5   13.19    1.31
  -9   4  -5   12.66    1.00
  -9   4  -5   13.04    0.97
  10  -4   5    5.37    0.70
 -10  -4  -5    6.22    0.71
  10  -4   5    5.99    0.74
  10  -4   5    6.97    0.94
 -10  -4  -5    6.96    0.83
  10  -4   5    6.64    0.77
  10  -4   5    6.55    0.77
  10   4   5    6.14    0.66
  10   4   5    5.22    0.71
 -10   4  -5    6.04    0.66
 -10   4  -5    6.44    0.63
  10   4   5    5.01    0.65
  11  -4   5    2.15    0.53
 -11  -4  -5    3.62    0.58
  11  -4   5    2.81    0.81
  11  -4   5    1.24    0.52
  11  -4   5    1.43    0.46
 -11  -4  -5    2.05    0.45
 -11   4  -5    1.15    0.35
  11   4   5    1.32    0.44
 -11   4  -5    0.97    0.38
  11   4   5    1.19    0.44
  11   4   5    1.69    0.40
  12  -4   5    1.40    0.44
  12  -4   5    1.69    0.44
  12  -4   5    1.35    0.74
  12  -4   5    1.41    0.53
  12  -4   5    2.03    0.53
 -12   4  -5    1.16    0.36
  12   4   5    0.97    0.73
 -12   4  -5    1.52    0.41
  12   4   5    1.20    0.37
  12   4   5    1.15    0.37
  13  -4   5    0.19    0.49
 -13  -4  -5   -0.12    0.34
  13  -4   5   -0.26    0.60
  13  -4   5   -0.06    0.38
  13  -4   5    0.24    0.41
  13  -4   5    0.20    0.29
  13  -4   5   -0.10    0.32
 -13   4  -5   -0.06    0.29
 -13   4  -5    0.45    0.39
  13   4   5   -0.13    0.61
 -13   4  -5   -0.13    0.31
  13   4   5    0.21    0.31
  13   4   5    0.26    0.26
  14  -4   5    5.03    0.59
  14  -4   5    3.19    0.46
  14  -4   5    4.21    0.57
  14  -4   5    3.88    0.82
 -14  -4  -5    3.73    0.49
  14  -4   5    4.71    0.59
  14  -4   5    4.05    0.52
  14  -4   5    4.14    0.66
 -14   4  -5    4.51    0.51
  14   4   5    5.73    0.85
  14   4   5    5.14    0.58
 -14   4  -5    4.41    0.50
  15  -4   5   11.31    0.84
  15  -4   5    9.22    1.04
  15  -4   5   10.62    0.81
 -15  -4  -5   11.65    0.83
  15  -4   5   11.89    1.05
  15   4   5   10.09    1.10
 -15   4  -5   10.02    0.82
  15   4   5   11.58    0.86
 -15   4  -5    9.38    1.03
 -16  -4  -5    0.53    0.22
  16  -4   5    0.24    0.37
  16  -4   5    0.18    0.24
  16  -4   5    0.04    0.45
  16  -4   5    0.28    0.32
 -16   4  -5    0.96    0.39
  16   4   5    0.44    0.23
  16   4   5    0.40    0.41
 -17  -5   5    0.86    0.23
  17   5  -5    1.02    0.59
 -16  -5   5    9.39    0.74
 -16  -5   5    9.41    0.81
 -16   5   5    9.86    0.93
  16   5  -5   11.00    0.77
 -16   5   5    9.80    0.74
  16   5  -5    9.65    1.09
 -15  -5   5    7.10    0.70
 -15  -5   5    6.32    0.61
 -15   5   5    5.19    0.70
  15   5  -5    5.95    0.60
 -14  -5   5    4.97    0.59
 -14  -5   5    5.06    0.66
  14   5  -5    3.61    0.78
 -14   5   5    5.44    0.56
  14   5  -5    4.78    0.58
 -14   5   5    4.41    0.69
  13  -5  -5   -0.16    0.50
 -13  -5   5    0.01    0.29
 -13  -5   5   -0.01    0.31
 -13  -5   5    0.03    0.44
 -13   5   5    0.35    0.49
 -13   5   5    0.54    0.33
  13   5  -5   -0.68    0.56
  12  -5  -5   28.52    1.97
 -12  -5   5   24.92    1.77
 -12  -5   5   28.50    1.90
 -12  -5   5   27.26    2.26
 -12   5   5   26.70    1.93
  12   5  -5   26.34    1.77
  12   5  -5   26.00    2.14
 -12   5   5   25.32    1.73
  11  -5  -5    7.57    0.86
  11  -5  -5    6.31    0.92
 -11  -5   5    6.40    1.07
  11  -5  -5    6.76    0.93
 -11  -5   5    5.64    0.71
  11   5  -5    7.06    0.89
  11   5  -5    8.22    1.10
 -11   5   5    7.84    0.94
 -10  -5   5    2.33    0.47
  10  -5  -5    2.25    0.61
  10  -5  -5    2.51    0.51
 -10  -5   5    1.51    0.77
 -10  -5   5    2.52    0.45
 -10  -5   5    3.10    0.58
  10  -5  -5    2.80    0.84
  10   5  -5    3.00    0.85
 -10   5   5    3.00    0.62
  10   5  -5    2.08    0.70
  -9  -5   5    6.02    1.06
  -9  -5   5    7.98    0.93
   9  -5  -5    5.95    0.97
   9   5  -5    8.35    1.05
   9   5  -5    7.65    0.69
   9   5  -5    7.76    1.03
  -8  -5   5   22.07    1.93
  -8  -5   5   23.54    1.66
   8  -5  -5   21.47    1.80
   8   5  -5   21.34    1.72
   8   5  -5   20.31    1.71
   8   5  -5   21.20    1.41
   7  -5  -5    2.55    0.67
  -7  -5   5    2.32    0.55
  -7  -5   5    3.46    0.78
   7   5  -5    3.59    0.66
   7   5  -5    3.24    0.70
   7   5  -5    3.57    0.42
   7   5  -5    4.46    0.51
  -6  -5   5    7.07    1.07
   6  -5  -5    6.35    0.89
  -6  -5   5    5.38    0.74
   6   5  -5    6.75    0.91
   6   5  -5    6.36    0.62
   6   5  -5    5.32    0.79
   5  -5  -5    5.74    0.86
  -5  -5   5    4.80    0.67
  -5  -5   5    5.04    0.87
   5   5  -5    5.13    0.53
   5   5  -5    4.82    0.74
  -4  -5   5    2.07    0.57
   4  -5  -5    2.16    0.53
  -4  -5   5    2.18    0.46
   4   5  -5    2.26    0.34
   4   5  -5    1.94    0.52
   3  -5  -5    4.79    0.77
  -3  -5   5    4.17    0.58
  -3  -5   5    4.32    0.79
   3   5  -5    4.79    0.46
   3   5  -5    3.15    0.60
  -3   5   5    3.13    0.60
  -2  -5   5    7.00    0.73
   2  -5  -5    7.55    0.96
  -2  -5   5    9.33    1.00
   2   5  -5    7.66    0.60
  -2   5   5    6.66    0.80
   2   5  -5    7.31    0.89
   1  -5  -5    2.39    0.56
  -1  -5   5    2.82    0.47
  -1  -5   5    3.11    0.65
   1   5  -5    2.99    0.36
   1   5  -5    2.86    0.57
  -1   5   5    2.87    0.57
   0  -5  -5    2.42    0.58
   0  -5   5    2.82    0.67
   0  -5   5    1.67    0.39
   0   5  -5    3.07    0.55
   0   5  -5    2.57    0.33
   0   5   5    1.97    0.49
   1  -5   5    6.63    0.95
   1  -5   5    5.19    0.63
  -1  -5  -5    5.00    0.78
  -1   5  -5    7.11    0.52
   1   5   5    5.15    0.75
   2  -5   5    4.93    0.82
   2  -5   5    3.93    0.80
  -2  -5  -5    4.31    0.71
   2   5   5    3.16    0.61
  -2   5  -5    3.93    0.42
   2   5   5    4.44    0.70
  -3  -5  -5   -0.12    0.36
   3  -5   5    1.02    0.45
   3  -5   5    0.47    0.32
  -3   5  -5    0.65    0.22
   3   5   5    0.78    0.40
   3   5   5    0.13    0.34
   4  -5   5    0.98    0.44
   4  -5   5    2.30    0.61
  -4   5  -5    2.13    0.32
   4   5   5    0.96    0.45
  -4   5  -5    1.28    0.52
   4   5   5    0.97    0.45
   5  -5   5    2.92    0.74
   5  -5   5    2.33    0.58
   5   5   5    1.77    0.52
  -5   5  -5    3.24    0.74
   5   5   5    3.29    0.65
  -5   5  -5    1.85    0.35
   6  -5   5    0.01    0.45
   6  -5   5    0.13    0.51
   6   5   5   -0.22    0.41
  -6   5  -5    0.47    0.54
   6   5   5    0.60    0.44
  -6   5  -5    0.33    0.24
   7  -5   5    2.57    0.67
   7  -5   5    1.38    0.68
  -7   5  -5    2.44    0.41
  -7   5  -5    2.65    0.39
   7   5   5    1.30    0.54
  -7   5  -5    3.30    0.80
   7   5   5    4.08    0.79
   8  -5   5   15.84    1.52
   8  -5   5   18.05    1.64
   8  -5   5   17.95    1.66
   8  -5   5   14.55    1.30
   8  -5   5   15.92    1.73
   8  -5   5   19.65    1.93
  -8  -5  -5   15.80    1.47
   8   5   5   16.07    1.75
   8   5   5   16.06    1.44
  -8   5  -5   16.00    1.11
   8   5   5   15.99    1.51
   8   5   5   14.09    1.37
  -8   5  -5   14.19    1.64
  -8   5  -5   16.04    1.15
   9  -5   5    6.57    0.99
   9  -5   5    5.95    0.71
   9  -5   5    4.52    0.69
  -9  -5  -5    5.93    0.78
   9  -5   5    6.24    0.76
   9  -5   5    5.14    0.71
   9  -5   5    5.50    0.78
  -9   5  -5    4.58    0.56
   9   5   5    5.61    0.62
   9   5   5    5.91    0.72
  -9   5  -5    5.14    0.61
  10  -5   5    0.25    0.39
  10  -5   5    0.64    0.40
  10  -5   5    0.57    0.37
  10  -5   5    0.02    0.47
  10  -5   5    1.31    0.66
 -10  -5  -5   -0.05    0.43
  10   5   5    0.49    0.42
  10   5   5    0.04    0.30
  10   5   5    0.26    0.30
 -10   5  -5    0.19    0.29
 -10   5  -5    0.28    0.32
 -11  -5  -5    3.47    0.51
  11  -5   5    4.00    0.60
  11  -5   5    3.62    0.67
  11  -5   5    3.21    0.60
 -11  -5  -5    4.03    0.64
  11  -5   5    3.25    0.54
  11  -5   5    3.13    0.53
  11  -5   5    3.47    0.77
 -11   5  -5    3.66    0.54
  11   5   5    3.99    0.59
  11   5   5    4.18    0.51
 -11   5  -5    3.74    0.50
  11   5   5    2.81    0.55
 -12  -5  -5    7.99    0.83
  12  -5   5    9.84    0.97
  12  -5   5    8.44    0.87
  12  -5   5    7.74    1.02
  12  -5   5    9.44    0.94
 -12  -5  -5    9.56    0.93
  12  -5   5    8.60    0.93
  12  -5   5    9.10    0.86
 -12   5  -5    8.14    0.80
  13  -5   5    4.89    0.57
  13  -5   5    4.44    0.69
 -13  -5  -5    5.22    0.67
 -13  -5  -5    5.64    0.57
  13  -5   5    4.50    0.60
  13  -5   5    4.10    0.58
  13  -5   5    5.30    0.89
  13  -5   5    5.56    0.59
 -13   5  -5    4.22    0.70
  14  -5   5    0.49    0.32
  14  -5   5    0.86    0.60
  14  -5   5    0.55    0.43
 -14  -5  -5    0.79    0.27
  14  -5   5    0.69    0.35
  14  -5   5    0.82    0.35
  14  -5   5    0.99    0.31
 -14  -5  -5    0.83    0.34
  14   5   5    0.76    0.30
 -14   5  -5    0.70    0.27
 -14   5  -5    0.95    0.48
  15  -5   5    0.27    0.24
  15  -5   5    0.15    0.46
 -15  -5  -5    0.30    0.20
  15  -5   5    0.40    0.41
 -15   5  -5    0.13    0.40
  15   5   5   -0.01    0.22
 -15  -6   5    6.51    0.57
 -15   6   5    8.58    0.77
  15   6  -5    8.05    0.93
 -14  -6   5    2.21    0.46
  14   6  -5    2.49    0.62
  14   6  -5    2.09    0.35
 -14   6   5    2.51    0.54
 -13  -6   5    2.16    0.51
 -13  -6   5    2.71    0.44
  13   6  -5    3.06    0.72
  13   6  -5    2.69    0.42
 -13   6   5    2.16    0.57
  12  -6  -5    3.50    0.55
 -12  -6   5    3.55    0.62
 -12  -6   5    4.13    0.53
  12  -6  -5    3.66    0.74
 -12   6   5    3.97    0.59
  12   6  -5    3.93    0.79
 -12   6   5    3.63    0.68
  12   6  -5    3.51    0.50
  11  -6  -5    4.51    0.67
 -11  -6   5    6.02    0.65
 -11  -6   5    5.49    0.64
 -11  -6   5    5.13    0.72
 -11  -6   5    5.31    1.03
 -11   6   5    4.01    0.71
  11   6  -5    5.67    0.94
  11   6  -5    4.66    0.60
 -11   6   5    5.34    0.71
  10  -6  -5   11.44    1.27
 -10  -6   5   12.10    1.00
  10  -6  -5   11.98    1.13
 -10  -6   5   13.25    1.16
 -10  -6   5    9.60    1.00
  10   6  -5   11.10    1.29
  10   6  -5   14.07    1.44
 -10   6   5   13.84    1.15
   9  -6  -5    3.65    0.82
  -9  -6   5    2.93    0.60
   9  -6  -5    2.82    0.57
  -9  -6   5    2.61    0.47
  -9  -6   5    3.51    0.52
  -9  -6   5    2.30    0.78
  -9   6   5    3.66    0.64
   9   6  -5    2.13    0.69
   9   6  -5    2.84    0.79
  -9   6   5    3.33    0.65
   8  -6  -5    3.85    0.86
  -8  -6   5    4.58    0.73
  -8  -6   5    5.47    0.66
  -8  -6   5    2.64    0.83
  -8  -6   5    4.80    0.60
  -8  -6   5    3.50    0.88
   8  -6  -5    4.57    0.68
  -8  -6   5    4.86    0.81
   8   6  -5    5.06    0.54
  -8   6   5    7.62    0.81
   8   6  -5    6.02    1.01
  -8   6   5    5.77    0.78
   7  -6  -5    3.27    0.78
   7  -6  -5    3.53    0.78
  -7  -6   5    4.28    0.73
  -7  -6   5    3.55    0.60
  -7  -6   5    3.31    0.85
  -7  -6   5    3.95    0.86
   7   6  -5    2.30    0.68
  -7   6   5    2.80    0.77
   7   6  -5    2.85    0.43
   6  -6  -5    7.96    1.15
  -6  -6   5    8.17    1.00
  -6  -6   5    9.31    1.33
   6   6  -5   10.29    0.82
   6   6  -5   10.12    1.23
   6   6  -5    9.00    0.74
   5  -6  -5    2.61    0.68
  -5  -6   5    2.18    0.56
  -5  -6   5    2.82    0.72
   5   6  -5    3.70    0.42
   5   6  -5    2.89    0.73
  -4  -6   5   27.95    2.14
  -4  -6   5   21.33    1.78
   4  -6  -5   26.11    2.04
   4   6  -5   27.08    1.63
   4   6  -5   25.99    1.59
   4   6  -5   22.94    1.90
  -3  -6   5    5.18    0.72
   3  -6  -5    5.38    0.91
  -3  -6   5    5.90    1.01
   3   6  -5    4.80    0.50
   3   6  -5    4.54    0.79
   3   6  -5    4.99    0.55
   2  -6  -5   11.26    1.22
  -2  -6   5    9.22    0.97
  -2  -6   5   11.01    1.22
  -2   6   5   11.29    1.14
   2   6  -5   10.06    1.13
   2   6  -5    8.97    0.73
   2   6  -5    9.16    0.76
  -1  -6   5    1.33    0.60
  -1  -6   5    0.46    0.35
   1  -6  -5    0.71    0.49
   1   6  -5    0.97    0.25
   1   6  -5    0.48    0.48
  -1   6   5    0.05    0.45
   1   6  -5    0.82    0.27
   0  -6  -5    8.48    1.13
   0  -6   5   10.42    1.31
   0  -6   5    7.94    0.95
   0   6  -5    9.39    0.71
   0   6  -5   10.96    0.77
   0   6   5    9.05    1.06
   1  -6   5    4.13    0.84
   1  -6   5    3.55    0.62
  -1  -6  -5    3.13    0.73
  -1   6  -5    5.07    0.50
   1   6   5    5.09    0.84
  -1   6  -5    3.71    0.44
   2  -6   5    3.99    0.90
   2  -6   5    3.96    0.65
  -2   6  -5    4.17    0.47
   2   6   5    3.09    0.70
  -2   6  -5    5.01    0.52
   3  -6   5   11.68    1.43
   3  -6   5    8.09    0.95
  -3   6  -5   10.09    1.35
   3   6   5    9.18    1.13
  -3   6  -5    8.86    0.74
   4  -6   5    1.14    0.62
   4  -6   5    0.92    0.43
  -4   6  -5    1.15    0.30
  -4   6  -5    0.86    0.61
   4   6   5    0.87    0.55
   5  -6   5    1.15    0.64
   5  -6   5    0.73    0.44
  -5   6  -5    0.75    0.25
  -5   6  -5    1.44    0.67
   5   6   5    0.93    0.55
  -5   6  -5    0.46    0.28
   6  -6   5    0.56    0.46
  -6  -6  -5    0.07    0.36
   6  -6   5    0.32    0.30
   6  -6   5    1.12    0.66
  -6  -6  -5    0.66    0.48
   6  -6   5    0.47    0.47
   6  -6   5    0.35    0.44
  -6   6  -5    0.07    0.25
   6   6   5    0.52    0.45
  -6   6  -5    0.20    0.23
   6   6   5    0.92    0.43
   6   6   5    0.20    0.37
   7  -6   5    2.15    0.43
   7  -6   5    1.55    0.50
   7  -6   5    0.97    0.52
   7  -6   5    1.11    0.44
   7  -6   5    2.66    0.52
  -7  -6  -5    1.24    0.48
  -7  -6  -5    1.21    0.39
  -7   6  -5    1.46    0.36
   7   6   5    1.65    0.51
   7   6   5    0.77    0.52
   7   6   5    2.86    0.51
   8  -6   5    4.47    0.88
   8  -6   5    4.62    0.69
   8  -6   5    4.89    0.82
   8  -6   5    3.81    0.54
  -8  -6  -5    4.88    0.59
  -8  -6  -5    3.95    0.66
   8  -6   5    5.32    0.66
   8   6   5    4.39    0.61
  -8   6  -5    5.21    0.54
   8   6   5    4.56    0.64
  -8   6  -5    4.77    0.58
   9  -6   5    3.14    0.57
  -9  -6  -5    3.56    0.65
   9  -6   5    3.66    0.55
   9  -6   5    3.15    0.70
   9  -6   5    4.30    0.66
   9  -6   5    3.67    0.52
  -9   6  -5    3.62    0.53
   9   6   5    3.23    0.54
  -9   6  -5    4.09    0.51
  10  -6   5    7.29    0.90
  10  -6   5    7.95    0.86
 -10  -6  -5    7.92    0.77
  10  -6   5    7.62    0.76
 -10  -6  -5    7.11    0.81
  10  -6   5    6.46    0.76
  10  -6   5    4.67    0.90
  10  -6   5    6.22    0.77
  10   6   5    8.09    0.84
 -10   6  -5    7.53    0.67
  10   6   5    8.67    0.81
  10   6   5    8.24    0.73
 -10   6  -5    8.48    0.76
 -10   6  -5    6.71    0.84
  11  -6   5   -0.21    0.31
  11  -6   5   -0.21    0.50
  11  -6   5   -0.08    0.61
  11  -6   5   -0.43    0.34
 -11  -6  -5    0.31    0.41
  11  -6   5    0.41    0.32
  11  -6   5    0.19    0.40
  11   6   5    0.33    0.31
 -11   6  -5    0.11    0.26
 -11   6  -5    0.14    0.31
  12  -6   5    2.43    0.61
  12  -6   5    3.47    0.46
 -12  -6  -5    2.39    0.38
  12  -6   5    3.43    0.77
 -12  -6  -5    2.41    0.51
  12  -6   5    2.72    0.42
  12  -6   5    2.77    0.47
  12  -6   5    2.03    0.51
 -12   6  -5    3.03    0.39
  12   6   5    2.04    0.39
 -12   6  -5    2.08    0.53
  13  -6   5    0.35    0.44
  13  -6   5    0.87    0.33
  13  -6   5    0.63    0.31
  13  -6   5    0.54    0.34
  13  -6   5    0.88    0.30
  13  -6   5    1.22    0.60
  13   6   5    0.54    0.28
 -13   6  -5    0.20    0.43
  14  -6   5    6.47    0.69
  14  -6   5    7.57    0.67
  14  -6   5    8.21    0.64
 -14   6  -5    8.14    0.66
  14   6   5    7.94    0.64
 -14  -7   5    0.02    0.24
  14   7  -5    0.04    0.36
 -14   7   5    0.69    0.38
 -13  -7   5    4.28    0.53
 -13   7   5    3.43    0.45
 -13   7   5    5.04    0.61
  13   7  -5    3.77    0.64
  12  -7  -5    5.60    0.75
 -12  -7   5    6.20    0.69
 -12  -7   5    6.31    0.63
 -12   7   5    7.75    0.72
 -12   7   5    8.40    0.80
 -11  -7   5    5.74    0.57
 -11  -7   5    5.01    0.65
  11  -7  -5    2.97    0.73
 -11   7   5    5.06    0.72
  11   7  -5    3.75    0.79
 -11   7   5    5.36    0.63
 -10  -7   5    0.87    0.44
 -10  -7   5    1.26    0.34
  10  -7  -5    0.66    0.60
 -10  -7   5    0.98    0.69
 -10  -7   5    0.66    0.43
  10  -7  -5    0.76    0.40
  10   7  -5    1.39    0.68
 -10   7   5    1.01    0.42
 -10   7   5    0.21    0.47
  10   7  -5    1.02    0.42
  10   7  -5    0.62    0.37
  -9  -7   5   12.92    1.04
  -9  -7   5   13.06    1.42
  -9  -7   5   12.61    1.21
   9  -7  -5   14.57    1.40
   9  -7  -5   11.98    1.11
  -9  -7   5   14.11    1.11
   9   7  -5   13.64    1.49
   9   7  -5   14.00    1.08
  -9   7   5   11.93    1.21
  -9   7   5   13.72    1.15
   9   7  -5   11.72    1.20
   8  -7  -5    5.48    0.95
  -8  -7   5    5.46    0.95
  -8  -7   5    5.31    0.63
  -8  -7   5    5.64    0.66
  -8  -7   5    5.53    0.74
   8  -7  -5    4.09    0.64
  -8  -7   5    4.62    0.91
  -8  -7   5    4.69    0.59
   8   7  -5    4.72    0.84
   8   7  -5    4.23    0.92
  -8   7   5    5.02    0.68
  -7  -7   5    3.24    0.84
  -7  -7   5    4.62    0.61
  -7  -7   5    4.09    0.54
   7  -7  -5    3.68    0.83
  -7  -7   5    4.09    0.81
   7  -7  -5    3.13    0.57
   7   7  -5    2.57    0.45
  -7   7   5    3.90    0.61
  -7   7   5    2.71    0.63
   7   7  -5    2.84    0.48
  -6  -7   5   14.16    1.33
  -6  -7   5   12.51    1.10
   6  -7  -5   12.87    1.52
   6  -7  -5   12.57    1.32
   6  -7  -5   13.59    1.14
  -6  -7   5   13.77    1.51
  -6  -7   5   12.81    1.06
  -6  -7   5   13.42    1.09
   6  -7  -5   12.20    1.37
  -6  -7   5   13.08    1.50
   6   7  -5   15.25    1.00
  -6   7   5   14.21    1.19
   6   7  -5   13.36    1.13
  -6   7   5   14.24    1.59
  -5  -7   5   12.32    1.43
  -5  -7   5   10.81    1.20
  -5  -7   5   11.08    1.00
  -5  -7   5   10.54    1.18
  -5  -7   5   11.02    1.31
  -5  -7   5   10.80    0.99
   5  -7  -5   11.87    1.27
   5  -7  -5   10.00    1.36
  -5  -7   5   11.19    0.95
   5  -7  -5   11.84    1.06
   5  -7  -5   10.72    1.11
  -5   7   5   10.86    1.10
  -5   7   5   11.20    1.07
   5   7  -5   12.23    0.97
   5   7  -5   11.88    1.05
   5   7  -5   12.83    0.88
  -4  -7   5    6.29    0.88
  -4  -7   5    7.13    1.04
  -4  -7   5    5.66    0.72
  -4  -7   5    6.10    0.71
  -4  -7   5    5.19    0.99
   4  -7  -5    6.78    1.03
   4  -7  -5    4.82    0.72
  -4  -7   5    6.81    0.92
  -4   7   5    7.52    0.89
   4   7  -5    7.37    0.64
  -4   7   5    7.15    0.75
  -3  -7   5    8.26    1.12
  -3  -7   5    8.88    0.90
   3  -7  -5   10.49    1.22
  -3  -7   5    8.81    0.86
   3  -7  -5    9.03    0.95
  -3  -7   5    9.45    0.89
   3  -7  -5   10.72    1.41
  -3  -7   5    9.15    1.08
  -3  -7   5    8.56    1.07
  -3   7   5    8.64    0.91
   3   7  -5    8.95    0.82
   2  -7  -5    6.48    1.10
  -2  -7   5    5.04    0.93
  -2  -7   5    5.52    0.70
  -2  -7   5    5.53    1.06
   2  -7  -5    4.32    0.67
  -2  -7   5    5.07    0.83
   2  -7  -5    5.25    0.98
  -2  -7   5    6.21    0.68
  -2   7   5    5.38    0.70
   2   7  -5    6.41    0.65
   2   7  -5    5.81    0.59
  -2   7   5    6.33    0.78
  -1  -7   5    9.81    1.11
  -1  -7   5    8.98    0.89
   1  -7  -5    9.95    0.98
   1  -7  -5    9.39    1.30
  -1  -7   5    9.60    1.27
  -1  -7   5    8.66    0.94
  -1  -7   5    9.31    1.12
  -1   7   5   10.38    1.01
   1   7  -5    9.21    0.82
   1   7  -5   10.49    0.78
   0  -7   5    3.65    0.70
   0  -7   5    4.22    0.63
   0  -7   5    4.50    0.60
   0  -7  -5    4.47    0.61
   0  -7   5    3.86    0.83
   0  -7   5    3.77    0.66
   0  -7  -5    3.86    0.95
   0  -7   5    4.63    0.97
   0   7   5    3.01    0.54
   0   7  -5    4.04    0.46
   0   7  -5    3.79    0.50
   0   7   5    4.61    0.70
   1  -7   5   16.97    1.25
   1  -7   5   13.74    1.55
   1  -7   5   14.55    1.62
   1  -7   5   15.34    1.31
   1  -7   5   14.81    1.17
  -1  -7  -5   14.93    1.25
   1  -7   5   13.28    1.45
  -1  -7  -5   13.52    1.58
   1  -7   5   14.81    1.36
  -1   7  -5   16.92    1.09
  -1   7  -5   16.62    1.14
   1   7   5   16.10    1.22
   1   7   5   16.57    1.33
   2  -7   5    0.74    0.61
   2  -7   5    1.18    0.52
   2  -7   5    0.08    0.53
  -2  -7  -5    0.74    0.72
   2  -7   5    0.85    0.47
  -2  -7  -5    1.03    0.44
   2  -7   5    1.28    0.43
   2  -7   5    1.05    0.36
   2   7   5    1.65    0.51
  -2   7  -5    0.78    0.31
  -2   7  -5    0.90    0.26
  -3  -7  -5    0.89    0.75
  -3  -7  -5    0.59    0.40
   3  -7   5    0.86    0.63
   3  -7   5    1.08    0.51
   3  -7   5    0.86    0.48
   3  -7   5    1.25    0.47
  -3  -7  -5    0.66    0.38
   3  -7   5    1.48    0.62
   3   7   5    1.59    0.47
  -3   7  -5    0.97    0.32
  -3   7  -5    1.16    0.28
   4  -7   5    0.39    0.37
   4  -7   5    0.36    0.47
   4  -7   5    0.41    0.61
   4  -7   5   -0.49    0.53
  -4   7  -5    0.22    0.27
   4   7   5    0.24    0.43
   4   7   5    0.72    0.35
  -4   7  -5    0.20    0.25
  -5  -7  -5    3.58    0.52
   5  -7   5    1.95    0.70
   5  -7   5    2.66    0.68
   5  -7   5    2.47    0.53
   5  -7   5    3.61    0.62
   5  -7   5    3.56    0.56
   5  -7   5    2.85    0.72
   5   7   5    3.99    0.62
  -5   7  -5    3.16    0.43
  -5   7  -5    3.34    0.49
  -6  -7  -5    0.86    0.46
   6  -7   5   -0.29    0.61
   6  -7   5    0.32    0.45
   6  -7   5    0.47    0.34
   6  -7   5    0.55    0.53
   6  -7   5    0.44    0.39
   6  -7   5    0.28    0.58
  -6   7  -5   -0.30    0.28
   6   7   5    0.77    0.43
   6   7   5    0.16    0.37
   7  -7   5    4.93    0.91
  -7  -7  -5    5.49    0.64
  -7  -7  -5    4.52    0.70
   7  -7   5    4.87    0.66
   7  -7   5    5.00    0.67
   7  -7   5    5.83    0.68
   7  -7   5    5.19    0.71
  -7   7  -5    6.51    0.62
  -7   7  -5    6.10    0.64
   7   7   5    5.32    0.65
   7   7   5    6.30    0.75
   8  -7   5    2.21    0.48
   8  -7   5    2.43    0.49
   8  -7   5    3.21    0.61
  -8  -7  -5    2.79    0.46
  -8  -7  -5    3.03    0.59
   8  -7   5    2.14    0.74
   8  -7   5    2.54    0.47
  -8   7  -5    2.31    0.39
   8   7   5    2.81    0.49
   8   7   5    2.05    0.50
  -8   7  -5    2.83    0.46
   9  -7   5    0.77    0.66
   9  -7   5    1.37    0.39
   9  -7   5    0.63    0.38
   9  -7   5    1.04    0.41
  -9  -7  -5    1.48    0.44
   9  -7   5    0.78    0.46
  -9  -7  -5    1.05    0.33
  -9   7  -5    0.89    0.39
   9   7   5    1.47    0.37
   9   7   5    0.80    0.42
  -9   7  -5    0.69    0.30
 -10  -7  -5    1.39    0.42
  10  -7   5    2.25    0.51
  10  -7   5    1.28    0.38
  10  -7   5    0.58    0.67
 -10   7  -5    0.88    0.30
  10   7   5    0.98    0.39
  10   7   5    1.15    0.34
  11  -7   5    0.14    0.29
  11  -7   5    1.18    0.58
  11  -7   5   -0.18    0.34
 -11  -7  -5    0.09    0.34
  11  -7   5    0.24    0.31
  11   7   5   -0.15    0.27
 -11   7  -5    0.10    0.22
 -11   7  -5    0.33    0.35
  12  -7   5    1.22    0.34
  12  -7   5    1.58    0.34
 -12   7  -5    1.29    0.35
  12   7   5    1.64    0.31
  12   8  -5    2.90    0.49
 -11  -8   5    2.24    0.32
  11  -8  -5    0.98    0.46
 -11  -8   5    2.47    0.38
 -11   8   5    1.98    0.35
  11   8  -5    1.61    0.51
 -11   8   5    2.15    0.42
 -10  -8   5    9.21    0.84
  10  -8  -5    9.26    0.98
 -10  -8   5    9.32    1.08
 -10  -8   5   10.09    0.78
  10   8  -5   10.44    0.77
 -10   8   5   10.59    0.85
  10   8  -5    8.93    1.01
  -9  -8   5    4.25    0.84
   9  -8  -5    3.40    0.70
  -9  -8   5    3.26    0.47
   9   8  -5    3.14    0.73
  -9   8   5    3.86    0.59
   9   8  -5    4.29    0.49
  -9   8   5    4.26    0.54
  -8  -8   5    0.89    0.33
   8  -8  -5    1.27    0.61
  -8  -8   5    0.86    0.61
  -8   8   5    0.71    0.40
   8   8  -5    1.17    0.61
   8   8  -5    2.05    0.40
  -7  -8   5    4.55    0.93
  -7  -8   5    5.62    0.63
  -7  -8   5    4.97    0.90
  -7  -8   5    4.37    0.57
   7  -8  -5    4.67    0.81
   7   8  -5    4.79    0.80
  -7   8   5    5.71    0.66
   7   8  -5    5.83    0.90
   6  -8  -5    2.26    0.66
   6  -8  -5    3.11    0.90
  -6  -8   5    3.04    0.50
  -6  -8   5    2.01    0.44
  -6   8   5    3.33    0.59
   6   8  -5    3.05    0.49
  -5  -8   5    1.44    0.55
   5  -8  -5    0.12    0.52
   5  -8  -5    0.44    0.74
  -5  -8   5    1.05    0.60
   5  -8  -5   -0.16    0.40
  -5  -8   5    0.94    0.70
  -5  -8   5    0.32    0.33
  -5   8   5    1.49    0.49
   5   8  -5    0.69    0.37
   5   8  -5    0.85    0.30
   4  -8  -5    0.18    0.44
  -4  -8   5    0.44    0.38
  -4  -8   5    0.10    0.47
   4  -8  -5    0.00    0.70
  -4  -8   5    0.51    0.33
  -4  -8   5    0.14    0.64
  -4  -8   5    0.11    0.59
  -4  -8   5    0.54    0.36
   4  -8  -5    0.05    0.51
  -4   8   5    0.72    0.36
  -4   8   5    1.13    0.50
   4   8  -5    0.82    0.38
   4   8  -5    0.75    0.28
  -3  -8   5    1.84    0.41
  -3  -8   5    1.47    0.64
   3  -8  -5    1.13    0.48
  -3  -8   5    1.18    0.55
   3  -8  -5    1.36    0.79
  -3  -8   5    1.16    0.67
   3  -8  -5    1.07    0.55
  -3  -8   5    1.36    0.41
  -3  -8   5    1.86    0.46
   3   8  -5    0.86    0.30
  -3   8   5    1.50    0.55
  -3   8   5    1.23    0.40
  -2  -8   5    1.47    0.66
  -2  -8   5    0.76    0.37
  -2  -8   5    1.34    0.41
   2  -8  -5    0.95    0.58
  -2  -8   5    0.68    0.64
  -2  -8   5    1.03    0.55
   2  -8  -5    0.76    0.79
   2  -8  -5    0.75    0.44
   2   8  -5    0.73    0.30
  -2   8   5    0.36    0.48
  -2   8   5    0.45    0.38
   1  -8  -5    0.75    0.79
  -1  -8   5    1.55    0.42
  -1  -8   5    1.79    0.58
  -1  -8   5    2.23    0.74
  -1  -8   5    1.96    0.45
  -1  -8   5    1.31    0.62
  -1  -8   5    1.61    0.83
   1   8  -5    1.99    0.35
  -1   8   5    2.24    0.46
  -1   8   5    1.43    0.50
   1   8  -5    1.50    0.39
   0  -8   5    0.38    0.60
   0  -8   5    0.22    0.78
   0  -8   5    0.27    0.57
   0  -8  -5    0.84    0.36
   0  -8   5    1.06    0.36
   0  -8   5   -0.62    0.48
   0  -8  -5    0.05    0.73
   0  -8   5   -0.11    0.44
   0  -8   5    0.52    0.37
   0   8  -5    0.39    0.25
   0   8  -5    0.14    0.30
   0   8  -5    1.06    0.44
   0   8   5    0.33    0.45
   1  -8   5    1.00    0.65
   1  -8   5    1.12    0.47
   1  -8   5    1.71    0.45
  -1  -8  -5    1.29    0.40
   1  -8   5    1.40    0.70
   1  -8   5    1.31    0.41
   1  -8   5    1.47    0.60
  -1  -8  -5    0.87    0.69
  -1   8  -5    0.72    0.28
   1   8   5    0.73    0.44
  -1   8  -5    1.24    0.36
   1   8   5    0.79    0.46
   2  -8   5    3.69    0.57
  -2  -8  -5    3.68    0.90
   2  -8   5    3.61    0.60
  -2  -8  -5    2.70    0.51
   2  -8   5    2.72    0.77
   2  -8   5    2.29    0.73
   2  -8   5    2.69    0.50
   2   8   5    2.68    0.58
  -2   8  -5    3.39    0.47
  -2   8  -5    2.78    0.42
  -3  -8  -5    5.75    0.68
   3  -8   5    5.93    0.69
   3  -8   5    7.04    0.79
   3  -8   5    5.91    0.77
   3  -8   5    6.00    0.95
   3  -8   5    6.68    0.98
  -3  -8  -5    5.30    1.01
   3   8   5    6.32    0.77
  -3   8  -5    5.30    0.62
   3   8   5    5.78    0.67
  -3   8  -5    6.66    0.63
   4  -8   5    1.07    0.49
  -4  -8  -5    1.22    0.74
   4  -8   5    1.50    0.40
  -4  -8  -5    1.83    0.44
   4  -8   5    1.33    0.61
   4   8   5    1.38    0.40
  -4   8  -5    1.38    0.32
   4   8   5    0.73    0.43
  -4   8  -5    0.67    0.33
  -5  -8  -5    3.06    0.50
   5  -8   5    1.76    0.53
   5  -8   5    2.06    0.73
   5  -8   5    1.50    0.66
   5  -8   5    2.76    0.47
   5  -8   5    2.74    0.48
  -5   8  -5    2.07    0.40
   5   8   5    3.01    0.56
  -5   8  -5    2.07    0.36
   5   8   5    2.90    0.48
   6  -8   5    0.87    0.46
  -6  -8  -5    0.64    0.35
  -6  -8  -5    0.55    0.43
   6  -8   5    1.27    0.62
   6  -8   5    0.82    0.59
   6   8   5    0.42    0.33
  -6   8  -5    0.54    0.28
  -6   8  -5    0.77    0.56
   6   8   5    0.76    0.40
  -7  -8  -5    8.90    0.90
   7  -8   5    8.33    1.11
   7  -8   5   10.01    1.00
  -7  -8  -5   12.19    0.88
   7  -8   5   10.07    0.88
   7  -8   5    9.52    0.90
   7   8   5   11.28    0.90
  -7   8  -5    9.47    0.77
  -7   8  -5   11.03    0.92
   7   8   5   11.04    0.95
   8  -8   5   12.82    1.05
  -8  -8  -5   14.38    0.99
  -8  -8  -5   12.13    1.07
   8  -8   5   13.83    1.13
   8  -8   5   14.10    1.37
   8  -8   5   15.35    1.04
   8  -8   5   14.10    1.02
  -8   8  -5   12.69    0.92
   8   8   5   11.85    1.05
   8   8   5   14.77    1.02
   9  -8   5    1.55    0.38
   9  -8   5    1.47    0.34
   9  -8   5    0.97    0.56
  -9  -8  -5    1.52    0.29
   9  -8   5    1.51    0.33
   9  -8   5    1.36    0.43
  -9  -8  -5    1.33    0.39
   9   8   5    1.32    0.33
  -9   8  -5    1.63    0.35
  10  -8   5    0.43    0.35
  10  -8   5    1.02    0.28
 -10  -8  -5    0.74    0.30
  10  -8   5    0.69    0.30
 -10   8  -5    1.24    0.27
  10   8   5    0.45    0.26
   9  -9  -5    0.84    0.47
  -9  -9   5    0.57    0.22
  -8  -9   5    1.81    0.58
  -8  -9   5    0.79    0.47
  -8  -9   5    2.12    0.32
   8  -9  -5    1.42    0.53
   8   9  -5    2.58    0.52
   8   9  -5    2.19    0.30
  -8   9   5    2.60    0.38
  -7  -9   5    0.46    0.48
   7  -9  -5    0.42    0.50
  -7  -9   5    0.47    0.24
   7   9  -5   -0.52    0.50
  -7   9   5    0.66    0.33
   7   9  -5    0.07    0.24
  -6  -9   5    0.09    0.58
   6  -9  -5    0.66    0.52
  -6  -9   5    0.52    0.28
  -6  -9   5    0.38    0.54
   6  -9  -5    0.05    0.61
  -6   9   5    0.16    0.33
   6   9  -5    0.36    0.26
   6   9  -5    0.00    0.49
  -5  -9   5    1.83    0.61
  -5  -9   5    1.96    0.72
  -5  -9   5    1.38    0.38
  -5  -9   5    2.16    0.37
   5  -9  -5    0.82    0.69
   5  -9  -5    2.13    0.61
   5   9  -5    2.06    0.36
   5   9  -5    0.49    0.56
  -5   9   5    2.02    0.41
   5   9  -5    3.02    0.82
  -5   9   5    2.25    0.49
  -4  -9   5    2.84    0.62
  -4  -9   5    2.83    0.72
   4  -9  -5    2.95    0.67
   4  -9  -5    1.61    0.76
  -4  -9   5    2.36    0.70
  -4  -9   5    3.61    0.45
  -4  -9   5    3.40    0.48
  -4   9   5    3.34    0.48
   4   9  -5    4.35    0.49
  -4   9   5    2.97    0.55
  -3  -9   5    1.62    0.67
  -3  -9   5    2.58    0.55
  -3  -9   5    3.39    0.46
  -3  -9   5    2.09    0.65
   3  -9  -5    2.20    0.82
  -3   9   5    2.87    0.46
  -3   9   5    2.29    0.50
   3   9  -5    2.74    0.43
  -2  -9   5    2.66    0.74
  -2  -9   5    2.31    0.62
   2  -9  -5    2.16    0.62
  -2  -9   5    3.17    0.46
  -2  -9   5    2.14    0.74
   2  -9  -5    1.38    0.78
  -2   9   5    1.98    0.51
   2   9  -5    2.84    0.46
  -2   9   5    2.82    0.44
  -1  -9   5    2.65    0.45
   1  -9  -5    2.89    0.82
  -1  -9   5    1.61    0.72
  -1  -9   5    2.73    0.64
  -1  -9   5    1.58    0.70
   1   9  -5    3.10    0.35
  -1   9   5    2.26    0.49
   0  -9   5    1.83    0.70
   0  -9   5    2.65    0.43
   0  -9   5    2.76    0.62
   0  -9  -5    2.59    0.82
   0   9  -5    2.51    0.36
   0   9   5    2.06    0.47
   0   9  -5    2.80    0.45
   0   9  -5    3.14    0.46
  -1  -9  -5    2.36    0.41
   1  -9   5    3.02    0.47
   1  -9   5    3.07    0.69
   1  -9   5    2.70    0.50
  -1  -9  -5    1.27    0.71
   1  -9   5    2.83    0.76
   1  -9   5    2.26    0.61
  -1   9  -5    1.61    0.32
   1   9   5    2.36    0.49
  -1   9  -5    2.31    0.45
   2  -9   5    5.07    0.56
   2  -9   5    3.86    0.56
  -2  -9  -5    3.12    0.81
   2  -9   5    4.97    0.59
   2  -9   5    3.67    0.72
  -2  -9  -5    5.43    0.55
  -2   9  -5    3.67    0.43
   2   9   5    4.08    0.58
  -2   9  -5    4.30    0.57
   3  -9   5    4.16    0.75
   3  -9   5    5.35    0.56
   3  -9   5    4.74    0.62
   3  -9   5    5.22    0.58
   3  -9   5    3.99    0.72
  -3  -9  -5    2.80    0.69
  -3  -9  -5    5.33    0.55
  -3   9  -5    4.75    0.61
   3   9   5    4.26    0.58
  -3   9  -5    4.17    0.43
  -4  -9  -5    1.49    0.35
   4  -9   5    1.32    0.36
  -4  -9  -5    1.20    0.54
   4  -9   5    1.40    0.53
   4  -9   5    2.11    0.47
   4  -9   5    2.50    0.66
   4   9   5    1.04    0.33
  -4   9  -5    0.75    0.25
   5  -9   5    2.50    0.43
   5  -9   5    1.46    0.45
  -5  -9  -5    2.42    0.38
   5  -9   5    2.08    0.54
   5   9   5    1.78    0.36
   5   9   5    2.08    0.42
  -5   9  -5    2.94    0.47
   6  -9   5    7.91    0.91
   6  -9   5   10.02    1.07
   6  -9   5   10.43    0.82
  -6  -9  -5   11.83    0.80
   6  -9   5   11.72    0.79
   6  -9   5    9.10    0.90
   6   9   5   10.29    0.83
   6   9   5   10.69    0.78
   7  -9   5    3.64    0.47
  -7  -9  -5    3.22    0.38
   7  -9   5    4.14    0.60
  -7   9  -5    4.06    0.46
  -2 -10   5   -0.10    0.52
   2 -10  -5    0.53    0.51
   2  10  -5    0.67    0.34
   1 -10  -5    2.02    0.53
  -1 -10   5    3.32    0.42
   1  10  -5    3.37    0.39
  -1  10   5    2.39    0.54
   0 -10   5    0.47    0.65
   0 -10   5    0.29    0.29
   0 -10  -5    0.49    0.44
   0  10  -5    0.54    0.25
   0  10   5    0.25    0.40
  19   0  -6   -0.20    0.25
 -19   0   6    0.52    0.44
 -18   0   6    0.73    0.48
  18   0  -6    0.52    0.31
  17   0  -6   -0.03    0.30
 -17   0   6   -0.10    0.47
  16   0  -6    8.27    0.79
 -16   0   6    5.62    0.86
  15   0  -6   -0.35    0.30
 -15   0   6    0.00    0.51
  14   0  -6    8.15    0.81
 -13   0   6    5.61    1.03
 -12   0   6    3.27    0.80
 -11   0   6   24.33    1.98
  10   0  -6   16.93    1.43
 -10   0   6   20.37    1.62
   9   0  -6    8.29    0.83
  -9   0   6    8.95    0.82
  -9   0   6    8.39    0.96
   8   0  -6    3.45    0.52
  -8   0   6    2.64    0.58
  -8   0   6    4.70    0.55
  -7   0   6    1.35    0.32
  -7   0   6    0.86    0.31
   7   0  -6    0.66    0.30
  -7   0   6    1.65    0.35
  -7   0   6    0.57    0.32
  -6   0   6   12.34    0.94
  -6   0   6   10.97    1.01
  -6   0   6   15.33    0.94
   6   0  -6   12.56    0.95
  -5   0   6    3.67    0.47
   5   0  -6    4.07    0.49
  -5   0   6    4.68    0.59
  -5   0   6    4.39    0.49
  -4   0   6  107.56    6.59
  -4   0   6  117.45    6.58
  -4   0   6  123.97    6.57
  -3   0   6    4.38    0.45
  -3   0   6    3.49    0.44
   3   0  -6    2.99    0.48
  -2   0   6  162.92    9.80
  -2   0   6  163.34    9.38
   2   0  -6  174.12    9.82
  -2   0   6  168.94    9.38
   2   0  -6  157.45    9.44
   2   0  -6  178.78    9.81
   1   0  -6    0.67    0.18
   1   0  -6    0.60    0.48
  -1   0   6    0.51    0.23
  -1   0   6    0.00    0.34
  -1   0   6    0.73    0.23
   1   0  -6    0.55    0.49
   1   0  -6    0.98    0.21
  -1   0   6    0.67    0.21
   0   0   6  171.59   11.00
   0   0  -6  225.56   12.22
   0   0  -6  217.58   12.16
   0   0   6  180.49   11.01
   0   0   6  201.05   11.01
   0   0  -6  188.74   11.02
   0   0   6  189.97   11.07
   0   0   6  207.41   12.17
   1   0   6   72.36    4.22
  -1   0  -6   76.10    5.48
   1   0   6   75.44    4.19
   1   0   6   70.60    4.20
   2   0   6    0.68    0.27
  -2   0  -6    0.88    0.82
   2   0   6    0.77    0.22
   2   0   6    1.12    0.25
   3   0   6   43.48    2.72
  -3   0  -6   44.39    2.59
   3   0   6   43.32    2.63
   3   0   6   46.09    2.69
  -3   0  -6   45.19    4.28
   4   0   6  142.28    7.99
   4   0   6  138.73    7.93
   5   0   6   28.96    1.81
   5   0   6   25.49    1.72
   6   0   6    6.64    0.65
   6   0   6    7.36    0.73
  -7   0  -6   32.86    1.95
   7   0   6   31.55    2.15
   8   0   6  120.86    6.97
  -8   0  -6  117.62    6.70
  -9   0  -6   15.88    1.13
   9   0   6   17.73    1.41
 -10   0  -6   59.16    3.47
 -10   0  -6   59.49    3.43
  10   0   6   57.58    3.77
  11   0   6    8.50    1.15
 -11   0  -6   11.95    0.93
 -11   0  -6   10.29    0.84
  12   0   6    5.14    0.75
  12   0   6    3.02    0.48
 -12   0  -6    3.48    0.55
  12   0   6    5.10    0.99
  12   0   6    3.80    0.69
  12   0   6    3.00    0.54
  12   0   6    3.50    0.58
 -12   0  -6    3.39    0.49
  13   0   6    0.00    0.39
  13   0   6    0.57    0.67
 -13   0  -6    0.29    0.32
  13   0   6    0.09    0.45
  13   0   6    0.25    0.32
 -13   0  -6   -0.29    0.33
  13   0   6   -0.25    0.25
 -14   0  -6   13.76    1.26
  14   0   6   11.92    1.05
 -14   0  -6   14.18    1.02
  14   0   6   14.93    1.30
  14   0   6   12.17    1.06
  14   0   6   13.82    1.55
  14   0   6   13.91    1.29
  15   0   6   -0.05    0.44
  15   0   6    0.41    0.61
 -15   0  -6   -0.34    0.42
  15   0   6    0.05    0.30
 -16   0  -6    0.17    0.32
  16   0   6    0.15    0.26
  16   0   6   -0.21    0.53
  16   0   6    0.41    0.44
  16   0   6    0.20    0.29
 -16   0  -6    0.23    0.40
 -17   0  -6    0.71    0.28
  17   0   6    0.51    0.42
  17   0   6    0.62    0.24
 -17   0  -6   -0.42    0.38
 -19  -1   6    5.40    0.62
 -19   1   6    4.27    0.40
  19   1  -6    4.53    0.46
 -19   1   6    4.09    0.57
 -18  -1   6    4.30    0.64
  18  -1  -6    5.30    0.57
 -18   1   6    5.20    0.67
 -18   1   6    5.80    0.53
  18   1  -6    5.78    0.58
 -17  -1   6    1.07    0.52
  17  -1  -6    1.74    0.42
 -17  -1   6    1.90    0.36
 -17   1   6    1.78    0.37
 -17   1   6    1.13    0.54
  17   1  -6    2.56    0.43
 -16  -1   6    1.11    0.56
  16  -1  -6    0.24    0.34
 -16  -1   6    0.70    0.32
  16   1  -6   -0.14    0.32
 -16   1   6    0.69    0.35
 -16   1   6   -0.48    0.47
 -15  -1   6    2.06    0.39
 -15  -1   6    1.77    0.62
 -15   1   6    1.76    0.44
  15   1  -6    1.67    0.45
 -15   1   6    1.89    0.58
  14  -1  -6    6.36    0.71
 -14  -1   6    5.72    0.84
  14   1  -6    5.58    0.67
 -14   1   6    8.21    0.75
 -14   1   6    4.12    0.77
 -13  -1   6    0.91    0.65
 -13   1   6    1.70    0.70
 -12  -1   6    1.02    0.59
 -12   1   6    1.43    0.60
  12   1  -6    0.78    0.48
 -11  -1   6    1.28    0.60
 -11   1   6    2.65    0.71
  11   1  -6    2.08    0.55
 -10  -1   6   13.68    1.31
 -10  -1   6    9.75    1.05
 -10   1   6   16.16    1.37
  10   1  -6   15.36    1.20
  -9  -1   6   15.27    1.30
  -9  -1   6   13.45    1.08
  -9   1   6   13.10    1.24
   9   1  -6   12.72    1.12
  -8  -1   6    4.21    0.66
  -8  -1   6    2.83    0.47
  -8  -1   6    2.43    0.45
   8   1  -6    3.34    0.56
   8   1  -6    2.47    0.46
  -8   1   6    2.68    0.47
  -8   1   6    3.93    0.63
   7  -1  -6   56.34    3.46
  -7  -1   6   63.05    3.44
  -7  -1   6   58.46    3.63
  -7  -1   6   59.99    3.47
  -7   1   6   58.76    3.46
  -7   1   6   53.64    3.56
  -7   1   6   62.53    3.46
   7   1  -6   58.29    3.48
   7   1  -6   53.72    3.51
   6  -1  -6    4.43    0.54
  -6  -1   6    4.63    0.57
  -6  -1   6    3.30    0.47
  -6  -1   6    3.61    0.50
  -6  -1   6    4.99    0.65
  -6   1   6    6.09    0.54
  -6   1   6    5.07    0.53
  -6   1   6    4.51    0.53
   6   1  -6    6.18    0.59
  -6   1   6    6.48    0.64
  -5  -1   6    9.48    0.78
   5  -1  -6   10.64    0.77
  -5  -1   6    9.57    0.86
  -5  -1   6   10.44    0.82
  -5   1   6    9.87    0.82
  -5   1   6    8.60    0.75
  -5   1   6   10.71    0.77
   5   1  -6   10.50    0.83
   4  -1  -6   71.77    3.96
  -4  -1   6   73.91    3.99
  -4  -1   6   64.12    3.98
  -4  -1   6   63.46    4.02
  -4   1   6   66.15    3.95
   4   1  -6   71.99    4.01
  -4   1   6   69.72    3.95
  -3  -1   6   43.33    2.65
  -3  -1   6   51.47    2.64
  -3  -1   6   45.28    2.63
   3  -1  -6   44.13    2.89
   3  -1  -6   50.45    2.62
  -3   1   6   38.32    2.58
   3   1  -6   39.53    2.61
  -3   1   6   41.94    2.59
   2  -1  -6  336.22   18.83
   2  -1  -6  353.24   19.45
   2  -1  -6  353.43   18.63
  -2  -1   6  325.14   18.62
  -2  -1   6  290.60   18.63
  -2  -1   6  349.80   18.63
  -2   1   6  334.53   18.62
   2   1  -6  345.38   19.20
  -2   1   6  344.89   18.62
   2   1  -6  323.58   19.18
  -1  -1   6   54.94    3.40
   1  -1  -6   59.25    3.42
  -1  -1   6   48.44    3.37
   1  -1  -6   67.81    4.45
  -1  -1   6   61.26    3.41
   1  -1  -6   62.15    3.59
   1  -1  -6   56.78    3.55
   1   1  -6   62.85    4.26
  -1   1   6   53.78    3.40
   1   1  -6   64.33    4.25
  -1   1   6   58.70    3.40
  -1   1   6   59.69    4.33
   0  -1  -6  105.03    6.03
   0  -1  -6  110.26    7.15
   0  -1   6   86.42    5.89
   0  -1   6  110.82    5.89
   0  -1   6  103.71    5.88
   0  -1  -6  112.67    5.92
   0  -1  -6  106.25    6.04
   0   1   6  107.87    5.89
   0   1   6  104.75    5.91
   0   1  -6  106.21    6.92
   0   1   6  106.85    5.90
   0   1  -6  103.70    6.96
   0   1   6   90.60    6.94
   1  -1   6   86.33    5.26
  -1  -1  -6   89.30    5.53
   1  -1   6   90.43    5.29
  -1  -1  -6   97.07    5.33
   1  -1   6   77.46    5.29
   1  -1   6   88.12    5.26
  -1  -1  -6  100.93    6.79
  -1   1  -6  106.14    6.77
   1   1   6  101.70    5.29
   1   1   6   93.73    5.31
   1   1   6   95.60    5.31
   2  -1   6   68.55    4.27
   2  -1   6   70.43    4.33
   2  -1   6   69.19    4.25
   2  -1   6   75.07    4.33
  -2  -1  -6   71.13    5.82
  -2  -1  -6   81.15    4.37
   2   1   6   77.11    4.29
   2   1   6   78.78    4.34
  -2   1  -6   83.60    6.00
   2   1   6   76.77    4.32
   3  -1   6   55.91    3.54
  -3  -1  -6   62.94    3.59
   3  -1   6   55.54    3.48
   3  -1   6   55.20    3.56
   3   1   6   62.25    3.49
   3   1   6   63.06    3.56
   3   1   6   66.28    3.59
  -3   1  -6   62.72    3.59
   4  -1   6   27.71    1.91
   4  -1   6   30.43    1.91
   4   1   6   28.60    1.88
  -4   1  -6   31.73    1.94
   4   1   6   29.78    1.91
   4   1   6   29.27    2.02
   5  -1   6   46.28    2.80
   5   1   6   42.74    2.74
   5   1   6   44.63    2.62
   5   1   6   46.59    2.79
  -5   1  -6   44.43    2.81
   6  -1   6    6.37    0.81
   6   1   6    8.15    0.80
  -6   1  -6    9.03    0.89
   6   1   6    8.81    0.79
   7  -1   6   16.10    1.18
  -7  -1  -6   13.24    0.92
  -7   1  -6   13.47    1.23
   7   1   6   13.23    1.15
  -7   1  -6   13.24    0.90
   7   1   6   13.81    1.12
  -8  -1  -6   32.76    2.08
   8  -1   6   33.71    2.33
   8   1   6   34.42    2.34
   8   1   6   38.19    2.35
  -8   1  -6   34.09    2.06
  -8   1  -6   35.21    2.43
  -9  -1  -6   26.44    1.72
   9  -1   6   23.78    1.94
  -9   1  -6   29.15    1.70
  -9   1  -6   29.68    2.12
   9   1   6   25.52    1.96
  10  -1   6   46.87    3.12
 -10  -1  -6   47.04    2.81
 -10  -1  -6   45.01    3.11
 -10  -1  -6   47.71    2.77
  10   1   6   46.54    3.09
 -10   1  -6   44.24    2.75
 -10   1  -6   49.15    2.80
 -11  -1  -6   24.43    1.59
  11  -1   6   21.43    1.88
 -11  -1  -6   27.14    1.67
 -11   1  -6   23.92    1.63
 -11   1  -6   24.89    1.58
 -12  -1  -6   15.88    1.15
  12  -1   6   13.75    1.19
  12  -1   6   14.78    1.42
[truncated: 772,888 more chars]
