# Supplementary material for: Crystal structure of (−)-(2R,3S,4R,5R)-5-(1,3-di­thian-2-yl)-3-methyl-1-(triiso­propyl­sil­yloxy)hexane-2,4-diol
Source: Acta Crystallogr Sect E Struct Rep Online. 2014 Nov 21;70(Pt 12):o1285–6. doi: 10.1107/S160053681402443X (PMC4257393; doi:10.1107/S160053681402443X)
Supplement: Supplementary file 2 [file e-70-o1285-Isup2.hkl]

#
# h,k,l, Fc-squared, Fo-squared, sigma(Fo-squared), status flag
#
data_I
_shelx_title ' dp5 in P2(1)'
_shelx_refln_list_code          4
_shelx_F_calc_maximum      208.78
_exptl_crystal_F_000       928.00
_reflns_d_resolution_high  0.8117

loop_
 _space_group_symop_operation_xyz
 'x, y, z'
 '-x, y+1/2, -z'

_cell_length_a    15.9691
_cell_length_b     8.3420
_cell_length_c    19.1245
_cell_angle_alpha  90.000
_cell_angle_beta  101.253
_cell_angle_gamma  90.000

_shelx_F_squared_multiplier     1.000

loop_
 _refln_index_h
 _refln_index_k
 _refln_index_l
 _refln_F_squared_calc
 _refln_F_squared_meas
 _refln_F_squared_sigma
 _refln_observed_status
   0 -10   0        429.85        390.42        35.83 o
   1 -10   0         78.08         79.15        11.37 o
   2 -10   0        256.46        258.35        20.34 o
   3 -10   0        219.23        186.61        32.48 o
   4 -10   0        380.50        348.53       105.94 o
   1  -9   0        907.77        925.03        29.89 o
   2  -9   0       1971.20       1897.53        50.25 o
   3  -9   0        198.16        207.91        13.69 o
   4  -9   0        318.35        322.17        14.56 o
   5  -9   0        558.60        594.20        35.86 o
   6  -9   0        507.17        517.99        24.67 o
   7  -9   0          5.24          2.68         9.76 o
   8  -9   0         84.90         67.62        10.81 o
   0  -8   0        259.33        285.12        22.32 o
   1  -8   0        852.46        817.10        27.03 o
   2  -8   0         72.90         79.35         9.24 o
   3  -8   0       1847.19       1675.76        40.35 o
   4  -8   0         72.50         73.10         8.86 o
   5  -8   0        133.10        116.48        11.85 o
   6  -8   0        131.05        135.86        14.82 o
   7  -8   0       1548.83       1509.34        51.23 o
   8  -8   0        223.62        206.87        20.75 o
   9  -8   0        158.09        166.85        26.89 o
  10  -8   0         61.57         78.57         9.48 o
  11  -8   0        111.23        110.92        10.62 o
  12  -8   0        108.57         74.75        17.53 o
   1  -7   0        140.31        156.69        23.62 o
   2  -7   0       2042.74       2048.10       135.58 o
   3  -7   0       1787.20       1747.99        64.92 o
   4  -7   0        448.97        453.34        26.32 o
   5  -7   0         46.37         43.92         8.42 o
   6  -7   0        251.56        216.36        12.56 o
   7  -7   0        281.37        291.34        15.37 o
   8  -7   0        377.73        397.38        24.38 o
   9  -7   0        946.59        915.06        29.79 o
  10  -7   0        464.90        492.83        26.48 o
  11  -7   0        275.20        282.34        14.79 o
  12  -7   0          8.03          0.75        10.22 o
  13  -7   0        473.94        541.95        24.99 o
  14  -7   0        148.34        141.25        20.10 o
   0  -6   0       2602.71       2750.73       167.54 o
   1  -6   0       2071.74       2007.30        90.03 o
   2  -6   0        517.53        483.46        28.76 o
   3  -6   0        347.91        367.50        26.58 o
   4  -6   0        258.36        284.63        29.05 o
   5  -6   0        697.93        708.73        46.68 o
   6  -6   0        900.19        958.52        54.38 o
   7  -6   0        506.67        476.54        40.37 o
   8  -6   0        257.76        258.87        12.84 o
   9  -6   0        613.59        551.37        20.38 o
  10  -6   0        536.67        539.17        20.56 o
  11  -6   0         91.76        102.36        13.23 o
  12  -6   0        421.82        475.32        20.40 o
  13  -6   0        155.06        145.15        11.25 o
  14  -6   0         18.36         20.52         7.44 o
  15  -6   0        101.68        101.85         8.22 o
   1  -5   0       2230.33       2399.11        68.40 o
   2  -5   0       1075.67       1119.81        39.62 o
   3  -5   0       3076.76       3359.02       101.43 o
   4  -5   0        581.09        540.03        25.08 o
   5  -5   0       6907.77       7332.06       276.05 o
   6  -5   0        759.04        743.53        39.49 o
   7  -5   0        649.82        688.29        47.39 o
   8  -5   0        264.31        212.87        26.71 o
   9  -5   0       1029.64       1102.43        67.79 o
  10  -5   0        110.61        108.17        11.45 o
  11  -5   0         90.48         79.84        10.14 o
  12  -5   0        208.30        198.95        13.65 o
  13  -5   0        298.73        333.80        18.76 o
  14  -5   0         34.14         35.52        11.49 o
  15  -5   0          0.87         12.85         8.11 o
  16  -5   0         13.19         13.44        10.34 o
   0  -4   0        631.14        734.90        46.61 o
   1  -4   0       1180.51       1314.85        40.20 o
   2  -4   0       2213.56       2425.89        66.10 o
   3  -4   0       5790.96       5902.72       150.20 o
   4  -4   0       1221.01       1204.15        60.62 o
   5  -4   0       1034.20       1088.03        34.21 o
   6  -4   0       1153.81       1233.13        53.56 o
   7  -4   0       1522.86       1613.53       111.35 o
   8  -4   0        215.92        232.49        38.66 o
   9  -4   0        233.72        239.71        42.27 o
  10  -4   0        722.17        754.78        51.53 o
  11  -4   0        259.01        289.93        31.82 o
  12  -4   0        576.55        508.37        19.56 o
  13  -4   0          8.24         12.28         8.65 o
  14  -4   0         13.73         17.51        10.34 o
  15  -4   0         45.23         40.65        10.89 o
  16  -4   0        157.96        149.86        13.95 o
  17  -4   0         86.87        104.41        10.49 o
   1  -3   0       1899.24       2250.65        82.66 o
   2  -3   0       6067.45       6089.83       164.90 o
   3  -3   0       4058.94       4089.22       111.21 o
   4  -3   0        281.08        270.03        17.15 o
   5  -3   0       2061.75       2200.26        79.36 o
   6  -3   0       2151.27       2187.63        79.55 o
   7  -3   0       4918.26       5222.70       214.50 o
   8  -3   0       3974.34       4143.75       178.97 o
   9  -3   0         79.49         81.47        18.95 o
  10  -3   0       2283.92       2169.99       108.39 o
  11  -3   0        695.66        641.75        89.18 o
  12  -3   0        733.60        700.57        73.20 o
  13  -3   0        277.47        273.16        14.88 o
  14  -3   0        722.97        687.56        24.49 o
  15  -3   0        245.46        270.84        14.38 o
  16  -3   0         53.40         54.90         8.51 o
  17  -3   0          2.48         28.11         9.04 o
  18  -3   0         40.98         49.63         8.12 o
   0  -2   0       7636.42       8710.75       299.00 o
   1  -2   0        922.10       1033.19        44.04 o
   2  -2   0        624.68        756.24        57.37 o
   3  -2   0        713.59        671.98        23.42 o
   4  -2   0       2802.24       2991.62        81.04 o
   5  -2   0       3654.57       3367.09        94.69 o
   6  -2   0        806.90        829.70        69.56 o
   7  -2   0        456.53        475.00        31.09 o
   8  -2   0       5264.61       5450.19       232.71 o
   9  -2   0       2433.47       2409.03       114.93 o
  10  -2   0        167.04        185.59        37.12 o
  11  -2   0        320.25        305.95        32.34 o
  12  -2   0       2541.52       2560.51       170.63 o
  13  -2   0       1605.46       1562.41        77.15 o
  14  -2   0        167.51        143.54        11.62 o
  15  -2   0       1419.98       1347.38        37.59 o
  16  -2   0        395.83        423.05        25.04 o
  17  -2   0        161.24        166.18        11.38 o
  18  -2   0          7.29          3.57        13.62 o
   1  -1   0       5181.86       5802.91       163.23 o
   2  -1   0      24246.78      28640.74      1526.15 o
   3  -1   0       1097.91        997.16        39.37 o
   4  -1   0        763.46        815.85        33.12 o
   5  -1   0       3912.04       3985.81       100.74 o
   6  -1   0      11030.96      11386.14       383.66 o
   7  -1   0        706.89        688.55        34.40 o
   8  -1   0        491.10        515.97        34.79 o
   9  -1   0       1954.01       2165.75       101.94 o
  10  -1   0       4676.82       4850.21       206.39 o
  11  -1   0        452.92        438.18        58.25 o
  12  -1   0         34.37         13.92        24.74 o
  13  -1   0        147.09        171.15        42.79 o
  14  -1   0        390.32        395.69        20.91 o
  15  -1   0         83.06         92.81        12.09 o
  16  -1   0        191.44        185.25        16.99 o
  17  -1   0        308.41        313.06        23.26 o
  18  -1   0        260.23        260.49        19.96 o
  19  -1   0         64.78         73.43        11.79 o
   1   0   0      11304.47      13050.84       591.90 o
   2   0   0         37.79        101.76        18.63 o
   3   0   0       6061.44       6546.23       174.73 o
   4   0   0      42567.66      47764.33      1191.43 o
   5   0   0       4357.75       4391.89       114.91 o
   6   0   0        815.68        821.76        40.33 o
   7   0   0       4742.68       5138.42       155.14 o
   8   0   0       2805.60       2866.15       148.47 o
   9   0   0        708.06        802.12        69.59 o
  10   0   0       1499.88       1451.66       108.77 o
  11   0   0        105.99         63.41        28.35 o
  12   0   0        226.91        192.80        42.79 o
  13   0   0          6.45         31.45        33.51 o
  14   0   0         46.37         39.86        10.91 o
  15   0   0         80.06         74.48        13.41 o
  16   0   0         53.20         53.72        10.09 o
  17   0   0          5.15          5.83         7.82 o
  18   0   0        148.11        154.00        12.32 o
  19   0   0          1.60          7.40        12.07 o
   1   1   0       4811.48       5291.71       162.40 o
   2   1   0      25794.94      29381.78       854.11 o
   3   1   0        980.38        864.88        35.05 o
   4   1   0        965.84        935.91        50.79 o
   5   1   0       3683.36       3753.25       107.08 o
   6   1   0      11358.32      11536.83       328.29 o
   7   1   0        568.82        580.29        35.59 o
   8   1   0        634.05        650.16        36.41 o
   9   1   0       2105.71       2335.06       103.13 o
  10   1   0       4702.54       4901.46       166.08 o
  11   1   0        395.22        481.48        63.92 o
  12   1   0         46.15         29.23        14.09 o
  13   1   0        128.66        203.62        48.97 o
  14   1   0        414.89        419.89        20.55 o
  15   1   0         72.16         57.62        13.52 o
  16   1   0        193.26        210.42        15.32 o
  17   1   0        309.26        305.17        20.76 o
  18   1   0        250.40        241.18        14.36 o
  19   1   0         63.70         66.50        12.86 o
   0   2   0       7892.69       9278.55       551.07 o
   1   2   0       1009.74       1073.22        55.01 o
   2   2   0        670.25        774.85        29.95 o
   3   2   0        628.38        593.38        20.56 o
   4   2   0       3102.62       3279.09        92.22 o
   5   2   0       3469.64       3120.66        89.86 o
   6   2   0        803.10        783.86        49.75 o
   7   2   0        476.19        460.36        42.53 o
   8   2   0       5790.67       5784.15       233.59 o
   9   2   0       2630.91       2636.57        92.15 o
  10   2   0        178.18        239.48        37.63 o
  11   2   0        273.64        282.74        24.26 o
  12   2   0       2334.74       2357.63        90.26 o
  13   2   0       1671.08       1573.58        75.60 o
  14   2   0        139.35        129.44        13.65 o
  15   2   0       1316.48       1238.49        42.01 o
  16   2   0        352.02        340.84        18.10 o
  17   2   0        159.62        163.50        14.65 o
  18   2   0          3.73          0.05        13.40 o
   1   3   0       2038.85       2483.74        86.14 o
   2   3   0       6398.60       6755.37       284.27 o
   3   3   0       4016.27       3917.07       137.01 o
   4   3   0        181.34        166.87        14.50 o
   5   3   0       1967.02       2199.99        78.16 o
   6   3   0       2090.70       2113.63        77.84 o
   7   3   0       5033.83       5055.25       173.47 o
   8   3   0       4085.68       4201.45       143.45 o
   9   3   0        118.84        115.22        13.93 o
  10   3   0       2257.26       2354.33        86.35 o
  11   3   0        761.60        829.39        33.51 o
  12   3   0        758.06        860.31        58.25 o
  13   3   0        250.78        247.23        15.12 o
  14   3   0        669.59        646.52        36.59 o
  15   3   0        263.30        299.60        22.69 o
  16   3   0         49.45         55.83        20.21 o
  17   3   0          4.02          4.57        10.60 o
  18   3   0         33.88         42.81        11.27 o
   0   4   0        420.54        546.95        48.97 o
   1   4   0        920.47       1036.95        56.12 o
   2   4   0       2209.87       2465.33        84.41 o
   3   4   0       5599.11       5646.13       236.57 o
   4   4   0       1182.99       1041.31        55.53 o
   5   4   0        979.80       1008.82        44.38 o
   6   4   0       1236.40       1310.43        44.08 o
   7   4   0       1479.01       1586.72        53.32 o
   8   4   0        173.45        179.49        15.26 o
   9   4   0        200.19        194.85        17.04 o
  10   4   0        773.14        864.15        33.79 o
  11   4   0        242.31        266.31        23.74 o
  12   4   0        587.38        536.39        24.96 o
  13   4   0         10.78          8.28        11.83 o
  14   4   0         13.74         10.74        10.46 o
  15   4   0         55.81         50.92        11.54 o
  16   4   0        169.33        207.08        16.19 o
  17   4   0         94.18         88.41        11.12 o
   1   5   0       2381.74       2555.15       106.96 o
   2   5   0       1122.43       1074.07        52.70 o
   3   5   0       3272.39       3334.78       116.19 o
   4   5   0        529.29        527.80        24.09 o
   5   5   0       6758.18       7130.27       207.86 o
   6   5   0        792.77        824.21        32.61 o
   7   5   0        704.60        796.87        28.14 o
   8   5   0        210.50        207.85        14.37 o
   9   5   0        929.58        974.92        40.79 o
  10   5   0         78.27         50.39        13.84 o
  11   5   0        110.01        115.83        16.08 o
  12   5   0        212.99        201.79        17.69 o
  13   5   0        299.73        315.67        23.89 o
  14   5   0         40.29         53.13        13.62 o
  15   5   0          1.64         -3.59        11.61 o
  16   5   0         12.89         41.36        16.24 o
   0   6   0       2609.51       2658.52       116.14 o
   1   6   0       2042.37       1929.16        88.10 o
   2   6   0        454.29        432.09        30.80 o
   3   6   0        412.39        474.07        30.61 o
   4   6   0        234.27        280.03        28.22 o
   5   6   0        626.89        668.39        31.30 o
   6   6   0        757.03        770.09        35.76 o
   7   6   0        434.34        410.53        22.16 o
   8   6   0        271.97        293.57        50.30 o
   9   6   0        551.23        564.34        26.56 o
  10   6   0        496.74        551.57        31.33 o
  11   6   0         66.37         79.34        18.89 o
  12   6   0        397.12        432.06        27.44 o
  13   6   0        133.26        163.49        18.19 o
  14   6   0         23.23         13.78        10.00 o
  15   6   0        115.77        133.65        10.33 o
   1   7   0        105.15         99.23        13.82 o
   2   7   0       2153.68       2017.82        92.11 o
   3   7   0       1690.41       1597.70        78.52 o
   4   7   0        496.38        519.42        28.46 o
   5   7   0         33.50         21.54        12.02 o
   6   7   0        234.38        224.73        22.77 o
   7   7   0        231.36        247.38        22.08 o
   8   7   0        366.55        383.27        21.35 o
   9   7   0        903.44        863.12        42.36 o
  10   7   0        447.36        443.47        28.17 o
  11   7   0        286.18        289.33        24.39 o
  12   7   0         11.31         22.64        10.85 o
  13   7   0        495.67        472.66        25.89 o
   0   8   0        204.50        223.21        35.05 o
   1   8   0        810.79        812.49        38.57 o
   2   8   0         63.01         73.82        13.94 o
   3   8   0       1795.38       1643.58        54.66 o
   4   8   0         54.63         55.91        15.24 o
   5   8   0        113.32         99.00        16.95 o
   6   8   0        137.69        153.77        15.37 o
   7   8   0       1505.66       1347.95        66.52 o
   8   8   0        206.91        177.55        17.91 o
   9   8   0        187.71        223.81        15.28 o
  10   8   0         59.36         69.12        11.31 o
  11   8   0        111.37        101.80        24.74 o
  12   8   0         92.27         74.75        17.01 o
   1   9   0        875.99        802.18        36.77 o
   2   9   0       1888.29       1823.04        58.23 o
   3   9   0        178.07        190.50        15.73 o
   4   9   0        269.58        288.97        14.87 o
   5   9   0        523.10        561.75        28.22 o
   6   9   0        480.77        510.08        31.63 o
   7   9   0          7.50          6.58         8.53 o
   8   9   0         98.41         92.69        10.11 o
   9   9   0        284.71        263.67        30.16 o
   0  10   0        492.69        441.22        25.24 o
   1  10   0         92.10        103.69         8.74 o
   2  10   0        282.48        278.94        16.40 o
   3  10   0        242.73        217.89        17.53 o
   4  10   0        397.75        362.40        33.51 o
  -4 -10   1        111.88         88.19        18.91 o
  -3 -10   1         46.19         35.64        13.28 o
  -2 -10   1          2.95         -3.67        11.28 o
  -1 -10   1        163.70        159.38        26.14 o
   0 -10   1         56.92         63.36        10.65 o
   1 -10   1          7.99         -1.44         9.75 o
   2 -10   1         96.32         93.15        13.32 o
   3 -10   1        162.40        159.67        20.59 o
   4 -10   1         92.00        107.22        30.41 o
  -9  -9   1          9.77         12.37        10.83 o
  -8  -9   1        160.54        158.30        15.80 o
  -7  -9   1        200.15        226.79        20.50 o
  -6  -9   1        322.91        284.78        22.90 o
  -5  -9   1        163.98        172.73        15.10 o
  -4  -9   1        110.35        108.38        17.00 o
  -3  -9   1        452.23        458.60        19.94 o
  -2  -9   1        379.92        391.45        20.79 o
  -1  -9   1         76.36         72.93         9.99 o
   0  -9   1        258.43        264.39        18.20 o
   1  -9   1        583.63        571.44        22.74 o
   2  -9   1         75.22         73.31         9.11 o
   3  -9   1          1.82          2.49         7.82 o
   4  -9   1        102.15        112.27        11.50 o
   5  -9   1        231.12        250.28        38.82 o
   6  -9   1         15.59         11.68        10.78 o
   7  -9   1         31.69         25.42        10.83 o
   8  -9   1         53.77         49.14        19.07 o
 -11  -8   1         22.39         15.02         8.03 o
 -10  -8   1        479.26        506.71        20.10 o
  -9  -8   1        517.53        495.92        23.58 o
  -8  -8   1        663.12        676.10        32.47 o
  -7  -8   1        554.88        563.93        23.02 o
  -6  -8   1        166.48        159.65        12.81 o
  -5  -8   1        183.04        161.75        13.12 o
  -4  -8   1        334.49        323.49        22.59 o
  -3  -8   1        264.61        237.52        13.90 o
  -2  -8   1          1.58          8.63        10.14 o
  -1  -8   1        406.00        372.30        17.69 o
   0  -8   1        135.89        124.16        11.93 o
   1  -8   1         36.24         30.90         8.45 o
   2  -8   1        141.04        146.43        11.80 o
   3  -8   1        136.21        119.09        10.85 o
   4  -8   1         34.50         30.53         8.09 o
   5  -8   1        100.63         86.99        10.52 o
   6  -8   1        182.79        169.58        13.71 o
   7  -8   1        222.29        228.58        18.91 o
   8  -8   1         26.97         20.46         8.82 o
   9  -8   1        138.44        140.11        14.51 o
  10  -8   1          1.19         -4.12         7.45 o
  11  -8   1        253.38        247.77        13.06 o
 -14  -7   1        143.31        143.83        20.10 o
 -13  -7   1         85.03         80.80        14.20 o
 -12  -7   1         56.90         61.98        19.59 o
 -11  -7   1        419.87        432.85        23.96 o
 -10  -7   1        374.19        400.68        19.30 o
  -9  -7   1        264.56        274.19        17.05 o
  -8  -7   1         72.81         64.37        10.55 o
  -7  -7   1        165.47        157.08        11.25 o
  -6  -7   1        370.32        325.61        19.43 o
  -5  -7   1        140.05        157.10        11.75 o
  -4  -7   1         63.49         52.12         9.89 o
  -3  -7   1        112.09         96.40        29.38 o
  -2  -7   1         76.98         84.54        27.32 o
  -1  -7   1         29.30         36.09        23.71 o
   0  -7   1         69.27         25.26        23.20 o
   1  -7   1        221.43        194.34        37.12 o
   2  -7   1        146.39        131.45        30.93 o
   3  -7   1        346.17        324.94        18.83 o
   4  -7   1        226.83        212.80        12.04 o
   5  -7   1        199.37        174.14        13.99 o
   6  -7   1         82.25         80.86         9.22 o
   7  -7   1         95.66         80.03        10.96 o
   8  -7   1         24.20         25.34         9.63 o
   9  -7   1        543.60        552.46        25.74 o
  10  -7   1         63.58         68.11         9.24 o
  11  -7   1          7.20         15.86         8.42 o
  12  -7   1        284.17        311.20        18.81 o
  13  -7   1        545.04        617.53        26.15 o
 -15  -6   1        151.84        151.34        10.67 o
 -14  -6   1        248.13        234.26        13.41 o
 -13  -6   1         66.71         60.64        11.39 o
 -12  -6   1        155.59        148.97        14.40 o
 -11  -6   1         11.98         -6.66        12.16 o
 -10  -6   1        469.05        463.90        27.93 o
  -9  -6   1        177.16        155.19        13.16 o
  -8  -6   1         34.02         27.71         8.57 o
  -7  -6   1          0.31        -16.46        16.46 o
  -6  -6   1        657.59        583.79        44.99 o
  -5  -6   1         88.80         73.64        18.94 o
  -4  -6   1        461.90        421.45        46.23 o
  -3  -6   1        114.77        123.77        16.55 o
  -2  -6   1         71.38         54.56        12.75 o
  -1  -6   1        181.99        140.47        20.62 o
   0  -6   1        709.37        628.46        64.44 o
   1  -6   1        168.01        148.47        17.26 o
   2  -6   1        340.46        318.16        30.81 o
   3  -6   1         28.55         36.84        13.55 o
   4  -6   1       1341.07       1294.21        64.22 o
   5  -6   1        181.70        161.89        20.48 o
   6  -6   1          0.69          1.05        14.43 o
   7  -6   1        203.03        178.98        27.16 o
   8  -6   1        806.12        702.56        25.39 o
   9  -6   1        101.17         93.13         9.89 o
  10  -6   1        764.39        752.13        29.48 o
  11  -6   1         98.84        107.27        11.88 o
  12  -6   1        173.75        202.13        14.51 o
  13  -6   1        135.25        155.34        14.48 o
  14  -6   1        423.75        427.98        17.47 o
  15  -6   1        229.92        212.80        12.92 o
 -16  -5   1        131.37        121.66        12.21 o
 -15  -5   1        185.41        196.06        15.87 o
 -14  -5   1         23.79         24.07         8.68 o
 -13  -5   1        136.74        139.59        11.75 o
 -12  -5   1        179.61        165.57        14.12 o
 -11  -5   1        196.13        185.63        13.71 o
 -10  -5   1        230.22        242.11        13.62 o
  -9  -5   1        431.56        426.24        61.34 o
  -8  -5   1        803.14        776.85        49.22 o
  -7  -5   1        850.35        805.61        62.89 o
  -6  -5   1        832.26        746.41        33.73 o
  -5  -5   1        708.02        710.49        27.92 o
  -4  -5   1        513.92        507.26        24.74 o
  -3  -5   1         62.38         58.34         9.39 o
  -2  -5   1        200.18        202.88        18.27 o
  -1  -5   1        135.10        129.16        12.19 o
   0  -5   1          5.92          4.05         7.08 o
   1  -5   1        480.64        430.51        21.45 o
   2  -5   1        513.62        532.38        23.99 o
   3  -5   1        102.69        102.50        11.85 o
   4  -5   1        817.76        821.26        67.30 o
   5  -5   1        220.31        202.57        26.49 o
   6  -5   1        752.66        734.70        38.30 o
   7  -5   1        222.91        222.27        26.54 o
   8  -5   1        222.45        242.45        39.69 o
   9  -5   1        906.32       1004.12        59.00 o
  10  -5   1        207.34        226.77        14.27 o
  11  -5   1        183.96        188.95        14.18 o
  12  -5   1        196.08        215.72        13.49 o
  13  -5   1        182.30        191.43        18.79 o
  14  -5   1        302.00        314.89        17.40 o
  15  -5   1         57.86         91.46        14.73 o
  16  -5   1         27.22         26.80         8.09 o
 -17  -4   1        226.98        276.67        18.49 o
 -16  -4   1         45.22         54.43        10.45 o
 -15  -4   1        262.96        299.54        40.71 o
 -14  -4   1         70.14         70.53        11.75 o
 -13  -4   1        478.99        483.99        21.02 o
 -12  -4   1        413.79        409.70        17.92 o
 -11  -4   1        660.00        605.71        46.10 o
 -10  -4   1        100.45         89.72        21.87 o
  -9  -4   1       1049.42       1123.13        51.67 o
  -8  -4   1         57.47         51.36        13.56 o
  -7  -4   1        900.98        903.47        40.76 o
  -6  -4   1        326.07        331.46        17.71 o
  -5  -4   1        225.56        214.82        13.89 o
  -4  -4   1        115.65        107.82        10.56 o
  -3  -4   1        469.31        456.43        18.64 o
  -2  -4   1        223.13        211.02        12.31 o
  -1  -4   1        255.32        254.20        13.46 o
   0  -4   1         45.99         39.00         5.99 o
   1  -4   1        118.57        119.97         8.59 o
   2  -4   1         88.32         83.52         8.38 o
   3  -4   1        239.30        245.18        21.95 o
   4  -4   1        104.38         90.51        12.10 o
   5  -4   1        405.40        424.71        33.17 o
   6  -4   1         53.86         51.85        15.30 o
   7  -4   1        171.19        194.86        34.54 o
   8  -4   1        596.54        654.17        69.08 o
   9  -4   1          5.49         30.41        24.23 o
  10  -4   1        102.48        196.92        41.76 o
  11  -4   1        275.27        271.83        23.67 o
  12  -4   1         87.11         89.77         9.32 o
  13  -4   1         67.89         77.73         8.71 o
  14  -4   1         51.11         48.49        10.53 o
  15  -4   1        382.14        385.39        28.05 o
  16  -4   1        337.56        352.22        26.64 o
  17  -4   1         15.20         -0.81         8.42 o
 -18  -3   1        122.29        148.33        17.95 o
 -17  -3   1         21.38         17.21        10.65 o
 -16  -3   1        319.28        329.80        18.36 o
 -15  -3   1        705.79        684.95        25.95 o
 -14  -3   1        240.23        244.26        14.61 o
 -13  -3   1        113.26         92.05        10.40 o
 -12  -3   1       1641.97       1622.57        69.53 o
 -11  -3   1         55.64         42.33        19.66 o
 -10  -3   1        386.48        475.06        42.79 o
  -9  -3   1         53.16         49.01        17.29 o
  -8  -3   1       1157.81       1188.13        63.38 o
  -7  -3   1          4.86          5.10        11.60 o
  -6  -3   1        249.21        308.31        20.76 o
  -5  -3   1        933.86        902.68        32.36 o
  -4  -3   1         20.12         14.40         7.31 o
  -3  -3   1        841.98        835.92        31.35 o
  -2  -3   1        657.38        649.68        44.19 o
  -1  -3   1        549.31        531.20        18.59 o
   0  -3   1        372.59        386.62        14.83 o
   1  -3   1        954.58        976.40        27.73 o
   2  -3   1       1282.98       1311.22        44.99 o
   3  -3   1        163.23        178.26        11.80 o
   4  -3   1         55.87         67.80        10.41 o
   5  -3   1        396.40        400.04        22.31 o
   6  -3   1        910.37       1008.64        43.00 o
   7  -3   1        201.08        225.16        23.82 o
   8  -3   1       1348.13       1449.43        74.15 o
   9  -3   1        200.53        183.00        35.57 o
  10  -3   1        970.68       1025.34        86.09 o
  11  -3   1        107.90        130.42        33.51 o
  13  -3   1        231.34        225.45        15.03 o
  14  -3   1        591.89        560.34        21.99 o
  15  -3   1         87.82         72.61         9.82 o
  16  -3   1        319.42        310.52        23.49 o
  17  -3   1        265.31        261.49        14.81 o
  18  -3   1         73.26         76.44         9.39 o
 -19  -2   1         54.52         53.10        13.92 o
 -18  -2   1         85.73         84.80        10.61 o
 -17  -2   1        129.55        140.27        24.03 o
 -16  -2   1        382.71        363.39        20.58 o
 -15  -2   1        602.58        600.88        23.82 o
 -14  -2   1        183.39        168.59        15.25 o
 -13  -2   1        743.55        681.50        76.29 o
 -12  -2   1        129.91        140.22        39.69 o
 -11  -2   1        688.22        764.77        48.66 o
 -10  -2   1        666.32        703.43        44.98 o
  -9  -2   1        684.01        768.43        45.86 o
  -8  -2   1          6.25         12.03        11.44 o
  -7  -2   1        262.61        253.09        23.76 o
  -6  -2   1        981.20        959.66        60.12 o
  -5  -2   1        874.80        892.85        36.03 o
  -4  -2   1        992.73        971.31        28.70 o
  -3  -2   1        630.66        593.10        19.13 o
  -2  -2   1        533.12        511.76        22.33 o
  -1  -2   1        143.28        139.84        15.67 o
   0  -2   1        540.36        519.78        20.81 o
   1  -2   1        273.08        292.38        20.68 o
   2  -2   1        949.71        888.42        27.96 o
   3  -2   1        524.42        470.83        19.27 o
   4  -2   1       1467.09       1445.37        69.09 o
   5  -2   1         42.88         46.02         7.13 o
   6  -2   1        725.52        793.95        41.90 o
   7  -2   1       1058.55       1038.50        54.28 o
   8  -2   1       3522.24       3780.27       162.91 o
   9  -2   1        704.80        775.49        47.24 o
  10  -2   1        210.94        244.21        28.43 o
  11  -2   1        960.17        973.33        60.76 o
  12  -2   1       1082.94       1079.28        66.03 o
  13  -2   1        131.60        155.99        13.52 o
  14  -2   1         23.14         18.75        11.17 o
  15  -2   1        270.92        230.32        16.02 o
  16  -2   1        282.35        300.32        20.34 o
  17  -2   1        278.02        266.11        15.69 o
  18  -2   1        344.71        360.47        16.70 o
 -19  -1   1         32.91         25.59        19.59 o
 -18  -1   1        272.53        297.79        25.23 o
 -17  -1   1         19.77         24.76         9.40 o
 -16  -1   1         60.42         85.84        11.40 o
 -15  -1   1         33.55         34.45        12.47 o
 -14  -1   1        186.13        172.94        12.94 o
 -13  -1   1        445.55        302.09        54.64 o
 -12  -1   1        654.33        656.24        72.69 o
 -11  -1   1       1780.97       1880.04       133.52 o
 -10  -1   1        338.56        360.34        50.52 o
  -9  -1   1        168.84        216.86        28.35 o
  -8  -1   1        976.60       1111.84        56.85 o
  -7  -1   1        703.23        759.44        38.60 o
  -6  -1   1         66.56         77.06        11.65 o
  -5  -1   1        270.92        259.69        14.51 o
  -4  -1   1         79.90         85.04        10.57 o
  -3  -1   1       1101.55       1073.82        42.24 o
  -2  -1   1         34.06         21.28         7.43 o
  -1  -1   1        454.01        418.33        26.41 o
   0  -1   1         78.99         81.33         7.37 o
   1  -1   1         22.09         21.38         5.99 o
   2  -1   1        759.71        686.04        30.42 o
   3  -1   1        538.43        446.46        24.75 o
   4  -1   1        764.82        686.19        27.17 o
   5  -1   1        467.06        462.41        31.35 o
   6  -1   1       1873.08       1913.94       118.50 o
   7  -1   1        224.68        286.56        27.58 o
   8  -1   1        527.69        639.12        42.79 o
   9  -1   1        516.46        515.81        60.83 o
  10  -1   1       2790.51       2891.21       133.99 o
  11  -1   1         97.97         99.57        21.47 o
  12  -1   1        173.93        139.70        38.15 o
  13  -1   1       2336.72       2291.93       164.96 o
  14  -1   1         92.60         97.43        11.90 o
  15  -1   1        111.63        104.35        14.64 o
  16  -1   1        134.56        156.96        19.05 o
  17  -1   1        140.99        159.40        12.78 o
  18  -1   1         32.65         28.86         9.05 o
  19  -1   1         63.32         90.73        28.35 o
 -19   0   1         32.19         18.21        10.46 o
 -18   0   1         22.90         27.67         9.16 o
 -17   0   1         20.78         18.83         9.62 o
 -16   0   1         93.85         96.18        10.60 o
 -15   0   1         18.50         28.90        10.52 o
 -14   0   1        354.84        402.01        17.98 o
 -13   0   1       1303.54       1344.95       112.90 o
 -12   0   1        166.49        181.97        45.36 o
 -11   0   1        104.23         83.00        30.41 o
 -10   0   1       1977.26       2113.05       144.86 o
  -9   0   1        345.06        436.12        47.94 o
  -8   0   1          7.37          3.46         8.82 o
  -7   0   1        356.79        491.45        26.02 o
  -6   0   1        507.42        534.40        26.27 o
  -5   0   1        190.02        177.95        14.13 o
  -4   0   1       1474.38       1005.47        67.43 o
  -3   0   1       1307.84       1105.72        63.04 o
  -2   0   1       2717.39       2336.75        87.79 o
  -1   0   1         30.37         -3.74         3.74 o
   0   0   1        587.66        499.74        17.75 o
   1   0   1         58.45          1.57         5.62 o
   2   0   1        175.25        179.23        12.52 o
   3   0   1        246.25        234.40        16.58 o
   4   0   1        598.00        576.85        33.61 o
   5   0   1         10.42         11.63         6.04 o
   6   0   1        158.08        181.84        12.63 o
   7   0   1        653.62        801.87        33.63 o
   8   0   1        129.70        156.28        19.19 o
   9   0   1         43.17         43.01        13.47 o
  10   0   1       1663.45       1673.97        78.52 o
  11   0   1       1327.00       1306.29       105.16 o
  12   0   1       1961.02       1917.40        90.41 o
  13   0   1         13.52         14.43        30.93 o
  14   0   1        391.84        419.57        23.96 o
  15   0   1        283.93        275.00        17.68 o
  16   0   1         27.52         35.70         8.72 o
  17   0   1         55.81         44.26         9.72 o
  18   0   1         20.03          3.32         9.00 o
  19   0   1        174.01        203.11        28.35 o
 -19   1   1         33.29         44.33         9.38 o
 -18   1   1        293.24        303.89        17.92 o
 -17   1   1         15.68         23.63         9.64 o
 -16   1   1         82.25        110.61        12.65 o
 -15   1   1         29.28         26.32        14.89 o
 -14   1   1        178.83        170.18        22.88 o
 -13   1   1        455.70        330.95        55.16 o
 -12   1   1        687.25        684.07        74.75 o
 -11   1   1       1749.95       1772.82       133.52 o
 -10   1   1        331.09        451.45        45.11 o
  -9   1   1        157.86        229.75        29.64 o
  -8   1   1       1061.29       1158.87        57.22 o
  -7   1   1        685.53        716.92        56.53 o
  -6   1   1         67.62         66.89         7.86 o
  -5   1   1        309.97        297.94        14.42 o
  -4   1   1        101.56         84.13         8.19 o
  -3   1   1       1089.54       1049.31        46.41 o
  -2   1   1         31.75         19.44         7.05 o
  -1   1   1        425.12        404.56        26.56 o
   0   1   1         75.37         61.89        17.65 o
   1   1   1         24.56         25.49         5.97 o
   2   1   1        779.30        722.45        32.86 o
   3   1   1        531.59        434.87        23.95 o
   4   1   1        764.52        682.31        38.41 o
   5   1   1        479.97        454.28        24.86 o
   6   1   1       1891.47       1927.84        89.88 o
   7   1   1        241.51        314.16        18.88 o
   8   1   1        519.13        632.85        37.87 o
   9   1   1        446.77        423.05        43.04 o
  10   1   1       2759.16       3090.40       107.31 o
  11   1   1         93.33         99.83        17.56 o
  12   1   1        178.28        229.49        23.80 o
  13   1   1       2305.99       2280.59       106.09 o
  14   1   1        121.79        124.45        11.27 o
  15   1   1         99.55         85.56        10.70 o
  16   1   1        141.72        172.85        13.34 o
  17   1   1        151.41        115.16        12.01 o
  18   1   1         30.27         33.28         9.71 o
 -19   2   1         52.32         53.61        15.47 o
 -18   2   1        104.49        122.90        15.98 o
 -17   2   1        121.14        106.31        16.07 o
 -16   2   1        419.40        430.69        21.53 o
 -15   2   1        599.12        561.55        26.81 o
 -14   2   1        138.25        127.00        15.73 o
 -12   2   1        137.18        113.02        24.26 o
 -11   2   1        659.77        692.03        49.10 o
 -10   2   1        638.88        683.04        45.29 o
  -9   2   1        736.19        790.46        46.90 o
  -8   2   1          7.75         10.99        11.06 o
  -7   2   1        265.91        250.76        18.24 o
  -6   2   1       1019.20        990.22        38.69 o
  -5   2   1        893.49        855.96        29.85 o
  -4   2   1        993.05        969.78        30.93 o
  -3   2   1        593.51        548.30        18.97 o
  -2   2   1        509.91        484.41        21.85 o
  -1   2   1        140.44        122.43        19.33 o
   0   2   1        542.16        449.05        51.76 o
   1   2   1        289.72        306.82        31.17 o
   2   2   1        921.26        815.15        60.33 o
   3   2   1        535.78        493.49        17.69 o
   4   2   1       1529.20       1487.30        50.13 o
   5   2   1         41.29         48.69         6.95 o
   6   2   1        702.03        787.04        33.24 o
   7   2   1       1088.18       1093.02        54.38 o
   8   2   1       3621.10       3845.03       163.76 o
   9   2   1        695.89        809.19        36.46 o
  10   2   1        216.10        284.46        29.02 o
  11   2   1        985.97       1095.85        39.54 o
  12   2   1       1049.17       1152.20        68.34 o
  13   2   1        137.88        147.95        12.78 o
  14   2   1         16.08          9.15        13.35 o
  15   2   1        307.24        276.54        25.82 o
  16   2   1        295.52        282.38        29.38 o
  18   2   1        346.21        303.82        32.22 o
 -18   3   1        130.25        136.47        14.66 o
 -17   3   1         24.00          4.39        17.21 o
 -16   3   1        334.94        328.52        18.62 o
 -15   3   1        705.66        692.53        30.27 o
 -14   3   1        231.36        257.10        16.02 o
 -13   3   1        116.00        126.25        15.64 o
 -12   3   1       1604.96       1624.26        78.53 o
 -11   3   1         62.47         62.10        13.60 o
 -10   3   1        429.90        504.72        43.19 o
  -9   3   1         36.58         40.47        10.90 o
  -8   3   1       1220.32       1198.50        42.04 o
  -7   3   1          5.02         13.24         8.97 o
  -6   3   1        241.99        289.08        20.43 o
  -5   3   1        961.69        868.19        36.54 o
  -4   3   1         33.16         25.96         8.08 o
  -3   3   1        817.71        855.50        28.22 o
  -2   3   1        655.88        618.41        24.88 o
  -1   3   1        507.83        526.70        22.11 o
   0   3   1        390.34        411.81        22.96 o
   1   3   1        979.31       1030.77        36.79 o
   2   3   1       1275.34       1260.40        45.72 o
   3   3   1        168.97        186.11        15.09 o
   4   3   1         47.49         69.37        10.00 o
   5   3   1        409.93        396.65        21.65 o
   6   3   1        968.04        946.70        40.85 o
   7   3   1        221.70        208.10        18.06 o
   8   3   1       1369.19       1511.59        58.31 o
   9   3   1        204.80        295.45        39.87 o
  10   3   1       1002.62       1093.94        39.51 o
  11   3   1         94.34         95.30        12.16 o
  12   3   1        222.34        264.02        19.09 o
  13   3   1        237.31        228.58        30.64 o
  14   3   1        625.89        644.23        60.57 o
  15   3   1         85.27         65.11        31.70 o
  16   3   1        328.14        290.10        28.46 o
  17   3   1        263.28        258.56        18.17 o
  18   3   1         78.52         89.45        13.15 o
 -17   4   1        200.23        170.30        14.16 o
 -16   4   1         54.08         37.87        17.53 o
 -15   4   1        279.05        269.80        21.07 o
 -14   4   1         62.37         77.24        14.80 o
 -13   4   1        460.63        449.46        33.89 o
 -12   4   1        398.90        379.87        22.71 o
 -11   4   1        655.79        650.98        52.07 o
 -10   4   1        117.29        136.69        26.06 o
  -9   4   1       1041.79       1129.71        41.70 o
  -8   4   1         47.86         45.96        15.23 o
  -7   4   1        853.19        858.13        33.60 o
  -6   4   1        325.25        326.84        23.56 o
  -5   4   1        241.42        269.72        27.68 o
  -4   4   1        110.49        110.50        21.55 o
  -3   4   1        496.58        506.44        24.71 o
  -2   4   1        199.37        190.31        14.45 o
  -1   4   1        268.70        257.28        20.74 o
   0   4   1         32.71          9.34         9.25 o
   1   4   1        126.68        127.39        15.46 o
   2   4   1         82.62         88.56        10.86 o
   3   4   1        205.55        204.79        19.84 o
   4   4   1         85.95        100.15        12.66 o
   5   4   1        409.14        430.90        27.57 o
   6   4   1         51.60         48.29         8.64 o
   7   4   1        158.18        157.62        13.70 o
   8   4   1        649.76        638.99        28.35 o
   9   4   1          4.25          5.00         7.65 o
  10   4   1        112.68        127.14        17.40 o
  11   4   1        241.79        253.08        17.56 o
  12   4   1         86.71         98.55        12.37 o
  13   4   1         69.12         62.44        10.99 o
  14   4   1         54.14         55.13        15.63 o
  15   4   1        388.31        401.09        21.01 o
  16   4   1        330.68        354.54        17.93 o
  17   4   1         17.24         18.49        11.92 o
 -17   5   1         66.77         45.36        27.32 o
 -16   5   1        123.08         95.25        29.90 o
 -15   5   1        198.83        196.28        20.99 o
 -14   5   1         16.39         23.01        11.46 o
 -13   5   1        149.17        140.57        20.84 o
 -12   5   1        146.52        164.18        19.20 o
 -11   5   1        236.98        244.45        22.06 o
 -10   5   1        235.65        264.29        22.65 o
  -9   5   1        462.77        484.10        29.46 o
  -8   5   1        775.30        732.74        32.37 o
  -7   5   1        798.48        774.25        28.32 o
  -6   5   1        830.49        787.61        31.78 o
  -5   5   1        739.29        736.99        29.93 o
  -4   5   1        500.41        501.06        23.51 o
  -3   5   1         87.94        103.81        10.14 o
  -2   5   1        192.86        206.91        21.79 o
  -1   5   1        149.47        157.63        16.05 o
   0   5   1          5.15         13.25         7.34 o
   1   5   1        495.70        481.39        23.43 o
   2   5   1        497.85        510.67        39.18 o
   3   5   1        104.13        115.87        12.63 o
   4   5   1        793.10        851.12        32.52 o
   5   5   1        212.21        200.84        15.33 o
   6   5   1        694.08        699.46        30.26 o
   7   5   1        218.73        266.46        25.67 o
   8   5   1        219.87        231.74        19.05 o
   9   5   1        925.58        958.27        37.80 o
  10   5   1        226.83        259.52        16.72 o
  11   5   1        178.92        187.56        17.88 o
  12   5   1        170.75        185.11        15.46 o
  13   5   1        207.54        208.08        24.26 o
  14   5   1        293.70        330.92        23.78 o
  15   5   1         64.20         79.72        13.67 o
  16   5   1         32.69         33.60         9.59 o
 -15   6   1        157.13        163.31        30.41 o
 -14   6   1        246.16        263.87        19.05 o
 -13   6   1         85.52         83.61        12.72 o
 -12   6   1        153.48        185.93        15.89 o
 -11   6   1          9.10         -4.04        11.19 o
 -10   6   1        489.26        440.25        29.15 o
  -9   6   1        161.64        157.22        14.90 o
  -8   6   1         38.15         43.12        11.46 o
  -7   6   1          0.06          0.16        17.34 o
  -6   6   1        617.30        655.00        38.81 o
  -5   6   1         77.78         54.94        13.66 o
  -4   6   1        460.09        466.33        30.28 o
  -3   6   1        126.69        125.55        18.78 o
  -2   6   1         70.65         69.25        14.43 o
  -1   6   1        174.45        193.30        16.37 o
   0   6   1        694.33        634.87        41.14 o
   1   6   1        158.03        132.32        16.59 o
   2   6   1        345.09        317.79        42.27 o
   3   6   1         21.63         22.84         7.58 o
   4   6   1       1305.97       1318.99        45.55 o
   5   6   1        152.24        158.39        13.77 o
   6   6   1          1.18          1.97         8.41 o
   7   6   1        185.72        158.56        17.11 o
   8   6   1        809.26        788.74        47.30 o
   9   6   1        109.11        114.33        15.70 o
  10   6   1        781.21        770.65        32.66 o
  11   6   1        106.67        120.54        14.49 o
  12   6   1        154.88        181.52        32.58 o
  13   6   1        126.54        157.85        21.01 o
  14   6   1        415.17        458.38        23.55 o
  15   6   1        218.26        190.44        18.21 o
 -14   7   1        152.84        140.18        18.18 o
 -13   7   1         98.21        105.66        11.31 o
 -12   7   1         60.69         70.68        10.77 o
 -11   7   1        380.05        403.16        25.12 o
 -10   7   1        385.23        381.28        32.95 o
  -9   7   1        248.84        271.17        19.56 o
  -8   7   1         84.76         71.70        15.27 o
  -7   7   1        152.02        156.29        18.15 o
  -6   7   1        343.93        299.39        23.09 o
  -5   7   1        113.59         99.09        12.75 o
  -4   7   1         74.65         62.44        10.10 o
  -3   7   1        115.60        118.72        25.19 o
  -2   7   1         68.40         81.47        25.52 o
  -1   7   1         25.59         22.62        11.73 o
   0   7   1         70.27         56.85        17.27 o
   1   7   1        235.26        204.87        23.04 o
   2   7   1        144.27        129.11        18.53 o
   3   7   1        362.09        344.79        23.36 o
   4   7   1        231.19        235.98        15.21 o
   5   7   1        220.76        205.23        16.24 o
   6   7   1         88.24         94.67        11.28 o
   7   7   1         99.18         85.04        12.42 o
   8   7   1         29.24         23.44         9.66 o
   9   7   1        513.15        541.71        25.37 o
  10   7   1         85.78         83.51        12.94 o
  11   7   1         10.79          5.73        15.12 o
  12   7   1        289.62        289.76        17.03 o
  13   7   1        537.61        533.85        28.24 o
 -12   8   1          4.40        -10.31        11.34 o
 -11   8   1         31.61         33.53         9.46 o
 -10   8   1        461.16        479.73        22.57 o
  -9   8   1        515.53        542.92        24.10 o
  -8   8   1        652.65        663.32        34.19 o
  -7   8   1        576.88        540.00        31.43 o
  -6   8   1        182.69        175.42        15.23 o
  -5   8   1        196.79        193.98        15.53 o
  -4   8   1        337.16        336.54        19.18 o
  -3   8   1        238.31        270.32        17.33 o
  -2   8   1          0.35          0.10        11.72 o
  -1   8   1        360.79        346.42        42.79 o
   0   8   1        148.45        150.75        20.59 o
   1   8   1         46.14         76.67        12.80 o
   2   8   1        153.10        157.39        14.99 o
   3   8   1        123.92        111.34        13.02 o
   4   8   1         33.00         35.47         8.43 o
   5   8   1         74.11         73.61        10.17 o
   6   8   1        154.30        128.38        15.54 o
   7   8   1        208.52        221.49        30.67 o
   8   8   1         22.38         33.37        14.95 o
   9   8   1        155.37        164.69        16.92 o
  10   8   1          1.38         -1.87         8.68 o
  11   8   1        262.82        271.09        23.20 o
  -9   9   1         11.85         17.24        18.04 o
  -8   9   1        172.92        165.48        14.76 o
  -7   9   1        200.32        226.42        18.21 o
  -6   9   1        310.92        316.44        22.20 o
  -5   9   1        168.09        177.75        14.48 o
  -4   9   1        111.47         94.21        16.51 o
  -3   9   1        423.38        435.38        24.07 o
  -2   9   1        377.57        373.57        22.14 o
  -1   9   1         78.58         99.35        11.25 o
   0   9   1        241.63        262.71        16.20 o
   1   9   1        566.68        590.97        25.39 o
   2   9   1         75.70         88.81        10.79 o
   3   9   1          1.46          7.70        12.38 o
   4   9   1         82.82         82.82        15.36 o
   5   9   1        224.48        265.60        17.59 o
   6   9   1         16.34         19.92        12.95 o
   7   9   1         30.29         15.80         9.44 o
   8   9   1         53.90         45.48        11.57 o
   9   9   1        139.24        123.21        19.59 o
  -4  10   1        105.62        105.66        12.38 o
  -3  10   1         46.85         39.69        12.37 o
  -2  10   1          1.41         26.29        17.01 o
  -1  10   1        167.13        151.72        14.13 o
   0  10   1         59.43         55.39         7.62 o
   1  10   1         14.31         14.60         6.76 o
   2  10   1        117.38        114.84         9.59 o
   4  10   1         85.24         48.97        19.59 o
  -4 -10   2        281.67        314.78        28.46 o
  -3 -10   2         85.07         66.18        15.50 o
  -2 -10   2        600.60        579.29        24.32 o
  -1 -10   2         21.51         19.25        16.69 o
   0 -10   2         42.55         43.41        10.11 o
   1 -10   2         54.12         62.55        10.28 o
   2 -10   2        494.62        493.74        37.88 o
   3 -10   2         51.86         61.86        24.74 o
  -9  -9   2        188.46        194.40        39.95 o
  -8  -9   2         30.65         33.79        12.63 o
  -7  -9   2        492.10        536.77        32.00 o
  -6  -9   2        277.65        242.14        21.23 o
  -5  -9   2        331.68        346.01        16.73 o
  -4  -9   2        509.97        531.41        24.92 o
  -3  -9   2        542.94        551.33        21.89 o
  -2  -9   2         90.58         87.41        13.49 o
  -1  -9   2        195.18        219.72        13.94 o
   0  -9   2        869.28        809.73        25.77 o
   1  -9   2        239.02        235.00        14.31 o
   2  -9   2        179.16        168.19        11.45 o
   3  -9   2        544.25        560.70        21.61 o
   4  -9   2        233.34        243.16        14.79 o
   5  -9   2          2.74          4.72        11.62 o
   6  -9   2         71.91         77.04        10.14 o
   7  -9   2         86.00        108.32        12.57 o
   8  -9   2        208.92        193.29        25.52 o
 -12  -8   2         84.10         42.79        14.95 o
 -11  -8   2         95.31         97.18        12.38 o
 -10  -8   2         35.82         32.46         8.94 o
  -9  -8   2        348.65        360.42        20.78 o
  -8  -8   2         13.42         19.12        12.68 o
  -7  -8   2        159.42        137.44        14.98 o
  -6  -8   2         27.22         45.10         9.04 o
  -5  -8   2       1690.73       1650.50        47.08 o
  -4  -8   2         99.73        109.93        11.96 o
  -3  -8   2        142.94        161.08        20.49 o
  -2  -8   2          5.99         28.17         8.76 o
  -1  -8   2        818.98        785.41        24.70 o
   0  -8   2         97.29         79.36        10.90 o
   1  -8   2        739.04        681.46        21.08 o
   2  -8   2         26.28         26.58         9.47 o
   3  -8   2        500.44        495.45        20.10 o
   4  -8   2        209.13        207.10        15.58 o
   5  -8   2        167.04        164.64        18.78 o
   6  -8   2        565.49        521.01        22.59 o
   7  -8   2        131.29        143.15        11.20 o
   8  -8   2         57.56         58.19        10.99 o
   9  -8   2         96.82         99.72         9.63 o
  10  -8   2        317.21        324.75        16.23 o
  11  -8   2        189.77        193.38        13.67 o
 -14  -7   2        199.42        172.69        21.65 o
 -13  -7   2          3.72          0.88        11.11 o
 -12  -7   2         79.53         56.17        19.56 o
 -11  -7   2         68.69         56.70        11.44 o
 -10  -7   2         42.72         61.85        12.13 o
  -9  -7   2        364.02        385.42        19.88 o
  -8  -7   2        305.88        272.04        20.79 o
  -7  -7   2        314.98        332.60        15.13 o
  -6  -7   2        237.32        224.08        13.46 o
  -5  -7   2        740.69        694.83        33.98 o
  -4  -7   2       2631.94       2391.59        59.49 o
  -3  -7   2         23.62         17.35        12.18 o
  -2  -7   2        131.84        120.11        31.45 o
  -1  -7   2          3.30        -14.95        20.10 o
   0  -7   2       1191.56       1170.71        93.31 o
   1  -7   2       1369.68       1392.89        98.98 o
   2  -7   2        810.83        796.45        76.81 o
   3  -7   2        304.42        277.65        14.34 o
   4  -7   2        533.47        490.00        31.54 o
   5  -7   2       1084.89        999.45        33.27 o
   6  -7   2       1563.58       1375.00        40.44 o
   7  -7   2         75.84         68.58         8.59 o
   8  -7   2        144.63        156.54        13.13 o
   9  -7   2        425.23        478.94        21.98 o
  10  -7   2        442.09        482.21        22.04 o
  11  -7   2        227.33        226.31        13.67 o
  12  -7   2        160.03        163.54        12.06 o
  13  -7   2        336.22        328.23        18.89 o
 -15  -6   2         19.96         16.50        10.31 o
 -14  -6   2        140.28        143.37        11.52 o
 -13  -6   2        344.27        333.60        18.75 o
 -12  -6   2         55.36         62.77        21.11 o
 -11  -6   2         52.14         57.10        10.40 o
 -10  -6   2         36.77         43.51        10.26 o
  -9  -6   2        395.64        450.09        41.30 o
  -8  -6   2        199.94        211.12        17.94 o
  -7  -6   2         55.77         38.52        19.66 o
  -6  -6   2        108.41         96.22        21.41 o
  -5  -6   2       1331.37       1540.55        61.84 o
  -4  -6   2       1408.56       1391.18        56.79 o
  -3  -6   2          0.54         15.05        10.10 o
  -2  -6   2       2436.63       2485.38        80.08 o
  -1  -6   2       2073.36       2240.15        72.41 o
   0  -6   2       2378.30       2460.42       109.25 o
   1  -6   2       3566.00       3804.52       193.83 o
   2  -6   2       5147.11       5221.48       223.44 o
   3  -6   2       4084.43       4119.12       177.13 o
   4  -6   2       4298.95       4253.28       148.17 o
   5  -6   2       1629.14       1530.43        65.77 o
   6  -6   2        115.52        128.58        20.39 o
   7  -6   2        367.67        356.54        16.90 o
   8  -6   2       2281.35       2040.49        47.31 o
   9  -6   2        348.17        324.04        13.47 o
  10  -6   2        418.30        426.22        18.26 o
  11  -6   2        635.96        626.65        24.55 o
  12  -6   2        396.25        398.92        16.86 o
  13  -6   2         47.11         59.03        12.51 o
  14  -6   2        195.92        216.99        11.29 o
  15  -6   2         21.47         11.86        11.86 o
 -17  -5   2         39.69         46.91        13.92 o
 -16  -5   2         69.99         54.31         8.56 o
 -15  -5   2        120.36        121.21        11.55 o
 -14  -5   2        306.48        334.12        21.28 o
 -13  -5   2        422.85        420.23        21.69 o
 -12  -5   2        271.70        286.99        19.04 o
 -11  -5   2        180.95        185.35        15.37 o
 -10  -5   2        209.87        185.85        33.64 o
  -9  -5   2        906.80        964.98        56.44 o
  -8  -5   2        204.15        231.63        24.01 o
  -7  -5   2       1956.49       1996.51        78.58 o
  -6  -5   2        939.30        820.19        43.75 o
  -5  -5   2         41.64         23.08         9.35 o
  -4  -5   2        155.45        157.78        14.37 o
  -3  -5   2       2642.39       2523.37        79.19 o
  -2  -5   2        743.39        707.89        29.77 o
  -1  -5   2        939.08        963.13        34.26 o
   0  -5   2       1176.39       1335.98        44.89 o
   1  -5   2       1488.18       1552.39        51.36 o
   2  -5   2        116.11         90.62        17.23 o
   3  -5   2       3153.34       3289.72       117.00 o
   4  -5   2        823.83        924.65        42.00 o
   5  -5   2        107.68        130.97        17.27 o
   6  -5   2        217.96        211.11        30.80 o
   7  -5   2       1719.95       1816.66        72.78 o
   8  -5   2        179.48        208.12        30.16 o
   9  -5   2        113.84        137.10        23.86 o
  10  -5   2        521.00        514.43        18.98 o
  11  -5   2        542.52        538.96        23.01 o
  12  -5   2         51.79         52.22         8.96 o
  13  -5   2        124.62        105.15        10.44 o
  14  -5   2        447.15        460.34        18.30 o
  15  -5   2        333.62        387.43        18.24 o
  16  -5   2         23.55         18.13         7.81 o
 -18  -4   2         27.43         47.43        14.43 o
 -17  -4   2         14.10         17.85        15.72 o
 -16  -4   2         23.01         19.88         9.90 o
 -15  -4   2        167.75        190.74        17.19 o
 -14  -4   2        439.69        359.02        30.46 o
 -13  -4   2        279.14        260.34        18.45 o
 -12  -4   2        587.51        617.76        22.88 o
 -11  -4   2       1452.37       1357.84       119.08 o
 -10  -4   2        890.56        903.43        47.47 o
  -9  -4   2        923.57       1014.44        50.93 o
  -8  -4   2       1226.00       1182.60        52.40 o
  -7  -4   2       3531.86       3460.96       104.75 o
  -6  -4   2        942.03       1006.31        38.46 o
  -5  -4   2       1660.78       1589.69        47.13 o
  -4  -4   2       1942.71       2028.92        56.58 o
  -3  -4   2        314.45        345.49        16.26 o
  -2  -4   2       2898.66       3076.69       128.28 o
  -1  -4   2        464.13        437.18        20.06 o
   0  -4   2       1892.07       1826.22        51.82 o
   1  -4   2        502.29        616.84        40.86 o
   2  -4   2        907.84        908.42        29.97 o
   3  -4   2       3829.15       3947.69       161.98 o
   4  -4   2       1854.38       1965.53        89.46 o
   5  -4   2       1083.58       1089.81        58.83 o
   6  -4   2        541.13        525.81        60.06 o
   7  -4   2        361.32        337.50        34.72 o
   8  -4   2       3152.35       3343.56       214.97 o
   9  -4   2        829.03        845.94        72.17 o
  10  -4   2         57.27         51.03        30.93 o
  11  -4   2         86.91        112.19        12.16 o
  12  -4   2        407.09        399.71        15.90 o
  13  -4   2         30.89         24.74         8.30 o
  14  -4   2          3.99         -1.68         7.64 o
  15  -4   2        101.45        111.60        10.85 o
  16  -4   2        284.39        346.70        22.31 o
  17  -4   2        317.58        364.03        27.58 o
 -18  -3   2        242.87        259.15        14.99 o
 -17  -3   2         97.33         83.11        16.75 o
 -16  -3   2        121.20        138.11        12.57 o
 -15  -3   2        372.78        387.27        18.08 o
 -14  -3   2        120.21         99.62        11.00 o
 -13  -3   2          5.60         16.89         9.06 o
 -12  -3   2       2089.50       1915.10       152.59 o
 -11  -3   2         84.71         83.14        18.36 o
 -10  -3   2       1347.05       1403.80        75.47 o
  -9  -3   2        311.63        278.20        22.83 o
  -8  -3   2         12.60          7.46        12.57 o
  -7  -3   2        300.37        288.00        20.96 o
  -6  -3   2       1635.63       1644.71        52.11 o
  -5  -3   2       3614.40       3883.19       103.85 o
  -4  -3   2        618.27        674.60        29.39 o
  -3  -3   2        786.87        759.44        29.91 o
  -2  -3   2      11693.87      12447.95       325.65 o
  -1  -3   2       6569.16       7458.29       225.85 o
   0  -3   2      14793.61      15809.23       357.85 o
   1  -3   2       5121.09       5545.60       130.70 o
   2  -3   2      11208.96      11900.33       335.74 o
   3  -3   2       3594.25       3554.89       117.83 o
   4  -3   2       3961.81       4005.02       137.37 o
   5  -3   2       3185.39       3319.84       142.13 o
   6  -3   2       7915.18       8078.59       331.32 o
   7  -3   2        277.48        279.40        36.09 o
   8  -3   2        189.82        189.19        32.48 o
   9  -3   2       2647.43       2723.92       174.76 o
  10  -3   2       4073.77       4283.32       259.30 o
  11  -3   2       1100.62       1021.21        88.15 o
  12  -3   2        849.08        808.52        26.45 o
  13  -3   2         34.07         35.65        14.07 o
  14  -3   2        255.76        246.50        13.70 o
  15  -3   2        162.39        165.31        12.37 o
  16  -3   2        125.05        114.41        10.29 o
  17  -3   2         11.16         29.36        12.82 o
 -19  -2   2        515.73        525.14        54.90 o
 -18  -2   2         85.17         96.11        16.09 o
 -17  -2   2        179.60        224.87        15.76 o
 -16  -2   2        198.65        195.11        13.69 o
 -15  -2   2          4.35         10.36        11.53 o
 -14  -2   2        258.48        267.38        20.51 o
 -13  -2   2        439.08        340.75        57.22 o
 -12  -2   2        330.65        296.93        53.10 o
 -11  -2   2        679.21        789.75        78.87 o
 -10  -2   2       1297.63       1360.47        70.49 o
  -9  -2   2        229.90        232.54        55.67 o
  -8  -2   2        428.26        492.28        33.44 o
  -7  -2   2        176.85        218.95        16.49 o
  -6  -2   2       1608.85       1760.07        72.47 o
  -5  -2   2       2203.58       2292.31        69.67 o
  -4  -2   2       1356.95       1464.50        43.80 o
  -3  -2   2       2984.40       3094.04        76.67 o
  -2  -2   2        275.16        261.13        11.48 o
  -1  -2   2       1973.62       2422.24        82.47 o
   0  -2   2       3074.09       3647.00       100.72 o
   1  -2   2       1209.08       1285.20        42.46 o
   2  -2   2        185.43        183.64        11.77 o
   3  -2   2      10992.46      12007.23       449.36 o
   4  -2   2       7738.02       7713.32       190.43 o
   5  -2   2      13049.74      13318.40       384.89 o
   6  -2   2       4346.34       4607.24       187.81 o
   7  -2   2       4711.97       4961.92       200.30 o
   8  -2   2       5557.02       5831.79       230.36 o
   9  -2   2       1088.55       1095.23        58.12 o
  10  -2   2       1752.05       1909.94       128.36 o
  11  -2   2       1881.37       1946.54       137.12 o
  12  -2   2        216.91        237.65        44.33 o
  13  -2   2        483.07        471.04        22.11 o
  14  -2   2         44.33         31.54         8.59 o
  15  -2   2        516.67        532.41        20.85 o
  16  -2   2        234.67        244.68        12.81 o
  17  -2   2        120.01        128.75        10.09 o
  18  -2   2         17.66         26.07        15.48 o
 -19  -1   2        153.92        176.30        20.62 o
 -18  -1   2         60.24         55.36        13.89 o
 -17  -1   2        237.97        212.09        24.48 o
 -16  -1   2         38.67         35.78         9.01 o
 -15  -1   2        397.73        413.58        21.21 o
 -14  -1   2        402.37        393.02        19.16 o
 -13  -1   2        782.20        849.55        86.60 o
 -12  -1   2        238.01        230.95        46.40 o
 -11  -1   2        188.45        146.92        35.05 o
 -10  -1   2        666.16        712.43        66.50 o
  -9  -1   2        850.23        896.25        47.70 o
  -8  -1   2        316.62        349.41        51.55 o
  -7  -1   2       1177.95       1203.12        57.26 o
  -6  -1   2       1941.44       1873.36        54.09 o
  -5  -1   2       1294.29       1211.50        31.71 o
  -4  -1   2      18174.60      18830.15       459.54 o
  -3  -1   2      23187.54      26654.14       992.06 o
  -2  -1   2      22082.13      25717.80       830.92 o
  -1  -1   2       8252.02       9214.44       279.47 o
   0  -1   2      24399.29      29550.09      1357.46 o
   1  -1   2      13307.85      15606.15       878.56 o
   2  -1   2      17496.88      21155.48      1277.34 o
   3  -1   2       4411.13       4532.15       143.77 o
   4  -1   2       1591.91       1687.38        49.85 o
   5  -1   2        274.87        250.83        19.62 o
   6  -1   2        180.74        258.96        24.49 o
   7  -1   2        954.88        999.28        55.91 o
   8  -1   2       3694.90       3863.61       164.51 o
   9  -1   2        315.03        280.74        27.16 o
  10  -1   2        457.67        545.00        60.57 o
  11  -1   2        290.25        330.61        47.17 o
  12  -1   2       1035.10       1037.19        92.79 o
  13  -1   2       1674.25       1539.25        43.47 o
  14  -1   2        786.42        732.52        25.86 o
  15  -1   2         41.60         32.61         9.29 o
  16  -1   2        378.39        375.85        17.99 o
  17  -1   2        174.33        186.41        13.71 o
  18  -1   2        317.58        342.06        18.59 o
 -19   0   2          4.05          0.33         9.84 o
 -18   0   2         55.87         39.68        10.19 o
 -17   0   2          6.93         19.28         8.33 o
 -16   0   2          5.86         20.72         8.94 o
 -15   0   2          4.30         16.88         9.89 o
 -14   0   2        290.95        251.06        14.26 o
 -13   0   2        283.18        170.12        42.27 o
 -12   0   2        425.95        386.11        58.77 o
 -11   0   2        435.54        431.48        58.77 o
 -10   0   2        980.43       1057.81        85.57 o
  -9   0   2       6494.64       7037.66       412.40 o
  -8   0   2       2698.52       2542.39       111.03 o
  -7   0   2         18.79         60.47        11.77 o
  -6   0   2       1357.41       1335.37        41.34 o
  -5   0   2      11169.58      10005.18       401.80 o
  -4   0   2      12685.42      13732.45       390.84 o
  -3   0   2       1903.81       1784.50        58.16 o
  -2   0   2      43587.53      45457.32      1799.43 o
  -1   0   2       1847.46       2169.40        94.42 o
   0   0   2       3456.30       4019.52       126.62 o
   1   0   2        260.66        304.73        26.34 o
   2   0   2      35024.61      37505.43      1470.82 o
   3   0   2        206.46        251.06        34.15 o
   4   0   2        607.64        572.27        25.79 o
   5   0   2       3888.58       3661.67       131.16 o
   6   0   2          1.57          8.93         6.54 o
   7   0   2        737.46        925.06        43.31 o
   8   0   2        745.92        760.14        42.79 o
   9   0   2       1280.47       1325.05        69.21 o
  10   0   2         25.45         18.98        10.03 o
  11   0   2         25.31         36.00        15.21 o
  12   0   2         48.86         41.10        34.02 o
  13   0   2       1831.18       1657.29        81.11 o
  14   0   2         26.75         32.28         9.91 o
  15   0   2        134.06        132.88        14.94 o
  16   0   2        472.07        420.02        26.05 o
  17   0   2        505.39        507.72        27.16 o
  18   0   2          2.44          2.06         6.75 o
 -19   1   2        162.53        179.91        11.06 o
 -18   1   2         59.83         72.37        10.36 o
 -17   1   2        222.54        213.50        15.63 o
 -16   1   2         37.11         29.67        11.30 o
 -15   1   2        402.02        418.22        23.05 o
 -14   1   2        446.90        432.48        20.71 o
 -13   1   2        818.98        849.55        87.64 o
 -12   1   2        293.29        239.19        45.88 o
 -11   1   2        226.79        214.29        51.81 o
 -10   1   2        698.91        658.57        42.69 o
  -9   1   2        791.85        776.17        46.29 o
  -8   1   2        310.70        298.27        26.75 o
  -7   1   2       1192.59       1165.79        57.31 o
  -6   1   2       1989.13       1759.17        50.75 o
  -5   1   2       1213.63       1067.16        31.23 o
  -4   1   2      17537.20      17486.94       458.16 o
  -3   1   2      23166.99      25980.38       956.27 o
  -2   1   2      21186.29      24679.05       833.73 o
  -1   1   2       7502.19       8538.93       289.81 o
   0   1   2      25349.77      32095.13      1216.34 o
   1   1   2      12812.70      15282.52       849.03 o
   2   1   2      16653.02      19500.79       863.49 o
   3   1   2       4647.93       4559.78       129.90 o
   4   1   2       1696.97       1722.06        46.33 o
   5   1   2        373.17        359.81        16.85 o
   6   1   2        231.70        303.52        17.58 o
   7   1   2       1189.00       1269.75        46.32 o
   8   1   2       3562.92       3884.94       133.47 o
   9   1   2        201.01        187.20        16.70 o
  10   1   2        488.87        565.09        36.67 o
  11   1   2        293.77        299.46        20.50 o
  12   1   2        968.23       1028.32        44.38 o
  13   1   2       1607.29       1504.47        54.14 o
  14   1   2        802.91        732.65        26.15 o
  15   1   2         67.85         55.91         9.45 o
  16   1   2        380.62        363.63        18.10 o
  17   1   2        174.90        170.91        27.04 o
  18   1   2        320.60        279.74        24.74 o
 -19   2   2        522.31        561.90        37.12 o
 -18   2   2         80.73         66.53        14.91 o
 -17   2   2        187.39        190.61        13.99 o
 -16   2   2        159.95        165.43        43.24 o
 -15   2   2          8.13         14.32        13.52 o
 -14   2   2        218.79        225.46        16.12 o
 -13   2   2        416.93        551.07        73.20 o
 -12   2   2        341.53        389.72        57.22 o
 -11   2   2        706.39        880.56        54.09 o
 -10   2   2       1192.05       1326.49        70.43 o
  -9   2   2        271.80        276.03        27.07 o
  -8   2   2        441.52        481.91        33.61 o
  -7   2   2        172.01        186.37        16.36 o
  -6   2   2       1608.77       1768.52        59.75 o
  -5   2   2       2130.86       2075.49        67.71 o
  -4   2   2       1334.86       1402.49        40.42 o
  -3   2   2       3435.62       3472.25        84.51 o
  -2   2   2        215.87        233.96        14.77 o
  -1   2   2       1808.39       2233.29       105.92 o
   0   2   2       2641.74       3410.41       182.07 o
   1   2   2        933.37       1139.04        62.17 o
   2   2   2        153.52        174.17        13.52 o
   3   2   2      11233.12      12167.81       302.59 o
   4   2   2       7926.50       7963.00       203.39 o
   5   2   2      14027.25      14251.48       384.49 o
   6   2   2       4366.83       4705.68       135.02 o
   7   2   2       4520.54       4654.13       200.26 o
   8   2   2       5284.13       5325.99       185.39 o
   9   2   2       1053.45       1008.72        43.87 o
  10   2   2       1742.61       1885.22        72.80 o
  11   2   2       1878.14       2030.18        65.91 o
  12   2   2        197.19        183.80        17.36 o
  13   2   2        464.90        478.91        25.82 o
  14   2   2         29.87         40.31        11.06 o
  15   2   2        502.76        507.97        26.08 o
  16   2   2        229.58        245.12        16.28 o
  17   2   2        110.70         88.77        13.38 o
  18   2   2         14.39          3.09        23.71 o
 -18   3   2        208.66        227.12        28.99 o
 -17   3   2        123.93        129.00        14.60 o
 -16   3   2        122.98        107.82        12.51 o
 -15   3   2        388.60        386.35        26.10 o
 -14   3   2        102.52        121.49        14.97 o
 -13   3   2         11.68          7.26        11.12 o
 -12   3   2       2155.38       2267.70       108.97 o
 -11   3   2         74.06        138.50        26.50 o
 -10   3   2       1408.93       1540.56        78.06 o
  -9   3   2        264.51        308.78        38.92 o
  -8   3   2         12.97         25.99        16.96 o
  -7   3   2        326.47        390.61        24.52 o
  -6   3   2       1619.37       1551.03        60.57 o
  -5   3   2       3910.36       4119.68       134.62 o
  -4   3   2        489.87        559.72        27.28 o
  -3   3   2        682.84        675.59        24.72 o
  -2   3   2      11350.87      12459.86       400.80 o
  -1   3   2       6334.52       7328.29       240.28 o
   0   3   2      14132.32      15722.46       505.57 o
   1   3   2       5075.03       5723.74       235.58 o
   2   3   2      11011.06      11897.61       386.58 o
   3   3   2       3339.05       3310.22       142.34 o
   4   3   2       3901.53       4121.38       137.38 o
   5   3   2       3162.99       3320.34       114.74 o
   6   3   2       8197.20       8190.96       268.84 o
   7   3   2        215.47        197.21        14.14 o
   8   3   2        141.42        158.00        15.29 o
   9   3   2       2577.97       2703.39        98.78 o
  10   3   2       3975.57       4168.10       125.27 o
  11   3   2       1026.60       1063.62        40.04 o
  12   3   2        770.18        705.52        23.77 o
  13   3   2         49.76         57.84         9.90 o
  14   3   2        218.91        246.25        26.79 o
  15   3   2        165.63        182.41        21.15 o
  16   3   2        107.81        121.29        12.07 o
  17   3   2         10.87         20.85        10.13 o
  18   3   2         41.41         36.09        26.81 o
 -17   4   2         13.16          1.23         9.20 o
 -16   4   2         28.57         35.89        11.53 o
 -15   4   2        201.20        181.16        15.71 o
 -14   4   2        494.87        456.47        31.53 o
 -13   4   2        285.94        280.61        18.34 o
 -12   4   2        585.64        678.48        30.94 o
 -11   4   2       1495.49       1590.15        84.70 o
 -10   4   2        947.85       1048.26        45.40 o
  -9   4   2        850.88        830.09        43.95 o
  -8   4   2       1198.15       1239.84        52.88 o
  -7   4   2       3370.90       3414.32       122.07 o
  -6   4   2        947.28        921.82        46.15 o
  -5   4   2       1698.68       1572.91        60.89 o
  -4   4   2       2014.80       1947.37        72.90 o
  -3   4   2        328.78        376.42        17.90 o
  -2   4   2       2940.78       3095.63       128.85 o
  -1   4   2        663.93        640.03        39.95 o
   0   4   2       2115.53       1975.94        81.65 o
   1   4   2        479.48        576.29        41.93 o
   2   4   2       1158.81       1183.33        49.56 o
   3   4   2       3618.72       3673.22       158.38 o
   4   4   2       1805.15       1921.94        95.96 o
   5   4   2       1102.64       1105.15        38.56 o
   6   4   2        537.14        524.99        28.48 o
   7   4   2        411.46        417.14        21.69 o
   8   4   2       3229.71       3436.94       121.55 o
   9   4   2        740.35        738.83        30.49 o
  10   4   2         66.49         89.93        11.91 o
  11   4   2        102.27        119.80        22.14 o
  12   4   2        399.44        427.90        17.24 o
  13   4   2         37.82         28.20        10.38 o
  14   4   2          6.69         13.32         9.26 o
  15   4   2        113.16        115.52        13.69 o
  16   4   2        263.59        273.74        15.98 o
  17   4   2        325.99        315.77        17.85 o
 -17   5   2         43.41         48.46        22.17 o
 -16   5   2         71.37         88.49        36.34 o
 -15   5   2        100.07         91.71        13.38 o
 -14   5   2        272.95        272.10        65.47 o
 -13   5   2        355.24        366.41        60.57 o
 -12   5   2        236.12        273.73        48.97 o
 -11   5   2        197.06        170.74        20.14 o
 -10   5   2        179.41        183.90        24.57 o
  -9   5   2        941.26        842.42        55.35 o
  -8   5   2        202.55        191.75        17.98 o
  -7   5   2       1909.11       2016.40       178.36 o
  -6   5   2        823.17        742.41        47.37 o
  -5   5   2         63.95         49.12        15.59 o
  -4   5   2        167.25        170.58        17.07 o
  -3   5   2       2681.69       2544.30       108.04 o
  -2   5   2        876.59        862.90        52.38 o
  -1   5   2        831.25        815.73        36.11 o
   0   5   2       1082.98       1235.11        48.76 o
   1   5   2       1492.02       1547.46        57.17 o
   2   5   2         92.23         69.17        20.88 o
   3   5   2       3155.28       3330.48       113.97 o
   4   5   2        842.17        883.90        34.12 o
   5   5   2        136.63        161.55        13.91 o
   6   5   2        171.24        176.87        15.51 o
   7   5   2       1680.44       1723.40        52.03 o
   8   5   2        217.41        246.85        16.49 o
   9   5   2        122.26        121.25        13.08 o
  10   5   2        517.88        526.35        28.04 o
  11   5   2        563.74        545.77        25.32 o
  12   5   2         73.57         84.78        22.54 o
  13   5   2        107.95         98.96        13.71 o
  14   5   2        411.15        426.82        26.57 o
  15   5   2        344.93        391.35        27.97 o
  16   5   2         19.49         16.36        11.41 o
 -15   6   2         26.80         27.59        16.35 o
 -14   6   2        166.18        169.16        16.19 o
 -13   6   2        386.15        382.10        24.55 o
 -12   6   2         73.48         69.86        12.82 o
 -11   6   2         32.23         26.47        12.32 o
 -10   6   2         32.36         38.55        12.83 o
  -9   6   2        357.99        384.53        37.95 o
  -8   6   2        185.33        191.16        19.72 o
  -7   6   2         67.21         68.97        18.69 o
  -6   6   2         84.99        103.88        15.83 o
  -5   6   2       1382.97       1499.99        56.54 o
  -4   6   2       1450.64       1348.44        51.65 o
  -3   6   2          2.83          5.75         7.58 o
  -2   6   2       2515.78       2500.30       108.16 o
  -1   6   2       2111.97       2172.48        80.35 o
   0   6   2       2356.71       2267.50        84.57 o
   1   6   2       3536.97       3652.07       156.00 o
   2   6   2       5242.80       5359.41       217.61 o
   3   6   2       3879.72       4059.13       121.40 o
   4   6   2       3973.05       4095.69       123.98 o
   5   6   2       1582.38       1516.25        52.06 o
   6   6   2        121.31         94.08        13.53 o
   7   6   2        322.15        295.78        21.87 o
   8   6   2       2187.57       2124.79        82.41 o
   9   6   2        345.36        306.45        18.12 o
  10   6   2        400.48        419.40        20.30 o
  11   6   2        631.23        629.76        30.79 o
  12   6   2        387.12        416.13        24.67 o
  13   6   2         43.58         49.15        14.78 o
  14   6   2        203.17        215.35        14.30 o
  15   6   2         14.84          8.76        17.53 o
 -14   7   2        202.49        179.98        29.13 o
 -13   7   2          3.28        -11.58        11.79 o
 -12   7   2         72.95         77.45        12.68 o
 -11   7   2         57.42         59.95        14.38 o
 -10   7   2         47.37         44.95        29.64 o
  -9   7   2        356.43        361.92        21.72 o
  -8   7   2        308.95        339.11        37.45 o
  -7   7   2        266.15        283.03        31.74 o
  -6   7   2        229.97        228.37        33.51 o
  -5   7   2        758.36        722.98        42.10 o
  -4   7   2       2782.23       2480.82       102.92 o
  -3   7   2         33.50         37.68        11.24 o
  -2   7   2        124.11         93.24        21.14 o
  -1   7   2          6.39          2.19         8.52 o
   0   7   2       1325.88       1262.67        49.17 o
   1   7   2       1318.11       1290.54        51.39 o
   2   7   2        988.32        975.50        40.35 o
   3   7   2        244.95        234.47        19.38 o
   4   7   2        480.86        413.89        21.88 o
   5   7   2       1124.05       1078.11        33.25 o
   6   7   2       1599.19       1452.09        46.89 o
   7   7   2         86.23         92.67         9.91 o
   8   7   2        133.74        131.13        13.99 o
   9   7   2        469.89        489.61        30.39 o
  10   7   2        488.50        493.11        25.35 o
  11   7   2        235.90        225.31        16.90 o
  12   7   2        160.82        160.16        16.66 o
  13   7   2        313.83        319.83        17.73 o
 -12   8   2         82.65         54.98        12.53 o
 -11   8   2         99.74        102.52        11.42 o
 -10   8   2         32.10         41.74        12.11 o
  -9   8   2        330.37        373.60        23.42 o
  -8   8   2         25.16         34.66        10.57 o
  -7   8   2        181.06        205.60        15.58 o
  -6   8   2         25.73         26.40        11.35 o
  -5   8   2       1673.54       1651.51        62.34 o
  -4   8   2         98.50        123.61        14.76 o
  -3   8   2        117.03        114.23        13.19 o
  -2   8   2          2.21          9.26        12.27 o
  -1   8   2        782.18        753.25        45.01 o
   0   8   2        144.00        157.33        15.52 o
   1   8   2        650.82        632.51        27.50 o
   2   8   2         35.52         41.99         9.43 o
   3   8   2        518.31        521.08        26.75 o
   4   8   2        269.55        252.04        17.85 o
   5   8   2        151.65        192.49        20.40 o
   6   8   2        575.64        520.18        23.19 o
   7   8   2        136.03        153.26        12.32 o
   8   8   2         76.54         62.14        13.58 o
   9   8   2         85.75         77.88        13.43 o
  10   8   2        307.67        306.21        30.93 o
  11   8   2        203.94        222.29        18.32 o
  -9   9   2        184.45        157.58        13.92 o
  -8   9   2         33.45         40.82         8.89 o
  -7   9   2        476.25        469.69        25.82 o
  -6   9   2        305.60        310.44        24.73 o
  -5   9   2        379.04        369.08        19.34 o
  -4   9   2        462.31        461.85        29.27 o
  -3   9   2        557.97        539.14        27.14 o
  -2   9   2         78.07         81.04        13.34 o
  -1   9   2        185.90        165.14        13.32 o
   0   9   2        858.89        804.48        30.79 o
   1   9   2        263.88        235.41        17.06 o
   2   9   2        197.84        179.67        15.57 o
   3   9   2        540.51        504.87        27.51 o
   4   9   2        249.97        242.47        17.66 o
   5   9   2          1.37         -8.98        12.89 o
   6   9   2         59.08         56.38        11.03 o
   7   9   2         86.13         80.92        10.75 o
   8   9   2        215.43        231.07        18.18 o
  -4  10   2        252.32        213.93        17.97 o
  -3  10   2         71.27         59.41        10.50 o
  -2  10   2        614.67        577.42        30.36 o
  -1  10   2         15.04         10.76         9.52 o
   0  10   2         25.92         28.38         8.12 o
   1  10   2         40.06         27.72         8.19 o
   2  10   2        453.40        416.09        21.32 o
   3  10   2         53.24         54.64        15.47 o
  -4 -10   3        278.25        215.48        40.21 o
  -3 -10   3        146.29        133.09        21.64 o
  -2 -10   3         78.23         76.00        12.32 o
  -1 -10   3          3.69          5.94         9.46 o
   0 -10   3         39.92         30.77         9.65 o
   1 -10   3        284.81        292.72        39.71 o
   2 -10   3         30.89         36.21        15.83 o
   3 -10   3        146.35         96.91        29.38 o
  -9  -9   3        103.31        134.86        23.46 o
  -8  -9   3        106.47        103.54        11.71 o
  -7  -9   3         35.03         19.35        13.77 o
  -6  -9   3        577.61        615.31        40.02 o
  -5  -9   3        106.65         94.66        11.36 o
  -4  -9   3        172.61        182.87        13.90 o
  -3  -9   3        102.81         95.38        10.33 o
  -2  -9   3         79.67         71.63        11.65 o
  -1  -9   3         48.82         40.82        11.32 o
   0  -9   3         87.98         89.10        11.35 o
   1  -9   3          6.65          9.86         7.48 o
   2  -9   3         15.06         12.49         8.59 o
   3  -9   3          1.49          1.16        10.84 o
   4  -9   3         38.98         34.77        10.96 o
   5  -9   3        164.79        172.46        12.51 o
   6  -9   3          7.18          6.03        11.58 o
   7  -9   3         75.70         86.24        10.33 o
   8  -9   3        332.82        339.10        33.51 o
 -11  -8   3        280.53        352.72        22.28 o
 -10  -8   3         24.04         36.92        17.01 o
  -9  -8   3        412.50        441.40        21.03 o
  -8  -8   3        379.57        423.15        23.17 o
  -7  -8   3         18.01         -8.75         8.75 o
  -6  -8   3          8.63          7.25         9.00 o
  -5  -8   3        216.74        233.78        14.10 o
  -4  -8   3         82.80         74.58        10.29 o
  -3  -8   3         26.98         29.69         9.25 o
  -2  -8   3         57.76         41.69        10.04 o
  -1  -8   3         47.69         40.55         9.05 o
   0  -8   3        157.34        156.79        10.69 o
   1  -8   3          1.91         -7.30         8.46 o
   2  -8   3         50.20         56.04         8.66 o
   3  -8   3         15.21         18.58         8.60 o
   4  -8   3        134.39        141.43        11.12 o
   5  -8   3         89.40         85.89         9.40 o
   6  -8   3          9.30         10.83         7.98 o
   7  -8   3        164.28        187.37        10.88 o
   8  -8   3          2.33          2.72         7.00 o
   9  -8   3        639.50        679.49        23.05 o
  10  -8   3        109.04        112.25         8.77 o
  11  -8   3         98.63         97.45        11.20 o
 -14  -7   3        213.18        191.25        22.68 o
 -13  -7   3        104.21        125.64        14.57 o
 -12  -7   3         52.77         43.77        10.39 o
 -11  -7   3        130.07        132.87        14.14 o
 -10  -7   3        395.82        424.48        21.47 o
  -9  -7   3        266.54        245.48        16.99 o
  -8  -7   3        197.61        199.23        14.18 o
  -7  -7   3        526.46        483.33        19.87 o
  -6  -7   3         46.41         43.04         9.52 o
  -5  -7   3         19.36         35.82         8.07 o
  -4  -7   3        186.28        195.58        11.80 o
  -3  -7   3         74.75         71.22         9.38 o
  -2  -7   3        297.06        292.31        32.88 o
  -1  -7   3        476.88        422.20        53.61 o
   0  -7   3         21.28         14.95        23.20 o
   1  -7   3        198.87        186.78        29.89 o
   2  -7   3        240.29        222.26        12.06 o
   3  -7   3        294.12        272.27        19.39 o
   4  -7   3         99.95         80.49        10.16 o
   5  -7   3        385.76        351.72        16.70 o
   6  -7   3        136.20        127.61         9.94 o
   7  -7   3        112.96        109.76        11.68 o
   8  -7   3         75.95         73.95         8.71 o
   9  -7   3        108.12        125.32        11.15 o
  10  -7   3        136.62        149.91        16.41 o
  11  -7   3        229.87        209.58        18.90 o
  12  -7   3         64.17         42.88        10.30 o
  13  -7   3         21.99         21.75         8.17 o
 -15  -6   3        239.86        264.13        26.03 o
 -14  -6   3         53.62         56.03        11.94 o
 -13  -6   3         57.70         30.41        20.62 o
 -12  -6   3        178.26        199.44        18.85 o
 -11  -6   3         43.73         56.98        15.86 o
 -10  -6   3        104.91         97.08        11.49 o
  -9  -6   3         85.23         91.36        13.58 o
  -8  -6   3        196.70        178.99        13.62 o
  -7  -6   3        344.06        318.58        49.49 o
  -6  -6   3        641.64        609.42        48.72 o
  -5  -6   3        311.38        314.16        26.97 o
  -4  -6   3        430.84        433.70        41.23 o
  -3  -6   3        483.32        441.08        39.69 o
  -2  -6   3        899.01        888.84        43.00 o
  -1  -6   3        541.94        518.36        33.05 o
   0  -6   3        952.59        881.97        43.78 o
   1  -6   3        608.76        607.67       115.47 o
   2  -6   3        119.62        135.39        21.63 o
   3  -6   3        124.77        122.38        20.97 o
   4  -6   3        616.19        538.02        81.97 o
   5  -6   3        474.71        469.74        53.43 o
   6  -6   3        180.29        194.09        23.06 o
   7  -6   3         58.19         70.62         8.68 o
   8  -6   3        358.70        336.80        15.78 o
   9  -6   3        223.61        213.82        12.79 o
  10  -6   3         66.83         71.62         9.93 o
  11  -6   3         17.39         26.24         7.78 o
  12  -6   3        363.05        395.47        17.16 o
  13  -6   3        174.94        160.09         9.68 o
  14  -6   3        221.95        228.55        22.92 o
 -17  -5   3        217.83        176.30        18.56 o
 -16  -5   3         73.00         56.62        10.64 o
 -15  -5   3        297.42        286.87        19.57 o
 -14  -5   3         15.52         23.61         9.96 o
 -13  -5   3        223.80        244.91        16.74 o
 -12  -5   3        321.18        300.83        17.78 o
 -11  -5   3        239.27        221.71        15.52 o
 -10  -5   3       1142.40       1071.94        31.99 o
  -9  -5   3        607.60        553.92        48.66 o
  -8  -5   3        212.17        178.28        30.67 o
  -7  -5   3       1249.46       1112.44        43.75 o
  -6  -5   3        107.16        105.78        13.26 o
  -5  -5   3        321.49        296.81        19.62 o
  -4  -5   3        233.75        256.66        18.22 o
  -3  -5   3        586.72        584.78        26.11 o
  -2  -5   3        136.36        127.01        12.50 o
  -1  -5   3        256.96        235.94        16.75 o
   0  -5   3        419.69        404.30        25.09 o
   1  -5   3        392.98        393.88        25.00 o
   2  -5   3        546.37        501.77        32.97 o
   3  -5   3         35.30         37.56        10.75 o
   4  -5   3        153.01        164.49        27.45 o
   5  -5   3         48.64         35.35        12.55 o
   6  -5   3        253.24        226.00        27.17 o
   7  -5   3       1228.52       1316.57        74.23 o
   8  -5   3       1086.68       1005.06        73.97 o
   9  -5   3        263.48        296.53        14.36 o
  10  -5   3        382.32        363.47        15.00 o
  11  -5   3        493.20        481.70        16.82 o
  12  -5   3        303.89        320.18        13.92 o
  13  -5   3         58.40         61.13         9.24 o
  14  -5   3        278.07        291.77        22.06 o
  15  -5   3         45.12         40.53         7.73 o
  16  -5   3        394.86        422.26        19.43 o
 -18  -4   3         53.20         38.66        11.34 o
 -17  -4   3        166.85        182.36        15.05 o
 -16  -4   3         84.90         97.85        11.80 o
 -15  -4   3        396.88        416.90        20.77 o
 -14  -4   3        445.11        415.60        25.32 o
 -13  -4   3        421.28        389.68        21.98 o
 -12  -4   3         88.14         80.82        11.37 o
 -11  -4   3       1013.03       1072.90        67.33 o
 -10  -4   3        205.11        159.33        29.90 o
  -9  -4   3       1636.53       1575.22        69.90 o
  -8  -4   3        278.42        276.89        19.35 o
  -7  -4   3       1101.18       1101.02        41.07 o
  -6  -4   3        187.89        171.81        14.17 o
  -5  -4   3        722.55        650.47        36.09 o
  -4  -4   3         44.56         39.95         8.22 o
  -3  -4   3        250.09        247.00        15.48 o
  -2  -4   3        180.36        180.45        15.04 o
  -1  -4   3        210.30        219.64        13.77 o
   0  -4   3        272.50        246.71        24.78 o
   1  -4   3         71.29         95.97         9.65 o
   2  -4   3         31.84         39.22         9.63 o
   3  -4   3        155.66        180.91        20.65 o
   4  -4   3         41.49         52.01        14.89 o
   5  -4   3         93.77        119.29        19.56 o
   6  -4   3        429.02        465.52        36.93 o
   7  -4   3        226.79        248.64        28.77 o
   8  -4   3        596.89        656.24        62.89 o
   9  -4   3        303.10        356.73        51.55 o
  10  -4   3        878.26        911.41        83.00 o
  11  -4   3         86.34         97.94         9.22 o
  12  -4   3         94.42         74.02         9.28 o
  13  -4   3        186.89        217.66        12.23 o
  14  -4   3        464.58        485.10        19.41 o
  15  -4   3        113.88        114.18        11.75 o
  16  -4   3        164.31        177.89        15.65 o
  17  -4   3        157.87        161.14        11.62 o
 -18  -3   3         16.69         21.93         8.05 o
 -17  -3   3        343.58        323.95        19.65 o
 -16  -3   3        296.02        307.69        17.55 o
 -15  -3   3        258.62        272.39        21.15 o
 -14  -3   3        178.98        178.53        15.06 o
 -13  -3   3        807.72        800.60        27.55 o
 -12  -3   3        203.29        259.30        51.03 o
 -11  -3   3        435.75        426.62        43.04 o
 -10  -3   3        413.70        414.88        39.03 o
  -9  -3   3        398.20        393.15        26.82 o
  -8  -3   3         73.46         73.41        10.77 o
  -7  -3   3        669.39        620.34        25.92 o
  -6  -3   3        514.17        486.67        21.89 o
  -5  -3   3         54.72         59.42         8.41 o
  -4  -3   3       1083.52       1081.67        48.49 o
  -3  -3   3        518.74        487.01        31.09 o
  -2  -3   3        996.27        980.75        53.50 o
  -1  -3   3        811.73        834.66        36.42 o
   0  -3   3         77.68         96.78         9.49 o
   1  -3   3        518.85        534.38        33.38 o
   2  -3   3       1131.40       1145.22        39.39 o
   3  -3   3         98.25        105.10        11.74 o
   4  -3   3        881.55        879.34        52.83 o
   5  -3   3        700.30        746.33        34.13 o
   6  -3   3          2.14          2.46        10.75 o
   7  -3   3        287.57        308.79        40.72 o
   8  -3   3        214.97        271.16        39.69 o
   9  -3   3         26.32         30.93        21.65 o
  10  -3   3        163.11        218.57        42.27 o
  11  -3   3        102.06        122.17        34.02 o
  12  -3   3        165.70        172.00        10.64 o
  13  -3   3        240.53        218.29        16.45 o
  14  -3   3        283.55        257.27        14.27 o
  15  -3   3        445.91        439.63        17.86 o
  16  -3   3        223.00        229.60        13.59 o
  17  -3   3         15.87         31.34        12.01 o
 -19  -2   3         77.56         69.25        16.75 o
 -18  -2   3        241.24        253.32        16.11 o
 -17  -2   3         36.18         31.83         9.82 o
 -16  -2   3        171.02        178.72        21.04 o
 -15  -2   3        280.39        243.36        21.35 o
 -14  -2   3        634.17        594.12        26.84 o
 -13  -2   3        940.69       1016.57        94.85 o
 -12  -2   3        876.24       1007.81        91.76 o
 -11  -2   3         91.92         76.81        31.96 o
 -10  -2   3        597.48        675.04        43.67 o
  -9  -2   3        347.93        401.84        33.39 o
  -8  -2   3       1041.64       1042.67        43.21 o
  -7  -2   3        348.57        336.05        20.53 o
  -6  -2   3        418.57        380.40        20.31 o
  -5  -2   3        496.44        476.00        22.25 o
  -4  -2   3        104.29        112.38         9.68 o
  -3  -2   3        307.98        324.27        13.54 o
  -2  -2   3       1141.74       1128.05        29.88 o
  -1  -2   3       2258.64       2137.24        50.36 o
   0  -2   3       3913.27       3682.40        91.83 o
   1  -2   3        974.95        921.52        27.18 o
   2  -2   3         93.74        113.32         8.50 o
   3  -2   3        219.61        235.04        14.56 o
   4  -2   3        943.89        870.00        36.16 o
   5  -2   3        201.18        194.09        15.82 o
   6  -2   3        827.22        864.78        37.56 o
   7  -2   3        176.72        188.17        27.32 o
   8  -2   3        670.59        777.90        63.41 o
   9  -2   3         87.31        107.74        26.29 o
  10  -2   3       2147.03       2370.29       156.20 o
  11  -2   3        190.43        163.93        36.60 o
  12  -2   3        278.84        281.47        47.43 o
  13  -2   3        240.18        233.81        14.20 o
  14  -2   3        166.86        139.82        11.04 o
  15  -2   3         63.23         80.52         9.86 o
  16  -2   3        351.47        356.80        15.31 o
  17  -2   3        117.85        107.65         8.70 o
  18  -2   3         42.74         52.30        12.40 o
 -19  -1   3         67.26         46.07        12.47 o
 -18  -1   3        239.21        209.66        34.28 o
 -17  -1   3          9.56         19.84        27.58 o
 -16  -1   3        165.90        155.86        12.86 o
 -15  -1   3         56.65         48.03        11.35 o
 -14  -1   3        568.83        550.62        29.02 o
 -13  -1   3        296.25        199.50        46.40 o
 -12  -1   3        262.55        249.50        48.97 o
 -11  -1   3       2030.09       2202.75       153.62 o
 -10  -1   3        374.91        372.19        52.58 o
  -9  -1   3        923.60        972.76        80.42 o
  -8  -1   3         66.85         67.06        10.78 o
  -7  -1   3        550.13        539.92        24.69 o
  -6  -1   3        667.48        705.98        23.19 o
  -5  -1   3        719.02        723.33        22.16 o
  -4  -1   3        693.68        659.71        26.32 o
  -3  -1   3        391.33        405.51        22.44 o
  -2  -1   3       2025.66       1771.24       124.33 o
  -1  -1   3        872.14        589.38        45.29 o
   0  -1   3        197.46        160.10        14.17 o
   1  -1   3        107.11         93.32         8.69 o
   2  -1   3        472.56        451.76        23.30 o
   3  -1   3       1310.33       1182.02        35.70 o
   4  -1   3        937.25        907.80        58.81 o
   5  -1   3       1120.21       1246.20        57.59 o
   6  -1   3         15.59         17.26         9.82 o
   7  -1   3        553.47        712.94        41.11 o
   8  -1   3        370.28        427.65        30.97 o
   9  -1   3        220.42        249.70        19.41 o
  10  -1   3       1042.22       1115.31        48.24 o
  11  -1   3       1943.49       1849.83        84.26 o
  12  -1   3        833.88        799.44        48.90 o
  13  -1   3        415.47        423.65        17.15 o
  14  -1   3          6.33         13.09         7.01 o
  15  -1   3        567.69        559.39        20.32 o
  16  -1   3          5.05         -4.27         8.05 o
  17  -1   3         69.60         63.31        10.28 o
  18  -1   3        395.45        421.46        19.16 o
 -19   0   3         39.81         34.03        11.32 o
 -18   0   3        230.58        234.06        16.33 o
 -17   0   3         18.55         20.03         9.80 o
 -16   0   3         58.27         69.27        11.58 o
 -15   0   3        204.48        177.80        14.14 o
 -14   0   3         94.53         88.03        10.66 o
 -13   0   3       1721.32       1772.30       137.12 o
 -12   0   3       1475.67       1377.94       111.86 o
 -11   0   3        230.87        211.87        41.76 o
 -10   0   3        155.82        194.86        38.66 o
  -9   0   3        208.23        278.22        27.25 o
  -8   0   3        788.29        676.34        38.60 o
  -7   0   3          0.02          4.62         8.17 o
  -6   0   3         36.15         43.09         8.35 o
  -5   0   3        774.87        691.20        23.51 o
  -4   0   3        192.59        194.87        15.32 o
  -3   0   3         75.37         66.36        12.94 o
  -2   0   3       1410.75       1337.39        60.51 o
  -1   0   3       1749.27       1507.63       111.37 o
   0   0   3        181.66        161.99        10.68 o
   1   0   3        143.05        149.11         8.43 o
   2   0   3        102.86         96.35        10.82 o
   3   0   3        241.66        247.96        23.20 o
   4   0   3         30.18         27.27         6.90 o
   5   0   3        713.32        705.22        28.01 o
   6   0   3        177.21        204.77        14.85 o
   7   0   3        228.80        250.02        20.33 o
   8   0   3         12.57          6.68        11.01 o
   9   0   3        215.15        235.61        20.29 o
  10   0   3        176.67        162.42        16.23 o
  11   0   3         75.31         79.45        11.77 o
  12   0   3       1697.41       1608.93       111.61 o
  13   0   3       1959.15       1702.27        47.06 o
  14   0   3          4.67         17.49         8.17 o
  15   0   3          1.93         21.59        15.72 o
  16   0   3        403.94        425.49        17.87 o
  17   0   3        337.80        363.20        18.46 o
  18   0   3          0.65         -0.57         7.56 o
 -19   1   3         67.29         69.64        11.88 o
 -18   1   3        241.18        254.25        15.06 o
 -17   1   3          4.67         11.86        10.44 o
 -16   1   3        156.96        154.18        15.24 o
 -15   1   3         52.52         38.00        11.31 o
 -14   1   3        556.96        522.80        31.05 o
 -13   1   3        293.95        308.27        56.19 o
 -12   1   3        259.56        246.41        45.36 o
 -11   1   3       2030.03       2179.94       104.14 o
 -10   1   3        423.48        373.98        33.02 o
  -9   1   3        979.32       1065.86        55.32 o
  -8   1   3         56.15         74.28        18.04 o
  -7   1   3        542.58        512.09        25.12 o
  -6   1   3        733.02        746.88        27.85 o
  -5   1   3        735.91        739.59        24.03 o
  -4   1   3        698.68        671.62        38.81 o
  -3   1   3        405.13        410.59        22.04 o
  -2   1   3       1980.85       1741.96       114.29 o
  -1   1   3        906.41        635.30        47.08 o
   0   1   3        200.74        166.31        20.61 o
   1   1   3        105.99         97.83        15.71 o
   2   1   3        460.13        447.31        20.91 o
   3   1   3       1318.68       1219.20        37.73 o
   4   1   3        948.30        896.99        28.79 o
   5   1   3       1153.40       1242.69        46.68 o
   6   1   3         14.97         14.36         7.70 o
   7   1   3        611.85        759.05        33.56 o
   8   1   3        343.85        379.80        23.77 o
   9   1   3        240.49        267.96        17.02 o
  10   1   3       1065.24       1166.51        58.59 o
  11   1   3       1907.39       1858.59        69.14 o
  12   1   3        784.01        743.53        35.64 o
  13   1   3        395.55        394.34        21.86 o
  14   1   3          9.80         12.71         8.05 o
  15   1   3        590.29        574.43        23.42 o
  16   1   3          4.74         11.81         8.07 o
  17   1   3         74.63         80.32        10.77 o
  18   1   3        397.91        387.23        21.75 o
 -19   2   3         75.14         48.16         9.29 o
 -18   2   3        246.54        289.69        24.85 o
 -17   2   3         35.42         44.99        10.02 o
 -16   2   3        205.59        184.17        14.89 o
 -15   2   3        244.39        232.78        17.20 o
 -14   2   3        653.06        640.61        29.46 o
 -13   2   3        933.38        970.10        64.06 o
 -12   2   3        818.22        947.73        60.14 o
 -11   2   3        108.41        148.78        25.52 o
 -10   2   3        591.04        628.85        43.23 o
  -9   2   3        357.52        351.37        31.83 o
  -8   2   3       1042.05       1029.27        50.62 o
  -7   2   3        334.06        317.77        19.79 o
  -6   2   3        427.54        404.31        27.06 o
  -5   2   3        557.47        540.40        27.86 o
  -4   2   3        112.41        131.25         9.64 o
  -3   2   3        333.68        333.90        14.87 o
  -2   2   3       1088.58       1064.96        44.28 o
  -1   2   3       2153.14       1899.03        71.13 o
   0   2   3       3864.35       3334.52       189.36 o
   1   2   3       1006.54        883.11        40.83 o
   2   2   3         93.06        105.68         9.16 o
   3   2   3        215.27        235.91        11.94 o
   4   2   3        950.66        922.83        30.98 o
   5   2   3        219.01        235.65        17.04 o
   6   2   3        821.91        880.62        37.11 o
   7   2   3        181.71        184.21        25.68 o
   8   2   3        654.52        793.08        35.00 o
   9   2   3         65.92         56.48        11.16 o
  10   2   3       2098.17       2365.90        87.96 o
  11   2   3        195.14        189.27        15.27 o
  12   2   3        265.51        292.06        21.09 o
  13   2   3        276.63        256.35        14.76 o
  14   2   3        179.84        161.04        12.86 o
  15   2   3         61.87         51.25        13.87 o
  16   2   3        338.76        346.61        21.21 o
  17   2   3        115.95        120.37        11.18 o
  18   2   3         46.76         65.47        13.92 o
 -18   3   3         17.41         34.33        10.38 o
 -17   3   3        329.11        341.96        20.67 o
 -16   3   3        314.62        316.39        19.79 o
 -15   3   3        278.29        277.82        28.42 o
 -14   3   3        160.97        181.49        15.69 o
 -13   3   3        753.52        686.52        33.07 o
 -12   3   3        224.39        277.66        35.18 o
 -11   3   3        400.93        372.25        37.87 o
 -10   3   3        431.28        522.77        49.75 o
  -9   3   3        383.41        423.86        37.09 o
  -8   3   3         72.03         72.69        12.69 o
  -7   3   3        634.49        589.18        30.02 o
  -6   3   3        514.85        504.94        25.54 o
  -5   3   3         46.43         54.20        10.20 o
  -4   3   3       1037.12        979.28        33.73 o
  -3   3   3        473.03        439.95        18.21 o
  -2   3   3       1010.50       1015.77        36.80 o
  -1   3   3        767.36        811.74        26.65 o
   0   3   3         88.52        106.88         9.78 o
   1   3   3        464.83        469.68        21.42 o
   2   3   3       1170.60       1051.64        50.85 o
   3   3   3         86.63         69.57        11.28 o
   4   3   3        890.24        903.84        37.36 o
   5   3   3        687.10        755.55        33.72 o
   6   3   3          2.67         15.21         9.17 o
   7   3   3        308.80        345.32        27.44 o
   8   3   3        208.61        241.91        18.95 o
   9   3   3         23.68         22.24         9.82 o
  10   3   3        172.73        198.24        14.88 o
  11   3   3         84.48         82.19        12.00 o
  12   3   3        170.27        156.38        14.97 o
  13   3   3        240.26        225.98        13.00 o
  14   3   3        294.65        314.67        16.50 o
  15   3   3        453.48        421.25        22.99 o
  16   3   3        221.50        256.29        18.25 o
  17   3   3         11.11         16.08         7.63 o
 -17   4   3        183.58        185.98        12.46 o
 -16   4   3         82.10         76.80        12.90 o
 -15   4   3        389.65        372.03        20.55 o
 -14   4   3        470.00        454.88        23.49 o
 -13   4   3        469.05        491.89        27.13 o
 -12   4   3         79.34        123.34        13.87 o
 -11   4   3       1068.56       1170.96        86.09 o
 -10   4   3        223.49        297.77        33.96 o
  -9   4   3       1638.13       1605.97        91.33 o
  -8   4   3        282.63        249.61        22.33 o
  -7   4   3       1061.51       1151.20        48.78 o
  -6   4   3        176.12        136.77        17.95 o
  -5   4   3        695.04        636.44        49.49 o
  -4   4   3         42.43         60.86        13.12 o
  -3   4   3        244.88        259.37        17.43 o
  -2   4   3        183.10        173.68        17.82 o
  -1   4   3        180.92        150.79        17.61 o
   0   4   3        282.25        272.63        22.05 o
   1   4   3         74.48        102.38        11.26 o
   2   4   3         33.82         30.82        12.37 o
   3   4   3        161.85        171.14        18.77 o
   4   4   3         37.55         50.18        10.46 o
   5   4   3         79.56         82.96         9.33 o
   6   4   3        425.88        425.31        21.28 o
   7   4   3        243.77        256.84        18.04 o
   8   4   3        584.88        648.91        31.89 o
   9   4   3        248.42        266.09        23.14 o
  10   4   3        864.81        874.68        35.23 o
  11   4   3         81.70         93.25         9.95 o
  12   4   3         96.97         93.53         9.37 o
  13   4   3        219.57        220.27        14.17 o
  14   4   3        464.20        494.23        22.79 o
  15   4   3        111.29        149.64        14.11 o
  16   4   3        167.14        159.90        13.08 o
  17   4   3        171.07        205.17        29.90 o
 -17   5   3        213.26        219.11        22.75 o
 -16   5   3         77.10         63.13        14.69 o
 -15   5   3        307.85        342.83        24.70 o
 -14   5   3          9.41         15.36        12.54 o
 -13   5   3        194.77        190.74        20.54 o
 -12   5   3        308.74        350.68        25.40 o
 -11   5   3        276.89        253.04        31.83 o
 -10   5   3       1114.80        982.77        54.91 o
  -9   5   3        643.20        635.29        47.20 o
  -8   5   3        225.98        227.03        27.84 o
  -7   5   3       1294.62       1206.59        63.66 o
  -6   5   3         82.65         78.80        13.46 o
  -5   5   3        297.38        262.14        27.07 o
  -4   5   3        246.32        256.21        20.97 o
  -3   5   3        582.57        579.10        32.20 o
  -2   5   3        141.37        146.04        13.44 o
  -1   5   3        261.30        296.34        17.70 o
   0   5   3        391.78        418.70        22.51 o
   1   5   3        423.01        439.22        26.59 o
   2   5   3        520.91        491.96        29.75 o
   3   5   3         35.59         20.79        11.62 o
   4   5   3        139.91        157.35        13.73 o
   5   5   3         52.23         52.67         9.81 o
   6   5   3        264.42        266.45        14.94 o
   7   5   3       1199.93       1176.31        44.86 o
   8   5   3       1068.60       1088.78        36.69 o
   9   5   3        273.93        289.78        15.59 o
  10   5   3        386.24        396.28        18.31 o
  11   5   3        442.73        471.42        20.16 o
  12   5   3        325.02        323.10        30.36 o
  13   5   3         70.61         67.60        10.96 o
  14   5   3        267.20        255.53        19.71 o
  15   5   3         52.73         79.92        14.40 o
  16   5   3        382.72        359.31        35.57 o
 -15   6   3        259.02        301.15        36.34 o
 -14   6   3         60.75         58.25        17.25 o
 -13   6   3         67.78         43.07        23.71 o
 -12   6   3        148.36        158.33        18.36 o
 -11   6   3         52.67         61.26        13.24 o
 -10   6   3        108.50        125.94        17.10 o
  -9   6   3         84.77         83.69        14.08 o
  -8   6   3        208.42        183.32        17.49 o
  -7   6   3        347.27        255.69        42.79 o
  -6   6   3        658.95        574.75        46.40 o
  -5   6   3        323.85        301.52        24.66 o
  -4   6   3        411.06        383.37        22.56 o
  -3   6   3        492.63        515.85        32.33 o
  -2   6   3        928.71        854.23        35.82 o
  -1   6   3        570.99        580.75        28.42 o
   0   6   3        960.86        962.59        38.38 o
   1   6   3        593.22        581.65        36.03 o
   2   6   3        119.96        133.13        12.58 o
   3   6   3         97.55        118.61        15.12 o
   4   6   3        689.49        668.37        34.90 o
   5   6   3        454.69        457.68        25.60 o
   6   6   3        168.18        153.79        20.89 o
   7   6   3         74.77         87.71        10.45 o
   8   6   3        336.58        344.58        38.69 o
   9   6   3        235.64        224.42        15.33 o
  10   6   3         80.70        105.57        20.56 o
  11   6   3          9.34         -3.93         8.32 o
  12   6   3        365.50        388.68        25.40 o
  13   6   3        175.75        193.08        19.02 o
  14   6   3        239.11        230.94        15.94 o
 -14   7   3        204.54        190.74        26.29 o
 -13   7   3         96.49         86.09        18.56 o
 -12   7   3         52.74         64.67        10.37 o
 -11   7   3        143.36        200.86        20.98 o
 -10   7   3        380.32        413.46        22.73 o
  -9   7   3        270.66        329.34        20.13 o
  -8   7   3        201.29        232.83        17.81 o
  -7   7   3        495.28        523.44        50.47 o
  -6   7   3         65.93         79.98        15.70 o
  -5   7   3          9.92         18.55        12.20 o
  -4   7   3        203.89        207.54        14.61 o
  -3   7   3         82.07         74.72        13.12 o
  -2   7   3        279.70        284.96        19.35 o
  -1   7   3        504.10        524.63        29.47 o
   0   7   3         24.78         22.12         9.61 o
   1   7   3        240.03        226.94        21.29 o
   2   7   3        170.83        185.18        14.14 o
   3   7   3        296.05        307.66        18.88 o
   4   7   3         99.85         98.22        13.17 o
   5   7   3        369.91        354.53        16.98 o
   6   7   3        136.24        147.40        15.54 o
   7   7   3        116.09        104.09        12.51 o
   8   7   3         96.57         96.66        23.15 o
   9   7   3        136.45        124.34        12.79 o
  10   7   3        138.84        122.06        12.79 o
  11   7   3        221.71        221.95        47.17 o
  12   7   3         64.83         73.18        11.36 o
  13   7   3         19.85         15.84         9.03 o
 -12   8   3        706.16        624.64        32.88 o
 -11   8   3        289.24        289.75        18.97 o
 -10   8   3         28.18         43.91        10.96 o
  -9   8   3        460.03        550.72        31.52 o
  -8   8   3        354.93        370.18        24.65 o
  -7   8   3         14.49         22.57        10.26 o
  -6   8   3          5.67         11.22         9.81 o
  -5   8   3        238.46        240.74        18.58 o
  -4   8   3         64.89         82.82        17.21 o
  -3   8   3         27.41         37.54        13.10 o
  -2   8   3         63.86         78.17        11.94 o
  -1   8   3         52.46         46.81         9.95 o
   0   8   3        145.01        142.94        18.64 o
   1   8   3          0.01          1.15        19.59 o
   2   8   3         54.16         54.07        10.78 o
   3   8   3         25.19         33.45         8.69 o
   4   8   3        150.21        141.92        12.14 o
   5   8   3         95.08        102.04        15.20 o
   6   8   3          9.07         15.56        11.38 o
   7   8   3        178.63        175.09        14.21 o
   8   8   3          5.35         -9.69         9.69 o
   9   8   3        646.70        638.90        35.72 o
  10   8   3        116.36        111.40        16.50 o
  11   8   3         86.82         79.14        10.94 o
  -9   9   3        105.81        113.00        12.94 o
  -8   9   3        109.17        127.16        10.44 o
  -7   9   3         34.60         37.57         8.93 o
  -6   9   3        594.53        629.38        31.33 o
  -5   9   3        109.85        120.46        12.07 o
  -4   9   3        165.37        165.62        13.71 o
  -3   9   3        104.31        110.81        17.73 o
  -2   9   3         72.27         96.36        12.95 o
  -1   9   3         48.67         56.80        12.11 o
   0   9   3         72.68         67.77        12.94 o
   1   9   3          5.22          4.59        12.01 o
   2   9   3         15.19          3.40        12.20 o
   3   9   3          1.54         -2.02        12.26 o
   4   9   3         38.80         30.32        14.43 o
   5   9   3        160.49        178.74        14.88 o
   6   9   3          6.66         -5.28         8.97 o
   7   9   3         82.97         89.86         8.82 o
   8   9   3        324.16        348.22        27.58 o
  -4  10   3        275.84        253.11        28.87 o
  -3  10   3        153.73        161.87        21.14 o
  -2  10   3         74.99         60.69        11.27 o
  -1  10   3          4.77          2.42         9.15 o
   0  10   3         25.69         35.49        10.56 o
   1  10   3        277.51        279.77        19.04 o
   2  10   3         27.19         19.16        12.89 o
  -3 -10   4        118.31         79.90        26.29 o
  -2 -10   4         11.63          9.08        10.08 o
  -1 -10   4         27.29         29.95         9.71 o
   0 -10   4        757.32        678.84        41.94 o
   1 -10   4         36.88         35.71        11.15 o
   2 -10   4        141.10        191.25        36.60 o
  -9  -9   4         17.38         18.21         9.58 o
  -8  -9   4         67.43         69.26        11.70 o
  -7  -9   4        243.55        245.43        19.57 o
  -6  -9   4        148.07        153.52        14.74 o
  -5  -9   4        208.84        216.48        30.13 o
  -4  -9   4        199.11        179.73        12.27 o
  -3  -9   4         41.09         33.28        11.94 o
  -2  -9   4        609.32        551.22        25.94 o
  -1  -9   4         58.91         52.25        13.91 o
   0  -9   4         57.59         54.68        11.08 o
   1  -9   4        558.64        534.52        21.75 o
   2  -9   4        266.48        270.30        13.66 o
   3  -9   4        299.43        305.52        16.62 o
   4  -9   4         93.44         80.92        15.81 o
   5  -9   4         91.57         88.86        10.54 o
   6  -9   4        190.95        180.25        14.01 o
   7  -9   4        306.48        306.39        15.34 o
   8  -9   4        152.41        142.28        26.81 o
 -12  -8   4        137.25         90.73        19.07 o
 -11  -8   4        204.04        208.68        38.92 o
 -10  -8   4         35.52         32.68        13.19 o
  -9  -8   4        319.72        293.08        43.82 o
  -8  -8   4        284.95        296.42        20.93 o
  -7  -8   4        152.27        168.82        12.83 o
  -6  -8   4         71.82         81.53        13.56 o
  -5  -8   4        103.52        112.98        11.46 o
  -4  -8   4        399.54        383.55        16.71 o
  -3  -8   4        196.57        192.00        13.00 o
  -2  -8   4         63.63         64.18        10.31 o
  -1  -8   4        152.40        170.73        14.71 o
   0  -8   4        232.55        235.99        13.97 o
   1  -8   4         23.07         17.81         7.49 o
   2  -8   4        156.32        159.41        11.62 o
   3  -8   4        473.54        470.00        17.90 o
   4  -8   4        427.72        426.82        18.49 o
   5  -8   4        354.40        396.16        21.61 o
   6  -8   4        207.95        233.89        12.49 o
   7  -8   4        141.95        160.75        14.58 o
   8  -8   4       1159.64       1163.60        30.15 o
   9  -8   4        693.20        687.13        21.25 o
  10  -8   4         62.46         53.08         7.49 o
 -14  -7   4         41.70         29.38        13.92 o
 -13  -7   4        112.09         90.21        21.14 o
 -12  -7   4          6.60          4.78         8.62 o
 -11  -7   4          6.99         -6.99         9.04 o
 -10  -7   4         92.42        102.67        11.91 o
  -9  -7   4         66.12         58.25        11.50 o
  -8  -7   4        507.09        537.92        27.61 o
  -7  -7   4        237.45        221.75        15.77 o
  -6  -7   4       1206.73       1158.54        43.53 o
  -5  -7   4        759.21        695.96        24.52 o
  -4  -7   4         38.79         56.24         8.27 o
  -3  -7   4        440.97        457.58        16.52 o
  -2  -7   4       3319.39       3186.39        61.04 o
  -1  -7   4       1583.90       1406.48        54.02 o
   0  -7   4        384.14        424.47        18.57 o
   1  -7   4        479.44        464.65        16.38 o
   2  -7   4       2173.22       2030.58        45.20 o
   3  -7   4         17.01          5.67         7.43 o
   4  -7   4        271.85        272.74        13.52 o
   5  -7   4        359.58        357.14        15.46 o
   6  -7   4         97.71         84.17        12.53 o
   7  -7   4          0.97          3.88         7.68 o
   8  -7   4        746.40        724.65        25.47 o
   9  -7   4          6.39         -1.94         7.89 o
  10  -7   4         25.62         21.44         7.19 o
  11  -7   4         17.49         17.24         8.56 o
  12  -7   4        233.74        268.77        14.83 o
  13  -7   4         40.25         21.14        15.98 o
 -15  -6   4        169.18        146.40        17.01 o
 -14  -6   4         83.60        110.83        22.17 o
 -13  -6   4        248.87        292.29        36.60 o
 -12  -6   4         32.55         30.36        11.83 o
 -11  -6   4         11.23         16.69        11.68 o
 -10  -6   4        117.50        132.70        11.53 o
  -9  -6   4          9.50         20.75         9.64 o
  -8  -6   4        241.96        241.38        13.60 o
  -7  -6   4       1218.91       1244.58        58.35 o
  -6  -6   4       1071.30       1049.58        52.35 o
  -5  -6   4         31.16         35.48        15.00 o
  -4  -6   4       2817.62       2909.51       110.14 o
  -3  -6   4        550.17        528.73        34.21 o
  -2  -6   4        146.26        185.09        26.86 o
  -1  -6   4       1016.68       1083.75        50.05 o
   0  -6   4       4523.57       4453.03       157.71 o
   1  -6   4        364.98        440.78        36.71 o
   2  -6   4       2321.92       2385.05       113.86 o
   3  -6   4       2241.42       2224.94       111.24 o
   4  -6   4        646.34        640.78        58.25 o
   5  -6   4        124.26        139.67        24.74 o
   6  -6   4       1260.39       1264.27        61.17 o
   7  -6   4        337.84        333.23        15.77 o
   8  -6   4        476.74        466.49        19.02 o
   9  -6   4        381.34        357.99        16.21 o
  10  -6   4        351.35        375.62        17.59 o
  11  -6   4        207.13        206.59        13.39 o
  12  -6   4        321.44        315.82        12.78 o
  13  -6   4         83.40         99.89         8.78 o
  14  -6   4        194.59        200.27         9.78 o
 -17  -5   4        249.69        241.77        22.17 o
 -16  -5   4         49.19         34.54        13.40 o
 -15  -5   4         21.25         20.62        13.40 o
 -14  -5   4        135.81        136.16        14.71 o
 -13  -5   4        218.21        239.17        26.29 o
 -12  -5   4        132.58        129.46        12.25 o
 -11  -5   4        210.84        214.21        15.72 o
 -10  -5   4        822.39        811.11        25.17 o
  -9  -5   4         55.66         40.25        24.49 o
  -8  -5   4         56.43         45.31        15.38 o
  -7  -5   4        702.19        661.41        37.86 o
  -6  -5   4        449.68        428.68        29.58 o
  -5  -5   4        278.51        333.38        29.85 o
  -4  -5   4       1055.66       1038.58        68.37 o
  -3  -5   4        981.91       1069.42        46.48 o
  -2  -5   4        759.35        807.53        38.50 o
  -1  -5   4        675.23        734.49        34.42 o
   0  -5   4        477.12        570.28        44.02 o
   1  -5   4       3514.52       3675.85       127.04 o
   2  -5   4       2907.31       2897.52       105.63 o
   3  -5   4        609.28        616.63        33.22 o
   4  -5   4       1010.97       1146.45        49.50 o
   5  -5   4       1749.15       1821.63        90.62 o
   6  -5   4       1710.07       1741.42        87.83 o
   7  -5   4        740.68        779.29        68.82 o
   8  -5   4       1198.64       1330.00       103.10 o
   9  -5   4       1412.21       1293.33        42.73 o
  10  -5   4        264.50        254.72        12.82 o
  11  -5   4        151.31        157.12         9.79 o
  12  -5   4        362.98        354.81        14.42 o
  13  -5   4        520.36        559.14        19.43 o
  14  -5   4        257.41        266.23        19.29 o
  15  -5   4         97.49         97.95         9.16 o
 -17  -4   4        125.95        139.69        26.29 o
 -16  -4   4        384.58        415.25        26.28 o
 -15  -4   4        282.89        329.17        22.55 o
 -14  -4   4         80.24         68.14        11.01 o
 -13  -4   4        330.94        343.49        22.06 o
 -12  -4   4        475.65        432.33        23.16 o
 -11  -4   4        133.23        140.22        50.00 o
 -10  -4   4        229.30        239.39        30.67 o
  -9  -4   4       2344.14       2385.85        92.37 o
  -8  -4   4       1879.95       1809.42        72.47 o
  -7  -4   4         19.68         20.39        10.77 o
  -6  -4   4        371.14        390.06        24.26 o
  -5  -4   4        874.96        821.07        61.98 o
  -4  -4   4        824.28        938.03        48.09 o
  -3  -4   4         85.83         83.67        11.46 o
  -2  -4   4        754.77        865.30        36.71 o
  -1  -4   4       2027.34       2315.00        82.80 o
   0  -4   4       2978.74       3234.36       138.29 o
   1  -4   4       1694.52       1733.30        82.49 o
   2  -4   4       3396.68       3762.29       131.12 o
   3  -4   4        239.41        233.11        19.28 o
   4  -4   4       2801.95       2741.99        96.92 o
   5  -4   4        760.21        764.19        54.39 o
   6  -4   4       3626.55       3972.82       169.84 o
   7  -4   4         24.25         46.14        18.59 o
   8  -4   4        512.98        545.92        62.89 o
   9  -4   4        127.52        125.78        34.02 o
  10  -4   4        689.12        745.93        73.20 o
  11  -4   4        896.14        873.18        25.16 o
  12  -4   4        783.70        869.72        29.24 o
  13  -4   4        209.01        218.00        11.54 o
  14  -4   4        265.29        261.84        12.10 o
  15  -4   4        852.99        903.97        29.66 o
  16  -4   4          7.87          1.33         6.87 o
 -18  -3   4          0.06          4.81         7.93 o
 -17  -3   4          3.20         -3.39         9.90 o
 -16  -3   4        191.89        231.45        27.53 o
 -15  -3   4        437.70        407.50        22.49 o
 -14  -3   4        507.29        478.12        27.37 o
 -13  -3   4        122.27        137.99        11.40 o
 -12  -3   4        166.16        162.38        43.30 o
 -11  -3   4       1259.77       1315.57       107.22 o
 -10  -3   4        292.38        274.63        40.98 o
  -9  -3   4        272.67        269.10        22.06 o
  -8  -3   4        621.54        642.17        33.49 o
  -7  -3   4       1349.13       1396.47        55.73 o
  -6  -3   4       3155.66       3055.09        90.84 o
  -5  -3   4       2238.91       2360.69       129.57 o
  -4  -3   4       1047.59       1008.02        34.72 o
  -3  -3   4       2078.84       1986.95        72.45 o
  -2  -3   4       2239.48       2448.54        65.21 o
  -1  -3   4       3895.33       4027.15       110.08 o
   0  -3   4      10072.77      11256.79       292.89 o
   1  -3   4      13477.01      13760.05       443.36 o
   2  -3   4       9647.91       9735.91       326.99 o
   3  -3   4       4069.69       4469.49       152.46 o
   4  -3   4       8375.82       9025.07       296.93 o
   5  -3   4       5089.58       4980.11       174.09 o
   6  -3   4       2037.91       2014.74        85.75 o
   7  -3   4       1682.31       1883.14       120.11 o
   8  -3   4       2730.59       2888.88       180.94 o
   9  -3   4       1122.94       1290.31        93.82 o
  10  -3   4        896.24        974.30        85.06 o
  11  -3   4        259.85        259.30        45.88 o
  12  -3   4        280.48        269.95        20.26 o
  13  -3   4        502.12        512.12        17.42 o
  14  -3   4        142.73        143.00        10.06 o
  15  -3   4         42.07         44.03         8.58 o
  16  -3   4         18.10         18.83         7.30 o
  17  -3   4         91.23         99.83         9.14 o
 -19  -2   4         48.87         39.56        10.87 o
 -18  -2   4          8.37          4.01        11.52 o
 -17  -2   4        312.93        315.18        19.94 o
 -16  -2   4        145.97        143.57        17.80 o
 -15  -2   4        130.51        136.71        15.07 o
 -14  -2   4        194.40        171.48        14.02 o
 -13  -2   4        234.19        208.26        46.91 o
 -12  -2   4        335.84        418.59        62.89 o
 -11  -2   4        373.68        276.31        50.00 o
 -10  -2   4        413.94        376.32        53.61 o
  -9  -2   4        690.90        722.96        34.98 o
  -8  -2   4        254.99        322.87        21.36 o
  -7  -2   4       2681.00       2782.17        82.23 o
  -6  -2   4         45.46         44.16         7.68 o
  -5  -2   4        549.90        563.05        31.20 o
  -4  -2   4       2686.11       2467.73        64.73 o
  -3  -2   4       7254.18       7710.02       180.72 o
  -2  -2   4        477.39        482.94        16.38 o
  -1  -2   4      16761.55      18094.45       380.68 o
   0  -2   4       5109.28       5265.54       156.93 o
   1  -2   4         18.89          4.24         3.94 o
   2  -2   4        265.64        266.59        13.92 o
   3  -2   4       7723.01       7723.83       237.56 o
   4  -2   4        292.18        306.87        17.39 o
   5  -2   4        436.81        411.49        23.38 o
   6  -2   4       3270.34       3405.66       116.46 o
   7  -2   4       2264.15       2223.54       103.15 o
   8  -2   4        374.58        382.82        27.50 o
   9  -2   4       1281.65       1356.02        60.24 o
  10  -2   4       2108.80       2228.64        97.91 o
  11  -2   4       1151.01       1142.55        56.48 o
  12  -2   4         32.81         39.79         9.37 o
  13  -2   4         60.65         56.87         9.56 o
  14  -2   4        409.13        416.98        19.80 o
  15  -2   4         36.49         36.65         7.45 o
  16  -2   4        173.89        200.12        11.18 o
  17  -2   4         30.31         30.51         7.47 o
 -19  -1   4        233.24        262.39        32.48 o
 -18  -1   4         40.51         25.12        12.65 o
 -17  -1   4        261.19        275.67        19.41 o
 -16  -1   4         96.66        103.43        18.12 o
 -15  -1   4        235.55        251.09        15.72 o
 -14  -1   4        295.63        268.36        19.82 o
 -13  -1   4        261.38        217.54        48.46 o
 -12  -1   4        471.87        479.93        67.53 o
 -11  -1   4       1547.90       1485.17       117.02 o
 -10  -1   4       1118.40       1191.84        95.37 o
  -9  -1   4        616.57        622.79        62.89 o
  -8  -1   4       3462.54       3556.92       149.62 o
  -7  -1   4       3263.56       3285.65        92.66 o
  -6  -1   4        680.69        668.91        23.84 o
  -5  -1   4       2253.97       2297.87        68.38 o
  -4  -1   4       1745.73       2061.56        89.30 o
  -3  -1   4       3357.32       3034.20        71.44 o
  -2  -1   4      13452.24      13785.77       465.23 o
  -1  -1   4        919.87       1146.38        90.18 o
   0  -1   4       4326.79       5703.18       329.48 o
   1  -1   4       2921.58       3663.11       150.52 o
   2  -1   4        655.60        610.62        23.43 o
   3  -1   4       2022.24       2105.94        62.23 o
   4  -1   4       2640.68       2536.93        92.62 o
   5  -1   4       7047.78       7414.69       255.96 o
   6  -1   4        443.58        397.09        53.61 o
   7  -1   4       2485.69       2638.64       119.29 o
   8  -1   4       1339.33       1388.39        66.62 o
   9  -1   4       1997.91       1964.62        87.21 o
  10  -1   4        320.06        302.77        26.03 o
  11  -1   4        389.10        403.35        40.64 o
  12  -1   4          0.94          9.87        13.06 o
  13  -1   4        561.46        518.77        17.09 o
  14  -1   4        700.00        684.76        22.76 o
  15  -1   4         89.56         92.20        15.99 o
  16  -1   4        201.63        203.60        10.91 o
  17  -1   4        187.41        192.69        11.44 o
  18  -1   4        266.70        304.60        33.25 o
 -19   0   4         15.87        -21.65        21.65 o
 -18   0   4        184.96        150.28        18.82 o
 -17   0   4          2.75         -1.31        17.44 o
 -16   0   4        772.19        747.23        40.52 o
 -15   0   4        369.96        289.37        23.14 o
 -14   0   4          9.86         24.11         9.72 o
 -13   0   4        393.82        413.43        61.86 o
 -12   0   4        513.26        564.99        66.50 o
 -11   0   4        384.70        403.64        56.19 o
 -10   0   4        208.75        248.99        44.33 o
  -9   0   4        388.03        338.02        53.35 o
  -8   0   4        157.34        196.96        37.07 o
  -7   0   4       1288.18       1349.24        63.64 o
  -6   0   4       9335.36       9277.74       236.35 o
  -5   0   4       1442.01       1365.73        36.29 o
  -4   0   4      11586.84      10893.30       351.23 o
  -3   0   4        328.72        222.68        20.59 o
  -2   0   4       6668.61       7439.78       300.18 o
  -1   0   4       7940.07      10185.85       290.76 o
   0   0   4          7.20          6.30         3.55 o
   1   0   4       7545.66       7871.26       188.37 o
   2   0   4        652.77        622.28        25.91 o
   3   0   4       1005.82        926.59        30.51 o
   4   0   4        205.94        202.20        16.92 o
   5   0   4         26.48         35.07         7.73 o
   6   0   4         87.03        116.38        11.95 o
   7   0   4        543.20        583.79        36.34 o
   8   0   4       2413.92       2212.54        82.30 o
   9   0   4       1151.08       1174.19        48.03 o
  10   0   4        546.79        536.07        28.90 o
  11   0   4       2881.72       2770.74       106.42 o
  12   0   4       2638.71       2619.41       110.24 o
  13   0   4          4.62         11.80         8.43 o
  14   0   4        154.79        140.30        11.83 o
  15   0   4        885.08        873.11        31.90 o
  16   0   4        302.80        312.42        15.75 o
  17   0   4         21.22         25.90         7.51 o
  18   0   4         83.12         86.25        14.36 o
 -19   1   4        231.99        249.00        15.03 o
 -18   1   4         57.03         79.79        11.01 o
 -17   1   4        257.17        243.22        15.97 o
 -16   1   4         88.23         79.65        15.10 o
 -15   1   4        245.57        236.16        17.32 o
 -14   1   4        356.89        375.52        56.31 o
 -13   1   4        319.09        290.23        53.61 o
 -12   1   4        508.22        508.29        68.05 o
 -11   1   4       1616.51       1589.91        80.05 o
 -10   1   4       1209.08       1263.06        65.78 o
  -9   1   4        660.28        635.34        39.19 o
  -8   1   4       3447.90       3506.59       150.50 o
  -7   1   4       2949.23       2908.24       107.20 o
  -6   1   4        779.80        799.45        26.50 o
  -5   1   4       2191.87       2197.91        56.27 o
  -4   1   4       1968.70       2076.25        76.09 o
  -3   1   4       2843.97       2793.97        88.18 o
  -2   1   4      14100.84      14485.33       402.03 o
  -1   1   4       1038.48       1338.25        76.67 o
   0   1   4       4409.05       5884.07       212.67 o
   1   1   4       3716.49       4328.09       153.32 o
   2   1   4        596.79        551.95        23.77 o
   3   1   4       1867.66       1953.39        48.03 o
   4   1   4       2382.29       2305.88        60.43 o
   5   1   4       7428.25       7682.65       246.73 o
   6   1   4        401.41        385.33        36.76 o
   7   1   4       2600.82       2720.78        95.88 o
   8   1   4       1424.86       1515.82        48.96 o
   9   1   4       1896.82       1957.94        63.53 o
  10   1   4        324.34        338.00        46.91 o
  11   1   4        367.92        356.74        22.40 o
  12   1   4          1.58         -3.17        10.12 o
  13   1   4        503.27        465.16        16.68 o
  14   1   4        667.92        633.75        31.39 o
  15   1   4         87.90         77.62        11.99 o
  16   1   4        201.95        204.62        14.64 o
  17   1   4        218.93        243.58        13.87 o
  18   1   4        260.29        252.60        23.46 o
 -19   2   4         54.24         45.05        11.86 o
 -18   2   4          6.94          9.19         8.53 o
 -17   2   4        340.00        333.64        18.42 o
 -16   2   4        131.62        134.25        13.27 o
 -15   2   4        124.36        133.73        17.29 o
 -14   2   4        190.75        167.79        17.08 o
 -13   2   4        244.72        166.18        27.92 o
 -12   2   4        346.60        348.86        56.71 o
 -11   2   4        364.53        366.48        35.05 o
 -10   2   4        358.92        374.36        34.17 o
  -9   2   4        675.72        728.28        45.04 o
  -8   2   4        202.97        198.40        17.79 o
  -7   2   4       2735.73       2628.27        95.56 o
  -6   2   4         42.43         24.49         7.85 o
  -5   2   4        637.98        677.06        36.83 o
  -4   2   4       2568.24       2379.76        85.16 o
  -3   2   4       6802.04       7373.82       174.29 o
  -2   2   4        460.29        483.72        16.35 o
  -1   2   4      16316.85      17522.04       578.22 o
   0   2   4       4736.22       5063.18       152.60 o
   1   2   4         10.95          4.70         6.96 o
   2   2   4        331.80        319.49        19.46 o
   3   2   4       8202.17       8340.33       236.96 o
   4   2   4        245.46        240.63        14.34 o
   5   2   4        493.31        488.92        20.30 o
   6   2   4       3113.69       3258.63       115.25 o
   7   2   4       2439.68       2389.18        85.34 o
   8   2   4        341.19        390.02        20.45 o
   9   2   4       1101.98       1114.15        49.29 o
  10   2   4       1995.34       2150.09        82.17 o
  11   2   4       1098.55       1049.41        46.43 o
  12   2   4         41.89         45.56         9.55 o
  13   2   4         52.39         40.23         8.37 o
  14   2   4        438.32        451.41        23.46 o
  15   2   4         34.37         34.85        10.13 o
  16   2   4        170.38        206.62        30.11 o
  17   2   4         42.07         47.05         9.38 o
 -18   3   4          1.22         20.28         8.54 o
 -17   3   4          1.67         -9.16         9.16 o
 -16   3   4        193.27        187.54        19.79 o
 -15   3   4        484.03        469.04        23.27 o
 -14   3   4        544.32        530.84        31.87 o
 -13   3   4        145.46        172.05        15.30 o
 -12   3   4        178.04        138.64        27.13 o
 -11   3   4       1213.10       1221.35        71.38 o
 -10   3   4        307.11        269.61        29.65 o
  -9   3   4        246.71        217.48        21.01 o
  -8   3   4        693.87        746.39        50.65 o
  -7   3   4       1361.84       1419.01        55.89 o
  -6   3   4       3195.26       2970.33       105.35 o
  -5   3   4       2298.79       2275.86       100.42 o
  -4   3   4       1083.24       1005.91        38.94 o
  -3   3   4       2438.42       2322.61        97.27 o
  -2   3   4       1800.72       1988.04        83.17 o
  -1   3   4       4292.47       4560.72       121.78 o
   0   3   4       9909.02      11257.75       363.20 o
   1   3   4      13272.58      13732.49       441.58 o
   2   3   4      10086.36      10542.46       399.51 o
   3   3   4       4180.42       4594.01       184.99 o
   4   3   4       8173.01       9111.10       296.42 o
   5   3   4       5133.92       5323.98       174.07 o
   6   3   4       2031.23       2062.60        75.88 o
   7   3   4       1589.95       1705.54        65.45 o
   8   3   4       2720.18       2816.21       101.75 o
   9   3   4       1072.51       1143.41        42.17 o
  10   3   4        923.31        990.80        37.75 o
  11   3   4        255.18        297.65        24.16 o
  12   3   4        280.11        272.65        14.13 o
  13   3   4        569.86        553.71        19.14 o
  14   3   4        146.22        147.74        12.29 o
  15   3   4         42.25         43.44         8.90 o
  16   3   4         12.82         -1.22        13.39 o
  17   3   4         92.64        107.98         9.06 o
 -17   4   4        139.67        133.14        12.48 o
 -16   4   4        388.88        394.92        19.87 o
 -15   4   4        283.51        275.61        20.64 o
 -14   4   4         79.63         91.16        12.40 o
 -13   4   4        385.38        383.27        21.46 o
 -12   4   4        508.93        482.98        25.21 o
 -11   4   4        116.54        179.40        37.63 o
 -10   4   4        263.22        230.43        40.21 o
  -9   4   4       2483.50       2529.06       112.61 o
  -8   4   4       1935.41       1926.71        88.38 o
  -7   4   4         14.81         14.32         8.76 o
  -6   4   4        256.74        299.96        32.70 o
  -5   4   4        994.52        908.75        45.75 o
  -4   4   4        725.73        855.27        46.64 o
  -3   4   4         85.65        107.64        12.48 o
  -2   4   4        725.27        871.01        44.29 o
  -1   4   4       2003.20       2341.25       100.42 o
   0   4   4       2786.67       3185.56       134.51 o
   1   4   4       1714.71       1802.07        64.38 o
   2   4   4       3615.37       3859.20       158.56 o
   3   4   4        230.88        235.09        22.05 o
   4   4   4       2596.07       2565.70        95.64 o
   5   4   4        879.41        895.84        32.43 o
   6   4   4       3661.86       3814.23       115.54 o
   7   4   4         11.94          5.78        10.42 o
   8   4   4        572.64        565.31        36.98 o
   9   4   4        214.44        221.48        15.61 o
  10   4   4        700.50        758.05        51.82 o
  11   4   4        859.04        844.07        29.49 o
  12   4   4        834.62        870.03        29.93 o
  13   4   4        232.28        236.68        13.60 o
  14   4   4        271.14        272.98        24.84 o
  15   4   4        874.96        893.91        53.72 o
  16   4   4         19.59         26.82        14.29 o
 -17   5   4        275.83        264.45        34.54 o
 -16   5   4         51.50         49.10        17.32 o
 -15   5   4         14.61         32.04         9.09 o
 -14   5   4        138.21        158.69        13.59 o
 -13   5   4        243.56        267.23        17.32 o
 -12   5   4        113.00        136.63        14.57 o
 -11   5   4        146.56        168.71        17.41 o
 -10   5   4        807.95        716.21        41.76 o
  -9   5   4         61.86         65.98        28.87 o
  -8   5   4         52.78         45.28        22.50 o
  -7   5   4        829.14        757.48        34.04 o
  -6   5   4        456.71        467.34        26.87 o
  -5   5   4        271.93        306.38        51.81 o
  -4   5   4       1052.78       1048.38        50.84 o
  -3   5   4       1025.06       1072.20        42.57 o
  -2   5   4        844.50        879.63        35.53 o
  -1   5   4        647.55        662.23        30.49 o
   0   5   4        472.02        515.87        25.95 o
   1   5   4       3329.91       3530.35       149.66 o
   2   5   4       2960.14       3031.05       136.87 o
   3   5   4        679.30        697.67        42.81 o
   4   5   4        977.66       1105.12        40.94 o
   5   5   4       1724.99       1761.07        59.56 o
   6   5   4       1644.16       1601.93        48.94 o
   7   5   4        599.22        634.71        27.55 o
   8   5   4       1169.10       1231.16        45.17 o
   9   5   4       1443.87       1314.29        53.95 o
  10   5   4        235.90        253.39        14.15 o
  11   5   4         89.33         86.42        14.21 o
  12   5   4        377.11        385.48        21.58 o
  13   5   4        558.34        580.06        25.74 o
  14   5   4        277.41        284.06        16.27 o
  15   5   4        111.07        100.10        54.39 o
 -15   6   4        143.49        170.58        23.71 o
 -14   6   4         81.15         81.63        19.01 o
 -13   6   4        231.54        224.94        38.15 o
 -12   6   4         23.55         21.15        18.59 o
 -11   6   4         11.03         41.38        12.25 o
 -10   6   4        120.68        130.36        20.39 o
  -9   6   4         17.79          9.59        13.28 o
  -8   6   4        301.15        298.46        18.15 o
  -7   6   4       1328.33       1367.12       100.01 o
  -6   6   4       1180.50       1132.27        55.86 o
  -5   6   4         20.29         30.40        23.97 o
  -4   6   4       2904.35       3001.46       103.00 o
  -3   6   4        584.58        512.55        25.78 o
  -2   6   4        153.19        182.58        13.28 o
  -1   6   4       1038.05       1087.49        37.71 o
   0   6   4       4619.28       4527.23       150.55 o
   1   6   4        352.92        385.59        21.32 o
   2   6   4       2416.41       2476.96        86.06 o
   3   6   4       2435.61       2482.05        78.40 o
   4   6   4        655.97        674.78        37.55 o
   5   6   4        119.99        158.42        16.74 o
   6   6   4       1195.55       1169.95        42.80 o
   7   6   4        367.55        333.29        17.80 o
   8   6   4        450.37        479.94        25.22 o
   9   6   4        380.21        338.10        18.67 o
  10   6   4        371.75        363.48        17.64 o
  11   6   4        184.82        157.63        14.62 o
  12   6   4        324.54        340.48        20.89 o
  13   6   4         83.86         79.05        10.99 o
  14   6   4        185.29        211.54        20.73 o
 -14   7   4         42.07         58.26        15.12 o
 -13   7   4        107.66         96.80        15.04 o
 -12   7   4          4.17          3.17        14.96 o
 -11   7   4          2.68         10.31        10.18 o
 -10   7   4        100.66        139.80        17.62 o
  -9   7   4         66.32         55.52        12.57 o
  -8   7   4        507.52        558.51        34.52 o
  -7   7   4        223.13        202.92        21.41 o
  -6   7   4       1097.32       1150.46        55.44 o
  -5   7   4        668.04        653.67        27.89 o
  -4   7   4         25.33         35.62         9.45 o
  -3   7   4        405.05        403.35        22.69 o
  -2   7   4       3368.58       3200.72        85.73 o
  -1   7   4       1590.25       1468.60        47.29 o
   0   7   4        440.17        458.57        23.33 o
   1   7   4        366.37        346.45        25.02 o
   2   7   4       2096.55       2006.05        71.95 o
   3   7   4         17.62         23.58         8.15 o
   4   7   4        291.50        264.15        19.33 o
   5   7   4        332.62        371.19        27.80 o
   6   7   4        106.08        106.99        11.09 o
   7   7   4          5.27         -1.71         8.86 o
   8   7   4        796.27        788.04        29.05 o
   9   7   4          4.53          0.71         7.68 o
  10   7   4         30.92         18.63        10.02 o
  11   7   4         20.93         25.25         9.47 o
  12   7   4        227.89        253.92        20.04 o
  13   7   4         44.13         37.09        13.12 o
 -12   8   4        125.83        100.39        14.09 o
 -11   8   4        222.46        211.10        13.41 o
 -10   8   4         47.13         71.16        17.37 o
  -9   8   4        347.72        359.44        22.17 o
  -8   8   4        291.68        310.28        21.56 o
  -7   8   4        160.32        178.76        15.28 o
  -6   8   4        107.27        135.12        32.09 o
  -5   8   4        121.72        151.35        20.53 o
  -4   8   4        424.56        369.19        23.29 o
  -3   8   4        200.69        169.42        14.59 o
  -2   8   4         76.39         80.08        13.38 o
  -1   8   4        147.51        152.48        12.12 o
   0   8   4        249.41        256.68        14.15 o
   1   8   4         14.65         15.23         8.09 o
   2   8   4        187.44        176.47        11.72 o
   3   8   4        510.12        473.07        24.90 o
   4   8   4        475.08        448.67        20.90 o
   5   8   4        347.00        345.39        19.49 o
   6   8   4        224.94        221.44        12.82 o
   7   8   4        156.69        164.75        12.28 o
   8   8   4       1180.59       1164.27        38.16 o
   9   8   4        669.60        674.26        30.08 o
  10   8   4         47.83         48.83        10.38 o
  -9   9   4         15.37         15.49        12.26 o
  -8   9   4         79.15         71.08        12.30 o
  -7   9   4        266.39        290.29        17.58 o
  -6   9   4        147.68        146.03        13.20 o
  -5   9   4        211.87        227.28        16.08 o
  -4   9   4        197.58        200.97        18.45 o
  -3   9   4         46.60         63.52        11.60 o
  -2   9   4        605.37        582.61        28.19 o
  -1   9   4         48.76         57.04        20.98 o
   0   9   4         62.54         43.30        11.19 o
   1   9   4        567.88        555.02        58.25 o
   2   9   4        241.94        223.48        21.69 o
   3   9   4        322.31        324.19        16.69 o
   4   9   4        102.87         92.28        22.17 o
   5   9   4         90.94         87.12        11.72 o
   6   9   4        207.39        204.08        14.67 o
   7   9   4        294.75        279.81        16.35 o
   8   9   4        168.03        134.03        26.29 o
  -3  10   4        108.22         97.95        15.98 o
  -2  10   4         11.72         19.67         9.25 o
   0  10   4        787.94        713.58        34.01 o
  -2 -10   5         25.40         11.24        18.77 o
  -1 -10   5        171.85        152.62        33.51 o
   0 -10   5         18.95         20.14        11.70 o
  -9  -9   5         37.72         33.82        10.27 o
  -8  -9   5         95.08         90.20        12.80 o
  -7  -9   5         13.84         23.47        10.17 o
  -6  -9   5         20.63         19.58        10.20 o
  -5  -9   5         89.69         92.92        10.60 o
  -4  -9   5        165.65        159.55        11.58 o
  -3  -9   5        124.52        139.66        15.61 o
  -2  -9   5        149.78        131.49        13.21 o
  -1  -9   5        146.47        124.94        14.39 o
   0  -9   5        128.26        131.47        15.18 o
   1  -9   5        112.83        133.97        10.75 o
   2  -9   5        233.43        240.72        18.52 o
   3  -9   5        234.14        248.53        15.13 o
   4  -9   5         74.87         85.11         9.61 o
   5  -9   5         94.54        115.20        11.33 o
   6  -9   5        524.66        542.37        27.40 o
   7  -9   5        182.01        183.94        13.67 o
 -11  -8   5        103.31        110.62        19.25 o
 -10  -8   5        507.06        492.18        23.15 o
  -9  -8   5        179.47        180.95        18.24 o
  -8  -8   5         62.86         50.57        13.51 o
  -7  -8   5        234.76        252.62        16.71 o
  -6  -8   5        138.26        133.08        14.47 o
  -5  -8   5         29.48         26.70         9.70 o
  -4  -8   5         22.65         14.10         7.71 o
  -3  -8   5         76.93         74.79         8.86 o
  -2  -8   5         45.65         50.10         9.25 o
  -1  -8   5         83.29         85.09        11.23 o
   0  -8   5         21.49         18.20         7.99 o
   1  -8   5         60.98         67.37         9.27 o
   2  -8   5        156.93        160.42        11.99 o
   3  -8   5        279.31        315.61        15.77 o
   4  -8   5         57.47         75.07        11.50 o
   5  -8   5        118.21        130.84        12.45 o
   6  -8   5         34.02         40.78        10.57 o
   7  -8   5        490.70        520.39        22.05 o
   8  -8   5        696.10        716.40        21.04 o
   9  -8   5         78.74         74.17         7.16 o
  10  -8   5         50.63         38.75         7.85 o
 -14  -7   5          8.86          1.03        12.37 o
 -13  -7   5        185.52        220.64        27.32 o
 -12  -7   5        335.37        314.01        20.38 o
 -11  -7   5        270.49        260.51        34.19 o
 -10  -7   5         37.62         46.57         9.36 o
  -9  -7   5        661.73        679.92        25.04 o
  -8  -7   5        245.99        263.13        13.15 o
  -7  -7   5        170.24        202.20        13.98 o
  -6  -7   5        738.99        675.80        20.51 o
  -5  -7   5        657.75        573.43        17.71 o
  -4  -7   5        338.96        312.04        15.40 o
  -3  -7   5        466.86        473.64        17.52 o
  -2  -7   5        277.67        280.75        15.01 o
  -1  -7   5        536.74        482.29        20.61 o
   0  -7   5        218.25        215.06        12.91 o
   1  -7   5        855.73        767.18        23.51 o
   2  -7   5         50.60         46.38         8.75 o
   3  -7   5         54.98         47.91         9.00 o
   4  -7   5         16.89          9.67        12.12 o
   5  -7   5        170.12        161.57        11.89 o
   6  -7   5         19.84         20.88         8.83 o
   7  -7   5        275.32        266.62        13.60 o
   8  -7   5        138.62        136.77        10.28 o
   9  -7   5         52.44         53.88         8.07 o
  10  -7   5         62.83         76.55        14.66 o
  11  -7   5          3.24         10.93         8.15 o
  12  -7   5         66.12         73.36        12.39 o
 -15  -6   5        413.61        335.59        29.38 o
 -14  -6   5         92.41        113.93        23.71 o
 -13  -6   5        144.15        129.14        17.17 o
 -12  -6   5        202.62        193.61        15.34 o
 -11  -6   5        255.92        276.39        16.38 o
 -10  -6   5        614.74        603.92        25.32 o
  -9  -6   5        158.40        155.38        12.43 o
  -8  -6   5        266.05        236.08        13.43 o
  -7  -6   5        174.00        189.98        15.78 o
  -6  -6   5        459.19        433.72        33.83 o
  -5  -6   5        156.89        129.27        19.11 o
  -4  -6   5       1305.70       1289.47        93.76 o
  -3  -6   5        284.28        279.68        25.41 o
  -2  -6   5        517.80        534.99        33.23 o
  -1  -6   5         51.86         39.11        13.26 o
   0  -6   5        487.44        453.99        34.10 o
   1  -6   5        211.50        185.29        21.23 o
   2  -6   5        200.02        204.67        27.16 o
   3  -6   5        455.14        489.07        92.53 o
   4  -6   5         51.75         52.07        18.21 o
   5  -6   5         48.66         46.45        18.69 o
   6  -6   5         19.24         23.26         8.16 o
   7  -6   5         79.69         86.44        11.31 o
   8  -6   5        235.75        235.72        12.98 o
   9  -6   5        203.60        186.36        12.58 o
  10  -6   5        364.13        365.01        15.54 o
  11  -6   5          3.30          0.06         7.46 o
  12  -6   5        144.77        141.03         8.85 o
  13  -6   5         19.33         37.62         7.50 o
  14  -6   5        387.60        388.07        21.65 o
 -17  -5   5         61.40         44.33        11.86 o
 -16  -5   5        488.03        484.53        28.16 o
 -15  -5   5        340.16        344.31        23.71 o
 -14  -5   5        253.39        258.29        22.68 o
 -13  -5   5          4.86         -1.18         9.19 o
 -12  -5   5       1328.05       1406.05        50.32 o
 -11  -5   5        357.24        336.77        20.15 o
 -10  -5   5        158.65        128.79        10.97 o
  -9  -5   5        393.41        353.83        34.92 o
  -8  -5   5       1173.72       1158.69        53.17 o
  -7  -5   5        175.05        140.69        19.24 o
  -6  -5   5        322.07        316.43        25.90 o
  -5  -5   5        244.46        265.70        23.29 o
  -4  -5   5        114.03        110.57        15.29 o
  -3  -5   5        202.92        226.34        20.60 o
  -2  -5   5        415.91        404.98        32.03 o
  -1  -5   5        149.74        143.25        16.23 o
   0  -5   5        104.47        112.69        16.82 o
   1  -5   5        350.17        283.78        23.63 o
   2  -5   5        204.88        227.36        22.98 o
   3  -5   5         36.33         21.59        14.47 o
   4  -5   5         91.25         82.88        34.02 o
   5  -5   5        131.98        133.34        23.53 o
   6  -5   5          9.78          3.42        17.39 o
   7  -5   5        116.16        105.79        30.67 o
   8  -5   5        858.00        858.27        30.67 o
   9  -5   5        321.11        292.42        14.82 o
  10  -5   5         21.04         21.37         9.06 o
  11  -5   5        180.73        181.51        10.81 o
  12  -5   5        481.54        457.62        16.64 o
  13  -5   5        254.66        258.02        11.42 o
  14  -5   5         18.60         38.98         6.30 o
  15  -5   5         20.49         14.69         7.08 o
 -18  -4   5        196.20        206.72        19.59 o
 -17  -4   5         53.91         53.44        11.08 o
 -16  -4   5         52.44         39.16        11.14 o
 -15  -4   5         17.61         27.43        11.33 o
 -14  -4   5        366.25        337.84        23.08 o
 -13  -4   5        147.78        135.06        22.17 o
 -12  -4   5        330.42        306.76        18.51 o
 -11  -4   5        483.58        451.52        44.90 o
 -10  -4   5       1606.82       1584.08        85.06 o
  -9  -4   5        753.21        741.57        39.55 o
  -8  -4   5         67.25         68.80        27.40 o
  -7  -4   5       1838.14       1899.23        72.82 o
  -6  -4   5        590.38        644.01        33.94 o
  -5  -4   5        103.15        104.75        13.79 o
  -4  -4   5        251.09        216.53        17.81 o
  -3  -4   5         79.77         93.83        16.89 o
  -2  -4   5         10.41         14.44         8.63 o
  -1  -4   5        182.81        182.44        24.49 o
   0  -4   5        108.85        103.63        16.58 o
   1  -4   5        163.98        166.08        20.57 o
   2  -4   5        287.60        253.52        26.46 o
   3  -4   5         59.31         43.97        10.88 o
   4  -4   5        420.46        405.99        32.15 o
   5  -4   5        289.16        286.08        27.34 o
   6  -4   5        377.06        413.55        38.73 o
   7  -4   5        241.79        275.24        32.65 o
   8  -4   5        331.43        305.18        48.97 o
   9  -4   5        710.73        647.99        74.23 o
  10  -4   5        289.58        327.50        15.00 o
  11  -4   5        122.12        119.38        16.11 o
  12  -4   5         61.59         83.04        11.74 o
  13  -4   5          2.19          1.14         7.28 o
  14  -4   5        218.96        212.38        10.27 o
  15  -4   5        511.01        570.24        20.66 o
  16  -4   5         23.52         14.67         6.65 o
 -18  -3   5        121.02        105.47        11.44 o
 -17  -3   5         52.55         37.94        14.20 o
 -16  -3   5        136.39        146.09        14.10 o
 -15  -3   5        244.05        237.77        18.00 o
 -14  -3   5        627.92        606.10        27.09 o
 -13  -3   5        354.64        350.91        38.02 o
 -12  -3   5        316.80        300.54        54.64 o
 -11  -3   5        213.92        225.79        46.40 o
 -10  -3   5          8.42         12.19        12.59 o
  -9  -3   5        395.02        385.21        28.95 o
  -8  -3   5       1887.14       1881.97        70.95 o
  -7  -3   5        873.42        871.70        38.64 o
  -6  -3   5        787.15        796.63        31.31 o
  -5  -3   5        936.69        889.17        32.32 o
  -4  -3   5       1132.92       1047.59        47.92 o
  -3  -3   5          5.38         10.41         7.26 o
  -2  -3   5       1565.65       1530.36        61.66 o
  -1  -3   5        339.20        360.41        19.64 o
   0  -3   5        632.73        682.87        30.33 o
   1  -3   5        227.83        243.31        14.28 o
   2  -3   5        131.54        131.62        13.64 o
   3  -3   5        439.44        449.17        23.95 o
   4  -3   5        159.23        122.75        14.03 o
   5  -3   5        272.32        289.34        22.32 o
   6  -3   5         65.50         72.48        13.58 o
   7  -3   5          5.59         -6.84        12.26 o
   8  -3   5         10.85         21.14        19.59 o
   9  -3   5        150.09        150.99        18.55 o
  10  -3   5         66.91         23.20        27.84 o
  11  -3   5        336.55        336.29        18.86 o
  12  -3   5        237.99        234.03        15.09 o
  13  -3   5        453.36        444.22        16.45 o
  14  -3   5        123.35        124.09         9.48 o
  15  -3   5         17.76         35.70         6.50 o
  16  -3   5        548.15        573.38        20.54 o
  17  -3   5        190.30        197.11        21.67 o
 -19  -2   5         38.46         50.36        10.87 o
 -18  -2   5        161.99        158.10        12.73 o
 -17  -2   5         22.90         41.70        13.16 o
 -16  -2   5        141.69        150.31        15.26 o
 -15  -2   5         82.67         81.18        14.52 o
 -14  -2   5       1036.61        908.40        47.56 o
 -13  -2   5        420.61        334.56        58.25 o
 -12  -2   5        333.55        391.27        60.83 o
 -11  -2   5        387.20        371.68        54.64 o
 -10  -2   5        898.79        897.74        53.65 o
  -9  -2   5        789.29        768.59        52.58 o
  -8  -2   5        822.06        833.10        33.85 o
  -7  -2   5       1071.34       1001.89        35.65 o
  -6  -2   5        866.82        825.73        30.09 o
  -5  -2   5        189.83        183.26        14.56 o
  -4  -2   5        378.22        386.72        17.61 o
  -3  -2   5       2141.52       2013.13        56.96 o
  -2  -2   5        251.69        232.97        11.47 o
  -1  -2   5         93.03         86.79         7.24 o
   0  -2   5        531.59        506.85        17.36 o
   1  -2   5         40.83         37.20         5.21 o
   2  -2   5       1885.49       1781.50        61.66 o
   3  -2   5        685.14        652.44        28.93 o
   4  -2   5         22.61          6.27         7.96 o
   5  -2   5        101.69        102.09        13.03 o
   6  -2   5        602.25        623.74        39.24 o
   7  -2   5        194.11        250.92        18.75 o
   8  -2   5         85.07         84.77        12.48 o
   9  -2   5        526.42        564.78        36.78 o
  10  -2   5        632.88        608.24        33.64 o
  11  -2   5        681.59        695.41        67.02 o
  12  -2   5        531.52        524.51        17.11 o
  13  -2   5         57.92         51.64         7.52 o
  14  -2   5        107.62        115.61        10.41 o
  15  -2   5        208.40        221.16        14.97 o
  16  -2   5          3.48          2.30         8.74 o
  17  -2   5          6.46         -4.30         8.02 o
 -19  -1   5        139.70        165.98        22.17 o
 -18  -1   5         17.12         26.60        13.16 o
 -17  -1   5        105.93        115.97        15.67 o
 -16  -1   5        106.71        108.02        13.85 o
 -15  -1   5        244.82        268.17        25.02 o
 -14  -1   5         79.79         84.28        14.89 o
 -13  -1   5       1617.16       1467.64       124.24 o
 -12  -1   5       1343.77       1460.42       114.96 o
 -11  -1   5        327.41        404.67        58.25 o
 -10  -1   5          9.01         15.98        20.10 o
  -9  -1   5        846.01        711.46        43.43 o
  -8  -1   5        535.02        493.87        25.97 o
  -7  -1   5       1680.34       1699.62        54.39 o
  -6  -1   5        387.61        409.72        17.10 o
  -5  -1   5       1461.03       1452.69        38.14 o
  -4  -1   5        949.20        961.89        27.97 o
  -3  -1   5        140.53        163.33         8.34 o
  -2  -1   5        437.33        440.11        15.75 o
  -1  -1   5        912.26        799.24        23.13 o
   0  -1   5        953.16        949.26        31.69 o
   1  -1   5        839.30        791.16        33.52 o
   2  -1   5        154.00        149.35         8.48 o
   3  -1   5        222.65        222.60        25.87 o
   4  -1   5        322.50        328.34        31.45 o
   5  -1   5        405.00        403.59        27.70 o
   6  -1   5        482.21        609.33        49.49 o
   7  -1   5        812.43        926.88        67.02 o
   8  -1   5        308.72        320.39        23.84 o
   9  -1   5         81.88         88.00        14.85 o
  10  -1   5        795.97        787.68        34.55 o
  11  -1   5         73.06        102.55        13.19 o
  12  -1   5        915.64        940.27        26.57 o
  13  -1   5         62.65         56.73         7.60 o
  14  -1   5        284.84        259.24        13.95 o
  15  -1   5        236.43        220.33        13.57 o
  16  -1   5        238.01        236.35        12.16 o
  17  -1   5        187.95        191.31        10.67 o
 -19   0   5          1.11          3.09        12.37 o
 -18   0   5          9.85          0.85        13.42 o
 -17   0   5        412.81        409.84        31.12 o
 -16   0   5        180.82        169.82        16.12 o
 -15   0   5        391.31        346.93        38.15 o
 -14   0   5         57.44         45.77        12.00 o
 -13   0   5        511.29        510.35        71.66 o
 -12   0   5         12.32        -10.83        22.68 o
 -11   0   5       2074.49       2156.35       151.04 o
 -10   0   5          9.19         21.14        20.10 o
  -9   0   5        827.99        808.15        36.40 o
  -8   0   5        569.96        551.33        27.45 o
  -7   0   5        914.73        874.54        30.95 o
  -6   0   5       1136.61       1152.40        37.75 o
  -5   0   5          1.82          4.07         4.54 o
  -4   0   5         80.93         69.51         6.47 o
  -3   0   5       3051.68       2872.15        85.26 o
  -2   0   5       1409.32       1420.77        46.81 o
  -1   0   5        157.01        148.51         9.28 o
   0   0   5          4.93          3.20         6.81 o
   1   0   5         40.84         45.12         6.66 o
   2   0   5         60.09         57.66         5.35 o
   3   0   5        144.84        124.31        11.68 o
   4   0   5       1143.02       1267.66        47.00 o
   5   0   5         10.90          5.57         6.74 o
   6   0   5        375.58        441.17        23.47 o
   7   0   5         11.18         15.56        12.38 o
   8   0   5        134.63        166.99        14.51 o
   9   0   5          0.43         16.06        15.08 o
  10   0   5        693.46        705.85        38.18 o
  11   0   5       1364.44       1314.14        51.83 o
  12   0   5        285.98        269.61        30.41 o
  13   0   5         30.87         34.83         7.59 o
  14   0   5         29.24         23.89         9.79 o
  15   0   5        556.59        549.12        33.82 o
  16   0   5         36.27         25.57         9.03 o
  17   0   5          9.78         16.05         8.24 o
  18   0   5        362.59        335.59        46.40 o
 -19   1   5        151.81        151.75        28.11 o
 -18   1   5         16.19         10.71         9.98 o
 -17   1   5         94.33        107.66        17.96 o
 -16   1   5         86.11        108.97        23.62 o
 -15   1   5        233.76        221.54        23.36 o
 -14   1   5         82.75         85.16        16.43 o
 -13   1   5       1684.75       1671.26       127.33 o
 -12   1   5       1280.55       1350.10       113.41 o
 -11   1   5        395.37        426.92        38.13 o
 -10   1   5         10.25         17.42        16.24 o
  -9   1   5        842.85        800.00        50.52 o
  -8   1   5        529.08        524.88        22.91 o
  -7   1   5       1713.94       1759.93        54.89 o
  -6   1   5        351.09        346.48        16.38 o
  -5   1   5       1467.92       1475.07        42.08 o
  -4   1   5        969.58       1002.86        29.93 o
  -3   1   5        134.12        156.33         8.33 o
  -2   1   5        403.85        403.40        14.49 o
  -1   1   5        827.68        745.27        41.44 o
   0   1   5        940.13        843.90        33.28 o
   1   1   5        861.56        736.25        37.71 o
   2   1   5        149.30        148.94        10.47 o
   3   1   5        225.98        224.95        11.90 o
   4   1   5        318.40        325.17        15.02 o
   5   1   5        416.48        412.60        21.62 o
   6   1   5        481.81        523.99        27.12 o
   7   1   5        811.65        831.03        37.99 o
   8   1   5        295.99        307.36        17.91 o
   9   1   5         74.85         73.11        12.07 o
  10   1   5        795.19        806.12        46.32 o
  11   1   5         68.14         54.10        16.64 o
  12   1   5        901.87        913.82        26.88 o
  13   1   5         79.06         68.57         8.70 o
  14   1   5        283.12        277.08        14.53 o
  15   1   5        248.36        236.01        12.88 o
  16   1   5        253.98        262.08        12.57 o
  17   1   5        183.50        175.32        10.18 o
 -19   2   5         38.78         34.76        10.31 o
 -18   2   5        154.78        152.74        18.08 o
 -17   2   5         35.81         36.70        11.64 o
 -16   2   5        136.02        140.36        13.45 o
 -15   2   5         80.36         78.41        12.51 o
 -14   2   5        972.75        913.11        37.18 o
 -13   2   5        368.93        296.74        34.80 o
 -12   2   5        314.09        359.04        37.39 o
 -11   2   5        391.06        415.04        38.19 o
 -10   2   5        859.21        953.90        55.54 o
  -9   2   5        800.01        841.24        60.57 o
  -8   2   5        842.03        845.65        37.53 o
  -7   2   5       1113.46       1008.40        42.00 o
  -6   2   5        820.89        837.76        35.55 o
  -5   2   5        195.67        154.94        11.37 o
  -4   2   5        344.66        351.41        14.59 o
  -3   2   5       2128.41       2165.91        56.21 o
  -2   2   5        249.86        237.01        11.70 o
  -1   2   5         82.01         76.74         7.61 o
   0   2   5        557.50        543.31        37.66 o
   1   2   5         52.81         55.68         7.77 o
   2   2   5       1876.81       1827.57        99.78 o
   3   2   5        706.95        681.56        28.36 o
   4   2   5         23.08         24.56         6.02 o
   5   2   5        106.25        103.45        10.87 o
   6   2   5        600.80        614.32        34.47 o
   7   2   5        208.37        256.74        15.88 o
   8   2   5         89.38         88.48        12.95 o
   9   2   5        532.78        614.34        38.67 o
  10   2   5        631.72        657.24        27.49 o
  11   2   5        623.64        561.10        29.83 o
  12   2   5        566.73        584.57        20.97 o
  13   2   5         63.67         91.57        17.91 o
  14   2   5        110.52        128.13        11.57 o
  15   2   5        192.82        197.99        15.48 o
  16   2   5          3.65         17.43         9.19 o
  17   2   5          4.99         -3.23         9.94 o
 -18   3   5        124.86        114.06        32.47 o
 -17   3   5         59.56         62.35        10.86 o
 -16   3   5        135.73        150.49        16.51 o
 -15   3   5        225.14        222.89        18.34 o
 -14   3   5        629.87        635.55        38.74 o
 -13   3   5        367.29        355.89        21.03 o
 -12   3   5        281.41        282.36        35.27 o
 -11   3   5        242.83        297.24        34.20 o
 -10   3   5         11.85         19.21        16.84 o
  -9   3   5        393.19        374.96        26.92 o
  -8   3   5       1818.36       1803.21        67.65 o
  -7   3   5        867.47        844.88        45.75 o
  -6   3   5        861.71        883.19        44.63 o
  -5   3   5        953.54        849.05        44.65 o
  -4   3   5       1104.27       1002.45        40.23 o
  -3   3   5          2.57          3.49         6.49 o
  -2   3   5       1518.81       1471.23        46.06 o
  -1   3   5        327.78        388.07        16.17 o
   0   3   5        672.08        704.26        29.06 o
   1   3   5        216.20        246.84        13.65 o
   2   3   5        155.09        151.00        12.64 o
   3   3   5        416.99        443.00        28.23 o
   4   3   5        178.88        184.62        16.00 o
   5   3   5        254.81        322.69        22.67 o
   6   3   5         59.25         71.71         8.18 o
   7   3   5          5.73          7.40         8.18 o
   8   3   5         12.30         23.73         9.69 o
   9   3   5        123.72        107.97        11.51 o
  10   3   5         61.22         59.08        14.06 o
  11   3   5        338.87        358.43        15.09 o
  12   3   5        221.89        204.96        12.51 o
  13   3   5        468.04        450.47        18.15 o
  14   3   5        124.48        129.96        11.35 o
  15   3   5         19.74         27.07         7.79 o
  16   3   5        551.94        558.05        23.84 o
  17   3   5        175.97        149.37        15.97 o
 -18   4   5        177.52        148.98        18.04 o
 -17   4   5         51.86         64.90         9.05 o
 -16   4   5         56.89         34.89         9.85 o
 -15   4   5         11.62         18.13        10.67 o
 -14   4   5        343.00        339.29        20.09 o
 -13   4   5        113.91        107.90        13.14 o
 -12   4   5        327.21        331.80        23.03 o
 -11   4   5        536.20        571.69        62.38 o
 -10   4   5       1629.93       1575.46       162.38 o
  -9   4   5        797.38        739.64        42.07 o
  -8   4   5         78.64         83.69        12.68 o
  -7   4   5       1817.98       1827.59        68.70 o
  -6   4   5        595.87        572.14        28.51 o
  -5   4   5        113.50        115.52        11.85 o
  -4   4   5        226.25        203.04        16.70 o
  -3   4   5         61.77         76.92        11.63 o
  -2   4   5          4.94          3.30        14.69 o
  -1   4   5        168.15        175.79        18.82 o
   0   4   5        106.12        103.03        11.99 o
   1   4   5        176.33        239.29        26.29 o
   2   4   5        293.80        279.30        24.22 o
   3   4   5         67.24         60.96        13.27 o
   4   4   5        399.27        385.33        23.36 o
   5   4   5        279.71        308.17        17.52 o
   6   4   5        373.87        411.30        21.80 o
   7   4   5        277.42        325.75        23.80 o
   8   4   5        359.43        356.65        21.50 o
   9   4   5        720.94        676.19        29.33 o
  10   4   5        297.18        301.42        15.23 o
  11   4   5         78.52         66.38         9.16 o
  12   4   5         60.20         63.40         9.39 o
  13   4   5          4.62          5.72         6.84 o
  14   4   5        226.13        248.03        14.76 o
  15   4   5        542.77        537.43        24.01 o
  16   4   5         19.57         29.49         9.20 o
 -17   5   5         63.40         52.58        30.41 o
 -16   5   5        512.28        525.21        21.96 o
 -15   5   5        312.33        291.42        23.48 o
 -14   5   5        231.10        247.60        16.71 o
 -13   5   5          5.58          8.54        17.06 o
 -12   5   5       1369.10       1343.99        48.28 o
 -11   5   5        378.62        394.99        28.73 o
 -10   5   5        151.87        142.14        21.00 o
  -9   5   5        421.24        404.53        25.94 o
  -8   5   5       1165.21       1082.13        47.40 o
  -7   5   5        193.38        197.10        13.85 o
  -6   5   5        324.25        319.04        22.16 o
  -5   5   5        249.44        259.26        22.21 o
  -4   5   5        116.74        112.08        14.67 o
  -3   5   5        214.46        209.91        31.37 o
  -2   5   5        395.52        377.69        21.78 o
  -1   5   5        143.59        151.34        13.84 o
   0   5   5        105.94        132.67        13.41 o
   1   5   5        362.63        340.43        50.52 o
   2   5   5        200.78        200.11        16.14 o
   3   5   5         50.03         27.29         9.36 o
   4   5   5         82.68         83.40        16.04 o
   5   5   5        106.47        122.95        21.65 o
   6   5   5          2.25         14.76         9.13 o
   7   5   5        118.57        138.86        18.99 o
   8   5   5        843.93        804.65        26.73 o
   9   5   5        276.89        272.04        15.98 o
  10   5   5          9.85         12.20         7.32 o
  11   5   5        181.12        193.03        12.34 o
  12   5   5        473.00        419.62        41.24 o
  13   5   5        275.78        217.54        36.09 o
  14   5   5         24.35         40.16         9.54 o
  15   5   5         14.24          2.05         9.94 o
 -15   6   5        402.35        431.61        30.57 o
 -14   6   5        113.49        117.69        13.68 o
 -13   6   5        145.68        136.19        15.78 o
 -12   6   5        205.43        192.44        15.81 o
 -11   6   5        238.96        251.80        18.37 o
 -10   6   5        657.70        677.43        44.58 o
  -9   6   5        164.70        162.39        17.67 o
  -8   6   5        297.83        309.81        20.91 o
  -7   6   5        156.80        140.82        16.94 o
  -6   6   5        513.26        500.49        25.86 o
  -5   6   5        176.66        182.16        20.88 o
  -4   6   5       1318.93       1323.90        54.05 o
  -3   6   5        277.13        248.93        17.27 o
  -2   6   5        507.08        495.64        23.96 o
  -1   6   5         57.76         35.87         9.38 o
   0   6   5        517.88        514.06        30.28 o
   1   6   5        211.75        232.72        23.52 o
   2   6   5        218.23        225.29        25.76 o
   3   6   5        406.09        472.98        29.01 o
   4   6   5         50.07         52.71        12.46 o
   5   6   5         38.03         40.19         8.80 o
   6   6   5         20.48         16.48         7.11 o
   7   6   5         84.56         94.19        19.60 o
   8   6   5        241.91        246.87        15.18 o
   9   6   5        203.20        190.60        15.66 o
  10   6   5        391.30        412.72        16.15 o
  11   6   5          4.84          9.71         8.64 o
  12   6   5        136.60        130.49        17.51 o
  13   6   5         21.30         20.93        12.10 o
  14   6   5        404.31        414.37        23.69 o
 -14   7   5         11.49         18.36        16.75 o
 -13   7   5        206.83        209.21        23.07 o
 -12   7   5        349.38        415.18        27.59 o
 -11   7   5        256.79        254.12        21.15 o
 -10   7   5         40.86         41.94        10.24 o
  -9   7   5        649.24        675.07        27.79 o
  -8   7   5        232.19        245.17        23.62 o
  -7   7   5        148.55        154.68        13.54 o
  -6   7   5        748.11        741.42        30.35 o
  -5   7   5        643.07        616.33        23.14 o
  -4   7   5        356.29        378.17        22.02 o
  -3   7   5        441.57        454.35        31.40 o
  -2   7   5        302.75        308.99        17.26 o
  -1   7   5        529.05        517.38        25.42 o
   0   7   5        207.57        199.61        13.77 o
   1   7   5        882.52        854.78        30.54 o
   2   7   5         51.84         52.72        12.06 o
   3   7   5         60.48         61.92         9.91 o
   4   7   5          8.80         16.92         7.84 o
   5   7   5        173.30        176.75        14.77 o
   6   7   5         18.74          6.90        13.32 o
   7   7   5        299.40        313.87        17.01 o
   8   7   5        140.94        130.44        11.68 o
   9   7   5         55.71         51.08         9.31 o
  10   7   5         56.80         51.81        10.05 o
  11   7   5          3.41          3.91         7.90 o
  12   7   5         72.13         77.66        11.96 o
 -12   8   5        132.76        149.50        25.26 o
 -11   8   5        116.38        101.74        12.26 o
 -10   8   5        489.99        524.34        25.61 o
  -9   8   5        184.00        208.66        14.67 o
  -8   8   5         69.90         76.30        20.05 o
  -7   8   5        252.03        283.18        22.84 o
  -6   8   5        141.20        163.43        19.43 o
  -5   8   5         30.77         49.49        11.06 o
  -4   8   5         29.44         42.70         9.20 o
  -3   8   5         53.31         58.45        11.34 o
  -2   8   5         48.24         27.97        10.90 o
  -1   8   5         93.50         95.89        10.64 o
   0   8   5         28.84         22.53         8.45 o
   1   8   5         46.01         45.55         9.36 o
   2   8   5        164.19        154.61        14.21 o
   3   8   5        302.40        311.21        17.15 o
   4   8   5         55.72         56.30        10.12 o
   5   8   5        127.15        126.35        13.17 o
   6   8   5         31.58         30.66         9.20 o
   7   8   5        498.43        548.68        22.58 o
   8   8   5        655.47        680.64        41.72 o
   9   8   5         68.86         76.41        12.38 o
  10   8   5         56.04         47.46        20.36 o
  -8   9   5        112.57        123.93        11.06 o
  -7   9   5         17.14          7.02        15.14 o
  -6   9   5         22.02         10.81         9.72 o
  -5   9   5         90.25        103.13        14.73 o
  -4   9   5        160.01        190.00        20.97 o
  -3   9   5        127.80        138.01        13.71 o
  -2   9   5        142.41        136.50        13.91 o
  -1   9   5        131.64        148.07        21.65 o
   0   9   5        131.40        137.63        11.01 o
   1   9   5        111.32        104.42        12.57 o
   2   9   5        245.08        204.37        15.23 o
   3   9   5        255.20        224.14        15.49 o
   4   9   5         67.37         45.29        10.27 o
   5   9   5         98.04        116.95        16.39 o
   6   9   5        519.37        541.60        29.30 o
   7   9   5        193.19        209.29        23.71 o
  -2  10   5         22.60         34.54        17.53 o
  -1  10   5        184.99        160.08        25.26 o
   0  10   5         25.28         22.09        10.93 o
  -8  -9   6          1.29          0.53         8.85 o
  -7  -9   6         22.60         24.24        11.46 o
  -6  -9   6         97.45         93.99        11.48 o
  -5  -9   6         84.13         74.25         9.94 o
  -4  -9   6        236.37        252.00        16.32 o
  -3  -9   6         28.43         26.14        10.87 o
  -2  -9   6         34.57         40.89        15.16 o
  -1  -9   6        422.05        465.96        19.90 o
   0  -9   6        410.99        421.27        17.05 o
   1  -9   6        330.67        354.20        14.79 o
   2  -9   6        664.87        700.52        21.76 o
   3  -9   6        660.22        663.33        22.72 o
   4  -9   6         53.06         51.41        10.55 o
   5  -9   6        841.56        824.29        24.09 o
   6  -9   6       1010.93       1013.09        34.28 o
 -11  -8   6         98.38        116.04        32.22 o
 -10  -8   6         44.32         50.15         9.45 o
  -9  -8   6          6.16         -3.15         9.58 o
  -8  -8   6         73.17         74.45        11.18 o
  -7  -8   6         92.13        109.35        10.65 o
  -6  -8   6         36.57         36.80        13.16 o
  -5  -8   6        463.23        478.04        17.88 o
  -4  -8   6         90.99         92.59         9.06 o
  -3  -8   6         32.99         23.64         9.41 o
  -2  -8   6         22.74         29.85         9.23 o
  -1  -8   6         36.39         65.08        11.24 o
   0  -8   6        130.86        156.21        13.44 o
   1  -8   6        888.10        853.31        28.44 o
   2  -8   6        144.33        165.13        14.33 o
   3  -8   6        252.81        293.48        15.80 o
   4  -8   6         43.85         37.27         9.41 o
   5  -8   6        391.40        423.29        20.50 o
   6  -8   6        353.74        338.49        16.09 o
   7  -8   6        604.48        607.59        22.96 o
   8  -8   6         36.58         47.55         6.74 o
   9  -8   6         10.42         12.09         5.59 o
  10  -8   6        202.46        168.57        29.38 o
 -14  -7   6         23.98         14.95        12.37 o
 -13  -7   6         63.58         90.33        15.98 o
 -12  -7   6        173.99        176.43        15.18 o
 -11  -7   6        301.78        332.95        32.78 o
 -10  -7   6        926.88        935.78        37.89 o
  -9  -7   6        352.64        317.22        17.28 o
  -8  -7   6         39.32         39.49         8.74 o
  -7  -7   6        252.67        232.43        14.61 o
  -6  -7   6       1223.14       1138.08        31.56 o
  -5  -7   6        439.17        434.31        16.22 o
  -4  -7   6        469.57        560.69        22.56 o
  -3  -7   6        543.96        522.33        18.43 o
  -2  -7   6        237.95        244.14        18.46 o
  -1  -7   6        104.47        120.30        11.17 o
   0  -7   6       2127.84       2028.18        65.99 o
   1  -7   6        462.79        425.63        17.61 o
   2  -7   6         32.56         56.49         8.79 o
   3  -7   6        213.90        233.86        13.60 o
   4  -7   6        120.51         74.88         9.93 o
   5  -7   6        268.31        268.31        13.96 o
   6  -7   6        833.74        756.10        24.49 o
   7  -7   6        212.00        231.40        14.75 o
   8  -7   6         85.71         95.60        11.48 o
   9  -7   6        100.04        114.83         9.31 o
  10  -7   6         50.13         53.08         8.33 o
  11  -7   6        297.14        295.81        14.47 o
  12  -7   6         37.08         44.91        10.55 o
 -15  -6   6        214.02        203.11        25.26 o
 -14  -6   6        229.00        234.04        28.87 o
 -13  -6   6        115.33        154.14        22.68 o
 -12  -6   6        393.12        425.06        22.25 o
 -11  -6   6        409.12        438.52        19.48 o
 -10  -6   6        145.30        142.48        14.35 o
  -9  -6   6        570.30        574.25        26.67 o
  -8  -6   6       2045.52       1918.14        45.32 o
  -7  -6   6        654.82        641.38        26.60 o
  -6  -6   6       1108.55       1134.91        60.56 o
  -5  -6   6       2751.97       2740.19       107.87 o
  -4  -6   6       1489.38       1448.77        63.09 o
  -3  -6   6        659.80        665.62        41.94 o
  -2  -6   6       1641.90       1597.50        78.12 o
  -1  -6   6        761.68        713.44        51.15 o
   0  -6   6        316.82        329.81        27.41 o
   1  -6   6       1350.14       1336.17        61.57 o
   2  -6   6        917.10       1009.51        60.42 o
   3  -6   6        518.69        586.17        43.25 o
   4  -6   6        161.77        192.73        26.89 o
   5  -6   6         45.24         45.59         8.28 o
   6  -6   6        130.40        153.68        12.73 o
   7  -6   6        567.49        519.18        19.06 o
   8  -6   6        455.73        466.37        18.61 o
   9  -6   6        400.46        382.26        19.40 o
  10  -6   6        673.73        687.36        22.31 o
  11  -6   6        493.50        540.57        20.07 o
  12  -6   6         33.89         30.75         8.76 o
  13  -6   6        439.18        447.53        15.20 o
 -16  -5   6         35.50         19.09         8.92 o
 -15  -5   6        358.07        371.08        31.19 o
 -14  -5   6         77.06         87.63        11.75 o
 -13  -5   6         70.35         89.88        15.48 o
 -12  -5   6         15.11         14.19         9.17 o
 -11  -5   6        285.16        271.09        15.76 o
 -10  -5   6        187.65        168.76        19.12 o
  -9  -5   6         19.50          8.22        14.85 o
  -8  -5   6        343.61        376.03        30.94 o
  -7  -5   6        365.23        442.86        32.82 o
  -6  -5   6        528.25        559.63        35.12 o
  -5  -5   6        998.94       1136.27        50.52 o
  -4  -5   6        202.29        169.29        18.69 o
  -3  -5   6       1150.61       1236.79        50.49 o
  -2  -5   6         58.19         72.41        13.23 o
  -1  -5   6       1461.32       1446.40        58.06 o
   0  -5   6         34.62         26.68        15.26 o
   1  -5   6        146.55        174.76        27.84 o
   2  -5   6        337.67        424.78        36.57 o
   3  -5   6       6314.17       6473.27       268.92 o
   4  -5   6        212.96        291.02        89.96 o
   5  -5   6        995.07       1006.51        92.02 o
   6  -5   6        298.27        299.51        50.52 o
   7  -5   6        673.57        694.88        55.15 o
   8  -5   6        728.42        683.28        22.65 o
   9  -5   6       1091.66       1036.78        29.62 o
  10  -5   6         72.18         74.71         8.83 o
  11  -5   6        148.89        136.83        10.58 o
  12  -5   6        353.60        353.27        15.28 o
  13  -5   6        320.94        311.90        17.32 o
  14  -5   6        301.39        317.89        12.28 o
  15  -5   6        144.40        117.25         9.22 o
 -18  -4   6         31.67         28.87        11.86 o
 -17  -4   6        260.08        325.80        27.84 o
 -16  -4   6        122.57        132.35        15.33 o
 -15  -4   6         90.97         59.90        14.58 o
 -14  -4   6        115.00        122.80        13.79 o
 -13  -4   6        779.53        779.87        31.80 o
 -12  -4   6        405.56        373.09        21.51 o
 -11  -4   6        542.44        577.88        76.29 o
 -10  -4   6        244.11        237.22        28.70 o
  -9  -4   6        196.66        196.42        21.49 o
  -8  -4   6         81.86         94.94        15.43 o
  -7  -4   6       2391.27       2515.66        92.87 o
  -6  -4   6         60.00         52.68        12.46 o
  -5  -4   6         49.97         58.30        11.45 o
  -4  -4   6       1205.88       1184.54        51.09 o
  -3  -4   6       1465.74       1543.04        59.40 o
  -2  -4   6       2630.58       2737.47       122.09 o
  -1  -4   6         23.48         18.76        11.84 o
   0  -4   6        932.28        951.17        57.73 o
   1  -4   6       5149.42       5185.40       219.95 o
   2  -4   6       1759.39       1918.05        91.39 o
   3  -4   6       1467.17       1456.77        58.92 o
   4  -4   6       3364.85       3417.02       124.24 o
   5  -4   6       5336.70       5470.84       183.29 o
   6  -4   6        410.73        389.79        78.87 o
   7  -4   6        969.65       1098.34        65.50 o
   8  -4   6       2213.23       2306.88       156.71 o
   9  -4   6       1070.71        963.99        91.24 o
  10  -4   6       1265.37       1210.80        34.92 o
  11  -4   6         71.72         87.35         9.34 o
  12  -4   6        135.10        132.06        15.72 o
  13  -4   6        285.94        275.46        13.69 o
  14  -4   6        189.76        177.86        10.09 o
  15  -4   6        119.79        110.05         7.39 o
  16  -4   6         51.12         53.35         9.84 o
 -18  -3   6        255.76        293.52        20.88 o
 -17  -3   6        256.27        266.52        26.29 o
 -16  -3   6        225.37        229.61        30.16 o
 -15  -3   6        139.74        144.68        15.61 o
 -14  -3   6        601.18        562.17        26.45 o
 -13  -3   6       1350.06       1202.02        83.25 o
 -12  -3   6        720.56        787.69        84.54 o
 -11  -3   6        106.53        100.52        35.57 o
 -10  -3   6       1463.03       1383.78        74.94 o
  -9  -3   6        562.22        526.56        31.35 o
  -8  -3   6        163.66        178.39        27.10 o
  -7  -3   6        494.31        471.90        23.24 o
  -6  -3   6       1448.19       1445.92        49.16 o
  -5  -3   6       1242.13       1286.40        43.99 o
  -4  -3   6       3971.67       3774.52       112.85 o
  -3  -3   6       2900.00       2949.52       106.34 o
  -2  -3   6       2721.52       2607.08        91.63 o
  -1  -3   6       2166.15       2331.78        85.39 o
   0  -3   6       2606.37       2627.92        97.58 o
   1  -3   6       2304.16       2355.57        79.11 o
   2  -3   6       5787.54       5940.63       204.84 o
   3  -3   6       2395.55       2558.65        94.72 o
   4  -3   6        288.89        248.60        20.13 o
   5  -3   6        550.76        519.96        24.54 o
   6  -3   6       3316.27       3190.51        97.15 o
   7  -3   6        229.69        253.30        19.23 o
   8  -3   6        226.27        262.92        19.20 o
   9  -3   6        778.31        734.40        45.14 o
  10  -3   6        914.80        921.61        50.35 o
  11  -3   6       1100.98       1038.71        29.34 o
  12  -3   6        207.09        205.50        11.02 o
  13  -3   6         61.11         60.95         8.34 o
  14  -3   6        112.87        105.19         8.81 o
  15  -3   6        132.44        134.73         8.34 o
  16  -3   6         39.20         50.57         9.11 o
 -19  -2   6         52.48         39.16        13.64 o
 -18  -2   6         37.35         36.62        15.18 o
 -17  -2   6         90.49        115.68        16.59 o
 -16  -2   6        218.07        215.62        17.44 o
 -15  -2   6        251.66        237.56        18.48 o
 -14  -2   6         59.53         74.07        15.98 o
 -13  -2   6         49.99         62.71        14.05 o
 -12  -2   6       1714.83       1787.25       134.03 o
 -11  -2   6       1042.11       1202.67       102.59 o
 -10  -2   6         97.32         78.24        18.58 o
  -9  -2   6        593.01        625.68        31.49 o
  -8  -2   6       1837.40       1806.32        58.23 o
  -7  -2   6       2848.01       2897.84        87.69 o
  -6  -2   6        169.52        170.31        21.26 o
  -5  -2   6       2409.96       2386.10        85.48 o
  -4  -2   6        852.16        855.13        28.55 o
  -3  -2   6       4005.42       3945.42       106.96 o
  -2  -2   6         64.02         86.23         8.21 o
  -1  -2   6       2558.70       2773.63        77.42 o
   0  -2   6       6262.47       6414.15       135.12 o
   1  -2   6       8094.40       8247.76       197.53 o
   2  -2   6       6968.52       7419.59       248.71 o
   3  -2   6       2282.65       2593.03        95.12 o
   4  -2   6       1410.37       1626.97        61.60 o
   5  -2   6       2509.23       2470.27        88.78 o
   6  -2   6        320.52        306.07        18.23 o
   7  -2   6        232.52        293.22        20.67 o
   8  -2   6        758.26        788.35        36.64 o
   9  -2   6        706.99        748.89        29.12 o
  10  -2   6        667.43        610.11        34.54 o
  11  -2   6        329.78        325.76        23.70 o
  12  -2   6        198.98        204.04        10.35 o
  13  -2   6         70.67         69.63         8.86 o
  14  -2   6         14.67         18.25         6.80 o
  15  -2   6         29.10         40.21         6.85 o
  16  -2   6        386.34        437.52        16.07 o
  17  -2   6         35.88         28.31        12.14 o
 -19  -1   6        232.69        278.37        31.96 o
 -18  -1   6        264.50        253.03        25.78 o
 -17  -1   6         84.01         87.11        12.47 o
 -16  -1   6         26.99         32.01        11.53 o
 -15  -1   6        113.46        102.26        17.02 o
 -14  -1   6        368.89        314.95        27.95 o
 -13  -1   6         27.18         46.91        33.51 o
 -12  -1   6         78.72         52.58        30.41 o
 -11  -1   6         75.83         65.98        30.93 o
 -10  -1   6        548.27        598.66       101.30 o
  -9  -1   6        692.53        734.57        46.91 o
  -8  -1   6        166.30        158.65        24.64 o
  -7  -1   6       3232.19       3072.20        90.15 o
  -6  -1   6        261.70        214.31        15.38 o
  -5  -1   6        485.37        519.37        20.75 o
  -4  -1   6       3495.61       3538.88       134.68 o
  -3  -1   6       2434.02       2437.51        84.87 o
  -2  -1   6      17404.04      17318.81       403.57 o
  -1  -1   6       3161.75       3016.09        95.61 o
   0  -1   6       5635.08       5433.99       118.54 o
   1  -1   6       4483.00       4627.86       111.22 o
   2  -1   6       3936.48       3758.46        94.31 o
   3  -1   6       2953.99       2965.46        91.29 o
   4  -1   6       1473.35       1501.85        70.11 o
   5  -1   6       2305.19       2385.75       144.34 o
   6  -1   6        472.71        328.38        41.76 o
   7  -1   6        686.17        745.19        73.72 o
   8  -1   6       1655.42       1710.86        79.99 o
   9  -1   6       1337.86       1306.20        68.56 o
  10  -1   6       2444.27       2410.40        75.75 o
  11  -1   6       1270.66       1275.94        73.28 o
  12  -1   6        813.09        780.32        22.36 o
  13  -1   6        359.86        327.73        16.79 o
  14  -1   6        227.44        229.26        13.09 o
  15  -1   6        226.72        228.74        14.44 o
  16  -1   6        220.62        209.26        10.77 o
  17  -1   6        155.27        163.52        14.02 o
 -19   0   6          2.53          3.14        18.56 o
 -18   0   6         28.15         31.05        13.42 o
 -17   0   6          9.66         -2.95        13.04 o
 -16   0   6        346.86        376.53        68.30 o
 -15   0   6          0.16        -11.36        13.33 o
 -14   0   6        410.20        420.14        41.76 o
 -13   0   6        364.32        289.20        53.10 o
 -12   0   6        201.19        168.57        41.24 o
 -11   0   6       1111.00       1254.22       102.07 o
 -10   0   6        906.57        958.56        88.67 o
  -9   0   6        456.37        441.86        25.70 o
  -8   0   6        237.21        196.48        29.42 o
  -7   0   6         38.48         55.79        10.27 o
  -6   0   6        837.48        673.15        41.49 o
  -5   0   6        235.02        215.66        13.00 o
  -4   0   6       5823.28       6017.70       208.09 o
  -3   0   6        141.23        192.41        19.84 o
  -2   0   6       8590.72       8646.15       202.00 o
  -1   0   6         26.57         33.83         4.50 o
   0   0   6       9907.67      10199.76       294.24 o
   1   0   6       3916.82       3784.41       114.39 o
   2   0   6         50.01         45.71         7.16 o
   3   0   6       2569.50       2289.73        65.38 o
   4   0   6       7932.92       7243.55       290.15 o
   5   0   6       1410.88       1404.61        89.44 o
   6   0   6        431.72        359.66        25.03 o
   7   0   6       1826.10       1664.15        74.46 o
   8   0   6       6145.18       6144.70       249.00 o
   9   0   6        828.19        858.45        47.68 o
  10   0   6       3102.01       3032.32       105.58 o
  11   0   6        599.51        547.37        45.91 o
  12   0   6        192.41        188.30        12.07 o
  13   0   6          9.55          2.27         6.74 o
  14   0   6        710.51        694.34        23.06 o
  15   0   6          5.67         -0.45        10.39 o
  16   0   6         11.96          8.78         7.19 o
  17   0   6         27.47         21.14        10.71 o
 -19   1   6        220.65        222.92        13.75 o
 -18   1   6        271.82        291.38        17.42 o
 -17   1   6         84.90        103.20        20.07 o
 -16   1   6         18.90          3.26        16.69 o
 -15   1   6         79.95         90.70        14.26 o
 -14   1   6        314.18        330.50        59.80 o
 -13   1   6         45.78         87.64        36.09 o
 -12   1   6         57.14         55.10        19.32 o
 -11   1   6        110.95        119.96        22.41 o
 -10   1   6        675.78        810.23        46.53 o
  -9   1   6        614.89        664.66        42.85 o
  -8   1   6        152.21        157.86        15.77 o
  -7   1   6       3073.59       2971.68        80.54 o
  -6   1   6        350.01        292.98        17.97 o
  -5   1   6        480.65        513.17        20.39 o
  -4   1   6       3524.22       3574.65       118.15 o
  -3   1   6       2091.19       2061.23        77.18 o
  -2   1   6      16876.66      17393.13       487.11 o
  -1   1   6       3032.52       3063.98        88.83 o
   0   1   6       5633.31       5368.21       133.79 o
   1   1   6       4876.78       5092.50       143.82 o
   2   1   6       4376.63       4046.96       118.64 o
   3   1   6       3132.34       3278.38        91.68 o
   4   1   6       1452.96       1540.40        49.89 o
   5   1   6       2130.20       2300.36        70.54 o
   6   1   6        529.60        446.21        24.50 o
   7   1   6        615.72        691.69        27.76 o
   8   1   6       1735.27       1827.68        58.80 o
   9   1   6       1500.97       1457.15        61.28 o
  10   1   6       2415.52       2407.98        85.38 o
  11   1   6       1274.11       1259.36        58.48 o
  12   1   6        926.41        904.36        31.13 o
  13   1   6        356.45        341.81        14.44 o
  14   1   6        212.10        225.99        13.51 o
  15   1   6        237.80        231.35        15.27 o
  16   1   6        241.91        245.19        12.61 o
  17   1   6        169.07        188.74        16.67 o
 -19   2   6         49.79         50.52         8.88 o
 -18   2   6         36.85         25.94        10.19 o
 -17   2   6         92.03         98.77        13.49 o
 -16   2   6        239.04        230.48        19.50 o
 -15   2   6        218.30        246.10        18.61 o
 -14   2   6         68.12         65.94        13.21 o
 -13   2   6         43.72         49.01        12.46 o
 -12   2   6       1594.71       1621.83        88.31 o
 -11   2   6       1016.47       1202.19        68.45 o
 -10   2   6         98.30        114.06        21.79 o
  -9   2   6        630.06        539.32        24.42 o
  -8   2   6       1860.50       1730.82        67.53 o
  -7   2   6       2857.36       2866.28       100.47 o
  -6   2   6        122.42        137.50        11.70 o
  -5   2   6       2399.93       2453.84        65.18 o
  -4   2   6        707.32        683.21        26.57 o
  -3   2   6       3873.11       3894.81       129.86 o
  -2   2   6         37.99         63.33         8.43 o
  -1   2   6       3140.80       3424.98       103.15 o
   0   2   6       6546.07       6648.57       223.34 o
   1   2   6       7652.19       7852.14       277.18 o
   2   2   6       6983.04       7776.77       248.32 o
   3   2   6       2507.00       2825.55        81.10 o
   4   2   6       1458.95       1644.70        47.14 o
   5   2   6       2440.77       2436.01        88.09 o
   6   2   6        317.50        350.78        35.18 o
   7   2   6        243.54        315.52        17.60 o
   8   2   6        831.20        794.79        31.72 o
   9   2   6        649.01        649.98        41.69 o
  10   2   6        591.98        610.35        27.30 o
  11   2   6        290.98        274.59        25.00 o
  12   2   6        246.00        277.10        21.32 o
  13   2   6         89.22         80.08         8.69 o
  14   2   6         17.11         30.77         8.42 o
  15   2   6         33.44         46.62        10.49 o
  16   2   6        378.61        400.44        20.21 o
  17   2   6         30.38         22.54        20.62 o
 -18   3   6        268.99        308.41        20.04 o
 -17   3   6        237.85        241.80        27.83 o
 -16   3   6        198.42        189.70        16.31 o
 -15   3   6        137.61        127.00        14.68 o
 -14   3   6        588.17        518.64        29.02 o
 -13   3   6       1300.15       1239.35        44.67 o
 -12   3   6        768.84        816.04        74.75 o
 -11   3   6        133.57        138.16        35.05 o
 -10   3   6       1564.61       1527.44       106.71 o
  -9   3   6        504.03        481.98        36.93 o
  -8   3   6        143.37        146.15        24.97 o
  -7   3   6        445.38        419.42        23.80 o
  -6   3   6       1636.11       1517.08        78.36 o
  -5   3   6       1211.89       1308.14        49.85 o
  -4   3   6       3926.01       3917.91       112.24 o
  -3   3   6       2963.61       3152.97        90.46 o
  -2   3   6       2628.69       2574.82        68.93 o
  -1   3   6       2217.52       2482.91        74.04 o
   0   3   6       2852.10       2950.06        83.31 o
   1   3   6       2590.74       2849.73        78.02 o
   2   3   6       6073.98       6365.55       203.27 o
   3   3   6       2502.35       2748.01        92.74 o
   4   3   6        271.93        304.83        33.45 o
   5   3   6        507.23        529.75        28.90 o
   6   3   6       3349.02       3140.46        96.13 o
   7   3   6        217.13        222.22        16.83 o
   8   3   6        267.14        275.06        27.29 o
   9   3   6        881.42        871.79        47.13 o
  10   3   6        931.53        897.63        35.65 o
  11   3   6       1092.95       1030.75        33.47 o
  12   3   6        209.42        219.76        17.46 o
  13   3   6         45.36         57.33         8.37 o
  14   3   6        129.18        141.37         9.81 o
  15   3   6        121.60        116.54         9.87 o
  16   3   6         47.41         56.26         8.56 o
 -17   4   6        251.85        284.15        20.16 o
 -16   4   6        147.30        149.70        12.53 o
 -15   4   6         98.62        104.15        12.08 o
 -14   4   6        123.85        147.52        13.77 o
 -13   4   6        760.91        804.04        33.17 o
 -12   4   6        406.41        471.72        33.33 o
 -11   4   6        581.03        641.29        70.62 o
 -10   4   6        207.79        241.31        19.90 o
  -9   4   6        164.13        152.74        18.07 o
  -8   4   6         67.96         79.27        23.96 o
  -7   4   6       2362.33       2461.91        89.06 o
  -6   4   6         75.50         86.56        11.36 o
  -5   4   6         56.25         50.96        13.47 o
  -4   4   6       1337.22       1367.08        42.68 o
  -3   4   6       1486.88       1514.18        71.26 o
  -2   4   6       2497.37       2740.27        96.43 o
  -1   4   6         33.48         36.60         9.44 o
   0   4   6       1155.40       1299.44        46.23 o
   1   4   6       5182.60       5305.10       215.98 o
   2   4   6       1727.85       1939.58        87.85 o
   3   4   6       1405.54       1440.69        70.16 o
   4   4   6       3559.80       3530.79       105.08 o
   5   4   6       5019.67       5160.61       154.86 o
   6   4   6        445.79        482.03        23.76 o
   7   4   6        977.25       1095.03        48.94 o
   8   4   6       2279.76       2294.67        73.02 o
   9   4   6       1050.77       1084.28        40.21 o
  10   4   6       1465.58       1367.63        38.86 o
  11   4   6        130.71        140.19        13.95 o
  12   4   6        159.30        158.35        12.52 o
  13   4   6        291.19        270.72        15.14 o
  14   4   6        191.86        220.03        24.13 o
  15   4   6        145.03        130.33        13.95 o
  16   4   6         46.84         55.67        19.59 o
 -16   5   6         43.91         16.94         8.71 o
 -15   5   6        381.37        393.06        20.24 o
 -14   5   6         71.43         59.10        11.20 o
 -13   5   6         60.32         49.97        11.30 o
 -12   5   6         21.83         28.60        11.20 o
 -11   5   6        318.81        330.01        23.81 o
 -10   5   6        167.23        164.92        19.76 o
  -9   5   6         27.70         21.06        11.44 o
  -8   5   6        344.68        378.27        25.53 o
  -7   5   6        364.46        377.17        20.03 o
  -6   5   6        599.22        578.82        24.63 o
  -5   5   6        989.89       1092.84        54.70 o
  -4   5   6        195.51        183.86        28.35 o
  -3   5   6       1058.41       1055.16        44.88 o
  -2   5   6         68.30         73.20        13.61 o
  -1   5   6       1420.44       1377.43        53.62 o
   0   5   6         40.48         27.60        14.18 o
   1   5   6        168.98        200.84        17.84 o
   2   5   6        242.13        297.97        19.95 o
   3   5   6       6249.62       6296.80       211.97 o
   4   5   6        203.91        217.64        16.71 o
   5   5   6       1056.64       1112.91        41.66 o
   6   5   6        413.42        507.30        26.49 o
   7   5   6        736.86        699.79        29.56 o
   8   5   6        619.26        617.42        23.45 o
   9   5   6        990.91        955.74        35.99 o
  10   5   6         80.18         85.88        10.16 o
  11   5   6        135.68        109.84        12.88 o
  12   5   6        328.43        333.67        17.60 o
  13   5   6        336.03        322.28        28.78 o
  14   5   6        289.58        317.88        24.14 o
  15   5   6        151.41        181.46        25.26 o
 -15   6   6        219.43        276.55        30.68 o
 -14   6   6        205.50        205.89        16.89 o
 -13   6   6        143.60        141.22        16.13 o
 -12   6   6        402.84        385.78        74.23 o
 -11   6   6        402.73        444.54        26.79 o
 -10   6   6        145.87        177.43        23.96 o
  -9   6   6        606.03        622.77        29.70 o
  -8   6   6       1932.73       1841.45       103.87 o
  -7   6   6        575.07        567.28        34.00 o
  -6   6   6       1193.63       1189.01        47.04 o
  -5   6   6       2854.89       2987.77       123.99 o
  -4   6   6       1536.52       1422.76        67.55 o
  -3   6   6        740.40        733.29        31.11 o
  -2   6   6       1652.75       1561.33        51.61 o
  -1   6   6        765.13        705.49        31.11 o
   0   6   6        337.92        339.42        25.76 o
   1   6   6       1533.67       1522.93        54.47 o
   2   6   6        782.65        791.90        35.77 o
   3   6   6        491.78        503.49        24.18 o
   4   6   6        139.00        137.42        12.66 o
   5   6   6         56.34         54.61        11.10 o
   6   6   6        123.10        112.01        10.35 o
   7   6   6        603.30        579.90        21.91 o
   8   6   6        440.87        448.97        25.55 o
   9   6   6        450.52        448.07        23.99 o
  10   6   6        694.92        691.93        23.75 o
  11   6   6        495.40        474.97        30.36 o
  12   6   6         42.33         35.19         9.53 o
  13   6   6        426.56        417.37        27.95 o
 -14   7   6         34.43         32.31        13.64 o
 -13   7   6         97.09        121.57        19.48 o
 -12   7   6        179.99        187.59        16.29 o
 -11   7   6        317.35        321.89        18.17 o
 -10   7   6       1006.25        962.79        36.95 o
  -9   7   6        405.42        397.35        41.17 o
  -8   7   6         27.34         29.72        13.00 o
  -7   7   6        252.60        241.33        19.58 o
  -6   7   6       1346.35       1245.45        49.82 o
  -5   7   6        463.31        451.86        20.43 o
  -4   7   6        467.15        530.56        27.97 o
  -3   7   6        577.13        551.53        23.78 o
  -2   7   6        231.61        236.82        15.15 o
  -1   7   6        122.94        148.64        12.36 o
   0   7   6       2259.26       2081.33        64.66 o
   1   7   6        519.37        473.58        21.11 o
   2   7   6         42.94         76.57        10.49 o
   3   7   6        227.31        276.94        22.79 o
   4   7   6        167.54        141.42        14.06 o
   5   7   6        273.50        257.81        17.41 o
   6   7   6        828.40        825.27        32.96 o
   7   7   6        247.53        261.72        20.64 o
   8   7   6         92.28        108.52        12.57 o
   9   7   6         83.27         88.02        11.54 o
  10   7   6         50.97         25.14        12.33 o
  11   7   6        332.59        346.15        24.00 o
  12   7   6         40.21         23.20        12.89 o
 -12   8   6          1.37          4.12        21.65 o
 -11   8   6         96.01         89.36        27.06 o
 -10   8   6         55.92         42.35        14.36 o
  -9   8   6         14.58         18.63        11.83 o
  -8   8   6         88.55         98.01        13.98 o
  -7   8   6         79.18         87.42        16.76 o
  -6   8   6         38.09         50.91        13.64 o
  -5   8   6        405.64        411.90        21.26 o
  -4   8   6         64.14         70.61        10.29 o
  -3   8   6         51.31         28.89         8.36 o
  -2   8   6         26.17         18.09         9.00 o
  -1   8   6         58.52         72.96        15.61 o
   0   8   6        107.85        107.32        11.28 o
   1   8   6        868.97        803.71        27.72 o
   2   8   6        143.64        136.93        13.40 o
   3   8   6        269.55        293.17        20.01 o
   4   8   6         46.06         33.20        12.44 o
   5   8   6        440.15        458.82        20.46 o
   6   8   6        392.57        365.39        24.40 o
   7   8   6        564.09        573.99        29.10 o
   8   8   6         27.33         24.34         7.20 o
   9   8   6         15.47         26.02         8.20 o
  -8   9   6          2.31         -7.61        11.24 o
  -7   9   6         20.60         22.17        25.26 o
  -6   9   6         97.75         94.45        19.59 o
  -5   9   6         96.05        107.25        12.22 o
  -4   9   6        238.21        223.21        27.84 o
  -3   9   6         26.78         17.12        12.89 o
  -2   9   6         38.54         17.90         8.00 o
  -1   9   6        441.89        440.17        19.98 o
   0   9   6        365.97        349.48        17.97 o
   1   9   6        346.56        362.75        26.24 o
   2   9   6        691.39        687.46        29.95 o
   3   9   6        677.67        693.08        30.55 o
   4   9   6         38.73         39.11        13.11 o
   5   9   6        799.19        752.52        40.64 o
   6   9   6       1039.29       1034.99        47.39 o
  -8  -9   7          1.86          6.94        20.10 o
  -7  -9   7        207.00        205.35        14.96 o
  -6  -9   7         25.58         10.02         8.90 o
  -5  -9   7         93.93         98.15         8.58 o
  -4  -9   7        272.08        300.07        13.95 o
  -3  -9   7        261.93        271.06        17.28 o
  -2  -9   7        266.86        264.22        14.67 o
  -1  -9   7         32.12         49.23         9.46 o
   0  -9   7         58.57         57.06         8.81 o
   1  -9   7        405.93        422.27        17.42 o
   2  -9   7        533.57        552.23        18.40 o
   3  -9   7         36.79         25.94         9.30 o
   4  -9   7         63.50         75.72         7.91 o
   5  -9   7        263.22        267.31        12.00 o
   6  -9   7        165.28        201.05        25.26 o
 -11  -8   7        357.59        313.77        20.01 o
 -10  -8   7         97.76         85.33        18.04 o
  -9  -8   7        183.43        195.83        12.96 o
  -8  -8   7         42.95         27.21        10.37 o
  -7  -8   7        115.38        134.04        10.91 o
  -6  -8   7         35.51         43.28         8.19 o
  -5  -8   7        321.32        333.88        15.81 o
  -4  -8   7         35.94         44.66         9.92 o
  -3  -8   7         78.40         69.93        10.90 o
  -2  -8   7         19.21         10.56        10.46 o
  -1  -8   7        186.33        200.68        16.68 o
   0  -8   7        395.96        388.41        19.78 o
   1  -8   7        188.30        199.18        12.54 o
   2  -8   7         22.95         14.29         7.99 o
   3  -8   7        376.71        358.25        20.83 o
   4  -8   7        265.61        274.36        16.30 o
   5  -8   7         12.87         19.41         9.50 o
   6  -8   7         68.54         82.91         9.14 o
   7  -8   7          6.69         12.71         8.08 o
   8  -8   7         26.10         27.23         9.43 o
   9  -8   7         33.19         22.83         7.00 o
 -13  -7   7         57.63         48.48         7.29 o
 -12  -7   7         32.19         32.39        10.65 o
 -11  -7   7        241.58        252.50        15.10 o
 -10  -7   7        510.88        549.99        23.41 o
  -9  -7   7         31.06         45.26        16.04 o
  -8  -7   7        281.55        286.12        16.51 o
  -7  -7   7        524.89        554.47        28.74 o
  -6  -7   7        177.36        166.47        13.74 o
  -5  -7   7         52.45         57.26        10.91 o
  -4  -7   7        239.80        210.74        12.44 o
  -3  -7   7        438.53        411.93        15.67 o
  -2  -7   7        122.03        116.73        14.09 o
  -1  -7   7         15.40         16.23         8.23 o
   0  -7   7        137.16        127.10        13.27 o
   1  -7   7         90.46         91.81        10.97 o
   2  -7   7          2.64          9.36         8.08 o
   3  -7   7         27.64         23.61         8.50 o
   4  -7   7         61.33         63.40         8.87 o
   5  -7   7        160.12        170.31        12.40 o
   6  -7   7        247.06        278.32        22.53 o
   7  -7   7        191.05        181.84        11.33 o
   8  -7   7         25.73         19.98         7.30 o
   9  -7   7         33.61         31.23         7.34 o
  10  -7   7         75.80         93.49        10.03 o
  11  -7   7         98.88        122.91        11.37 o
 -15  -6   7          1.97         12.89        14.43 o
 -14  -6   7        246.98        264.60        19.80 o
 -13  -6   7        186.63        175.44        13.65 o
 -12  -6   7        857.08        852.68        33.56 o
 -11  -6   7         18.14         35.72         8.58 o
 -10  -6   7          8.19          4.56        11.33 o
  -9  -6   7        137.39        139.78        10.99 o
  -8  -6   7        722.35        660.95        24.00 o
  -7  -6   7        127.02        119.88         9.99 o
  -6  -6   7        152.96        143.77        12.02 o
  -5  -6   7        321.22        302.61        28.50 o
  -4  -6   7        528.20        495.77        62.18 o
  -3  -6   7        107.61         96.43        18.09 o
  -2  -6   7        939.88        940.67        57.81 o
  -1  -6   7        883.70        816.07        42.95 o
   0  -6   7        120.63        123.34        18.70 o
   1  -6   7         76.38         70.88        15.65 o
   2  -6   7         12.59         15.71        13.73 o
   3  -6   7          3.13         16.36        16.08 o
   4  -6   7        173.16        166.52        11.57 o
   5  -6   7         72.63         85.65         9.69 o
   6  -6   7         96.64         92.43        10.68 o
   7  -6   7        151.37        134.24        11.54 o
   8  -6   7        108.56        109.60        10.04 o
   9  -6   7        347.63        327.28        20.72 o
  10  -6   7        123.16        111.85         9.77 o
  11  -6   7         30.49         33.67         7.31 o
  12  -6   7        415.07        428.46        15.97 o
  13  -6   7        251.93        251.29         9.89 o
 -16  -5   7         81.76         77.97        10.65 o
 -15  -5   7         76.58         52.76        12.63 o
 -14  -5   7        268.01        273.00        17.82 o
 -13  -5   7        170.29        169.62        19.42 o
 -12  -5   7          5.05         -5.22         9.12 o
 -11  -5   7        141.74        127.46        13.83 o
 -10  -5   7       1141.25       1037.22        34.24 o
  -9  -5   7        257.01        263.82        19.08 o
  -8  -5   7        497.51        462.90        49.34 o
  -7  -5   7        401.57        408.79        32.93 o
  -6  -5   7        427.89        418.56        30.69 o
  -5  -5   7         94.49         61.95        14.36 o
  -4  -5   7        106.99        142.56        24.85 o
  -3  -5   7        154.73        186.03        26.85 o
  -2  -5   7        185.16        164.07        20.03 o
  -1  -5   7        217.28        253.10        29.35 o
   0  -5   7        111.15        120.17        62.89 o
   1  -5   7        430.51        410.09        37.35 o
   2  -5   7        292.12        305.78       111.86 o
   3  -5   7        215.19        212.35        29.10 o
   4  -5   7        411.79        422.09        41.07 o
   5  -5   7        179.28        245.38        50.52 o
   6  -5   7        282.85        246.47        33.56 o
   7  -5   7        301.88        282.48        16.01 o
   8  -5   7         40.69         34.67         8.35 o
   9  -5   7         52.83         45.27         8.77 o
  10  -5   7         52.34         82.39         9.45 o
  11  -5   7         57.67         50.60         9.32 o
  12  -5   7         42.30         34.18         8.14 o
  13  -5   7         24.98         30.59         6.81 o
  14  -5   7        267.77        260.05        12.55 o
 -17  -4   7          2.29         -8.25        10.31 o
 -16  -4   7         25.79         24.74        20.62 o
 -15  -4   7        369.89        344.87        38.15 o
 -14  -4   7         58.63         53.27        15.11 o
 -13  -4   7         48.04         76.63        12.16 o
 -12  -4   7        469.93        440.55        29.35 o
 -11  -4   7        103.87        116.65        14.03 o
 -10  -4   7        213.99        178.81        22.58 o
  -9  -4   7       1074.82       1003.95        49.26 o
  -8  -4   7       1226.04       1254.64        55.65 o
  -7  -4   7         79.82         73.49        20.10 o
  -6  -4   7        193.91        224.30        20.91 o
  -5  -4   7        981.40       1005.70        81.64 o
  -4  -4   7        592.85        548.18        49.62 o
  -3  -4   7        345.31        392.12        42.01 o
  -2  -4   7        195.22        179.73        23.09 o
  -1  -4   7          9.51         15.27        11.74 o
   0  -4   7        693.06        690.03        41.28 o
   1  -4   7        134.84        143.38        27.58 o
   2  -4   7        324.19        323.93        58.51 o
   3  -4   7         33.57         29.32        13.99 o
   4  -4   7        204.13        202.37        20.81 o
   5  -4   7        214.16        199.62        28.77 o
   6  -4   7        446.43        465.91        25.64 o
   7  -4   7        134.20        137.57        26.06 o
   8  -4   7          2.81         -2.06        28.35 o
   9  -4   7        196.84        254.22        18.70 o
  10  -4   7        274.20        276.21        14.80 o
  11  -4   7        202.23        199.84        12.23 o
  12  -4   7         38.29         34.86         7.93 o
  13  -4   7        220.47        205.99        10.84 o
  14  -4   7         92.72        105.17         8.62 o
  15  -4   7        211.02        212.38         9.49 o
 -18  -3   7         75.76         93.31        14.43 o
 -17  -3   7         36.25         47.43        14.43 o
 -16  -3   7         51.57         74.23        17.01 o
 -15  -3   7         16.67         -8.25        13.40 o
 -14  -3   7        396.57        418.35        24.15 o
 -13  -3   7        292.28        231.83        22.40 o
 -12  -3   7        688.69        695.21        34.40 o
 -11  -3   7        590.90        707.72        49.60 o
 -10  -3   7        748.94        833.77        52.31 o
  -9  -3   7        187.05        173.10        20.56 o
  -8  -3   7        833.44        841.90        35.20 o
  -7  -3   7       1200.61       1216.11        43.33 o
  -6  -3   7       2024.75       1940.53        61.65 o
  -5  -3   7        701.25        707.03        28.66 o
  -4  -3   7       1255.54       1193.22        48.58 o
  -3  -3   7        556.49        523.17        26.88 o
  -2  -3   7        744.57        680.65        32.28 o
  -1  -3   7        158.36        144.77        14.75 o
   0  -3   7        507.42        491.19        25.56 o
   1  -3   7         61.42         58.98        13.86 o
   2  -3   7        227.54        222.34        18.25 o
   3  -3   7         99.96        107.31        17.72 o
   4  -3   7         92.31         80.88        15.78 o
   5  -3   7        260.69        248.96        16.65 o
   6  -3   7        270.82        297.85        19.43 o
   7  -3   7        101.01        101.74        16.36 o
   8  -3   7        308.89        278.72        18.93 o
   9  -3   7        106.20         75.78        28.87 o
  10  -3   7         45.11         44.61         7.59 o
  11  -3   7         28.46         27.15         7.06 o
  12  -3   7         57.54         55.54         7.81 o
  13  -3   7         14.17         14.10         6.50 o
  14  -3   7        147.77        149.94         9.51 o
  15  -3   7        363.36        363.28        13.84 o
  16  -3   7         93.51        102.69        10.74 o
 -18  -2   7         58.36         55.42         9.19 o
 -17  -2   7        178.91        158.33        13.70 o
 -16  -2   7        262.17        265.97        18.80 o
 -15  -2   7        343.01        360.31        22.59 o
 -14  -2   7        216.54        193.30        26.81 o
 -13  -2   7        195.73        200.76        20.83 o
 -12  -2   7       1124.27       1177.93       103.10 o
 -11  -2   7        645.51        726.77        63.15 o
 -10  -2   7        298.24        263.79        28.23 o
  -9  -2   7        391.42        370.61        26.02 o
  -8  -2   7        968.29        919.97        39.68 o
  -7  -2   7       2143.04       2075.37        74.26 o
  -6  -2   7        701.59        671.55        26.99 o
  -5  -2   7        659.64        644.87        26.56 o
  -4  -2   7       1396.88       1333.00        43.99 o
  -3  -2   7         41.46         31.41         7.20 o
  -2  -2   7       1083.78       1041.28        35.22 o
  -1  -2   7       1639.14       1542.78        49.14 o
   0  -2   7        299.42        267.52        14.29 o
   1  -2   7        218.59        221.97        13.83 o
   2  -2   7        919.48        903.37        37.56 o
   3  -2   7        443.38        401.67        33.07 o
   4  -2   7         52.74         75.52        12.02 o
   5  -2   7        266.85        247.76        20.94 o
   6  -2   7        278.10        278.16        17.50 o
   7  -2   7        296.70        306.13        21.36 o
   8  -2   7         11.33          6.43         9.55 o
   9  -2   7        303.47        303.75        18.43 o
  10  -2   7        246.86        234.11        32.95 o
  11  -2   7        922.03        926.21        24.62 o
  12  -2   7        918.51        871.11        28.87 o
  13  -2   7         36.10         39.09         7.88 o
  14  -2   7          0.82         -0.26         7.08 o
  15  -2   7        111.79        116.19         8.06 o
  16  -2   7        276.18        302.53        13.81 o
 -19  -1   7         21.35         14.58         9.99 o
 -18  -1   7         18.45         -2.79         8.72 o
 -17  -1   7        175.59        188.85        18.31 o
 -16  -1   7         84.51         79.18        13.68 o
 -15  -1   7          3.14         -7.05        16.75 o
 -14  -1   7       1069.62       1023.69        42.92 o
 -13  -1   7        775.18        722.74        78.36 o
 -12  -1   7        302.38        321.16        55.16 o
 -11  -1   7        118.12        125.78        35.05 o
 -10  -1   7        969.22        929.06        54.43 o
  -9  -1   7        344.65        372.65        31.42 o
  -8  -1   7        299.83        312.77        19.67 o
  -7  -1   7        798.96        775.75        28.99 o
  -6  -1   7        696.59        728.47        24.44 o
  -5  -1   7        179.99        190.48        12.67 o
  -4  -1   7       1389.43       1439.92        44.96 o
  -3  -1   7       2159.09       2102.72        62.49 o
  -2  -1   7       2127.15       2048.63        61.47 o
  -1  -1   7        725.82        645.77        25.68 o
   0  -1   7        528.77        447.20        15.59 o
   1  -1   7        476.05        437.03        17.44 o
   2  -1   7        164.38        168.01        10.30 o
   3  -1   7        605.46        611.25        23.74 o
   4  -1   7         27.04         22.11         8.55 o
   5  -1   7         86.25         75.78        20.10 o
   6  -1   7        620.48        619.86        34.80 o
   7  -1   7        119.59        125.28        17.78 o
   8  -1   7        114.23        124.62        15.91 o
   9  -1   7        500.29        492.41        23.11 o
  10  -1   7       1828.13       1790.22        59.60 o
  11  -1   7        261.13        274.42        17.46 o
  12  -1   7        185.21        198.14        10.40 o
  13  -1   7         40.23         35.09         7.16 o
  14  -1   7        301.15        284.63        15.16 o
  15  -1   7         67.48         62.02         9.66 o
  16  -1   7         20.24         24.49         7.08 o
  17  -1   7          8.82         10.14        10.31 o
 -18   0   7        155.46        187.71        25.52 o
 -17   0   7        136.50        129.47        18.69 o
 -16   0   7         87.22         86.84        17.24 o
 -15   0   7         10.42         15.66        14.88 o
 -14   0   7        295.18        228.73        23.72 o
 -13   0   7       1078.69       1032.04        95.37 o
 -12   0   7        376.61        339.20        55.16 o
 -11   0   7       1103.81       1293.40       104.65 o
 -10   0   7        146.83        181.64        18.65 o
  -9   0   7        354.87        301.67        23.67 o
  -8   0   7        620.52        654.38        27.45 o
  -7   0   7         25.89         24.70         6.69 o
  -6   0   7        625.25        537.10        19.64 o
  -5   0   7       1090.50       1061.25        35.80 o
  -4   0   7       5001.73       5167.67       170.34 o
  -3   0   7        501.00        525.65        45.62 o
  -2   0   7       1896.47       1701.53        59.51 o
  -1   0   7         70.96         84.90         7.10 o
   0   0   7        418.31        376.74        23.28 o
   1   0   7        125.39        124.23        10.51 o
   2   0   7        517.81        429.17        19.47 o
   3   0   7        120.80        158.47        18.82 o
   4   0   7         44.29         31.99        10.01 o
   5   0   7          2.60          7.75         8.88 o
   6   0   7        146.09        170.63        29.38 o
   7   0   7        248.98        287.30        21.54 o
   8   0   7        119.69        128.50        15.77 o
   9   0   7         96.50        116.71        14.60 o
  10   0   7        111.36        117.11        14.68 o
  11   0   7          0.26         19.71        10.29 o
  12   0   7        352.55        366.68        14.51 o
  13   0   7          3.01          4.87         6.38 o
  14   0   7        129.76        126.16         9.39 o
  15   0   7         77.91         71.53         7.85 o
  16   0   7        245.78        251.11        13.98 o
  17   0   7        102.35         96.52         7.46 o
 -19   1   7         18.26         19.17         9.11 o
 -18   1   7         16.48         27.92         9.54 o
 -17   1   7        158.28        153.82        14.79 o
 -16   1   7         75.55         55.08        13.12 o
 -15   1   7          2.23         -9.01        14.52 o
 -14   1   7       1024.87        926.24        57.62 o
 -13   1   7        686.34        678.92        76.81 o
 -12   1   7        265.19        274.71        33.69 o
 -11   1   7        142.87        151.74        24.13 o
 -10   1   7        940.51        978.06        55.48 o
  -9   1   7        298.43        320.69        19.79 o
  -8   1   7        280.86        286.05        15.84 o
  -7   1   7        774.76        752.01        25.87 o
  -6   1   7        695.02        712.75        26.56 o
  -5   1   7        171.77        182.80        11.85 o
  -4   1   7       1316.27       1365.75        51.18 o
  -3   1   7       2045.07       1977.22        87.48 o
  -2   1   7       2086.39       2025.70        86.57 o
  -1   1   7        756.37        675.60        58.49 o
   0   1   7        570.06        507.02        33.64 o
   1   1   7        461.95        407.24        20.54 o
   2   1   7        155.09        165.55        13.37 o
   3   1   7        608.61        611.57        23.60 o
   4   1   7         33.98         19.76         8.04 o
   5   1   7         81.04         83.85         9.51 o
   6   1   7        632.60        712.37        33.29 o
   7   1   7        108.61         98.06        11.27 o
   8   1   7        112.80        117.72        22.40 o
   9   1   7        500.39        470.09        25.61 o
  10   1   7       1819.78       1813.64       119.60 o
  11   1   7        234.26        242.89        13.32 o
  12   1   7        200.73        207.73        11.00 o
  13   1   7         42.54         41.73         7.49 o
  14   1   7        321.75        329.20        14.37 o
  15   1   7         67.51         60.17         8.31 o
  16   1   7         15.73          7.16         8.46 o
  17   1   7         12.40         11.86        11.34 o
 -19   2   7         19.50         14.89         9.35 o
 -18   2   7         61.16         60.69         9.67 o
 -17   2   7        186.40        195.65        15.22 o
 -16   2   7        245.50        273.44        18.51 o
 -15   2   7        320.25        323.52        26.66 o
 -14   2   7        211.22        193.61        20.24 o
 -13   2   7        187.17        210.43        18.37 o
 -12   2   7       1122.25       1121.22        92.79 o
 -11   2   7        595.13        631.49        64.44 o
 -10   2   7        292.34        294.87        42.79 o
  -9   2   7        393.21        380.75        22.44 o
  -8   2   7        881.05        828.12        36.53 o
  -7   2   7       2080.69       1925.80        72.77 o
  -6   2   7        750.03        703.54        26.70 o
  -5   2   7        691.80        687.45        23.08 o
  -4   2   7       1343.93       1335.07        42.77 o
  -3   2   7         45.10         41.88         6.89 o
  -2   2   7       1032.41       1026.22        39.68 o
  -1   2   7       1634.73       1561.15        55.75 o
   0   2   7        295.53        281.12        30.34 o
   1   2   7        233.01        264.91        20.77 o
   2   2   7        960.68        905.01        31.20 o
   3   2   7        447.57        398.28        18.13 o
   4   2   7         51.55         67.29         8.27 o
   5   2   7        270.64        301.56        22.07 o
   6   2   7        285.55        286.28        22.44 o
   7   2   7        305.51        326.31        24.26 o
   8   2   7          9.60          1.86         7.80 o
   9   2   7        295.30        286.89        20.03 o
  10   2   7        229.46        222.55        16.62 o
  11   2   7        922.65        862.11        25.20 o
  12   2   7        963.02        924.65        26.28 o
  13   2   7         30.36         32.59         8.08 o
  14   2   7          2.13          3.16         6.74 o
  15   2   7        111.27        103.37         9.84 o
  16   2   7        280.45        276.49        18.46 o
 -18   3   7         77.31         68.56        13.92 o
 -17   3   7         33.70         48.20        10.57 o
 -16   3   7         49.31         45.68        12.21 o
 -15   3   7         11.81         25.98        10.55 o
 -14   3   7        373.89        365.83        26.94 o
 -13   3   7        273.58        254.72        27.77 o
 -12   3   7        682.38        660.60        35.27 o
 -11   3   7        617.67        631.92        41.99 o
 -10   3   7        749.93        756.65        36.33 o
  -9   3   7        197.88        191.30        17.10 o
  -8   3   7        909.62        878.00        37.67 o
  -7   3   7       1173.82       1167.19        46.94 o
  -6   3   7       1975.24       1841.55        58.89 o
  -5   3   7        734.25        762.60        28.32 o
  -4   3   7       1293.76       1194.21        40.29 o
  -3   3   7        553.52        508.14        24.73 o
  -2   3   7        723.54        650.77        41.16 o
  -1   3   7        167.26        166.83        12.10 o
   0   3   7        568.84        532.85        21.17 o
   1   3   7         69.39         62.10         9.78 o
   2   3   7        216.23        184.05        15.00 o
   3   3   7        106.09         95.46        12.06 o
   4   3   7         91.23        101.92        15.35 o
   5   3   7        283.06        268.36        24.25 o
   6   3   7        276.94        298.00        28.32 o
   7   3   7        106.47        132.78        13.91 o
   8   3   7        295.23        274.85        40.98 o
   9   3   7        118.79        126.41        12.68 o
  10   3   7         36.14         35.90         8.27 o
  11   3   7         22.58         22.60         7.86 o
  12   3   7         63.25         59.45         8.27 o
  13   3   7         14.63         10.21         7.26 o
  14   3   7        156.94        166.54        14.26 o
  15   3   7        348.06        358.76        29.03 o
  16   3   7        100.46        107.82         8.98 o
 -17   4   7          2.57         -6.28         8.56 o
 -16   4   7         20.48          7.76        16.65 o
 -15   4   7        352.46        325.63        18.19 o
 -14   4   7         58.33         54.32        10.99 o
 -13   4   7         50.84         57.87        11.96 o
 -12   4   7        513.47        497.53        33.10 o
 -11   4   7        100.95         96.15        14.43 o
 -10   4   7        218.68        212.03        18.57 o
  -9   4   7       1079.77       1046.29        45.15 o
  -8   4   7       1245.72       1268.24        51.84 o
  -7   4   7         68.03         89.89        29.21 o
  -6   4   7        214.45        239.08        18.09 o
  -5   4   7        966.37        912.21        35.13 o
  -4   4   7        618.93        578.33        30.80 o
  -3   4   7        386.80        365.39        17.66 o
  -2   4   7        214.18        210.36        17.18 o
  -1   4   7          7.23          0.88         7.11 o
   0   4   7        674.07        629.13        54.54 o
   1   4   7        125.58        131.79        17.33 o
   2   4   7        291.59        309.18        27.14 o
   3   4   7         47.20         41.12        14.03 o
   4   4   7        202.86        211.60        20.50 o
   5   4   7        209.57        224.15        15.58 o
   6   4   7        441.21        435.82        40.70 o
   7   4   7        103.25         92.79        13.60 o
   8   4   7          1.45          0.92        10.34 o
   9   4   7        179.06        169.13        14.67 o
  10   4   7        286.33        270.77        15.23 o
  11   4   7        216.37        207.86        13.91 o
  12   4   7         45.10         46.48         9.01 o
  13   4   7        220.68        217.28        21.28 o
  14   4   7         92.97         91.40        11.30 o
  15   4   7        200.59        237.40        35.31 o
 -16   5   7         73.80         58.97         9.06 o
 -15   5   7         72.60         70.54        10.31 o
 -14   5   7        254.37        270.53        16.95 o
 -13   5   7        180.50        171.67        14.74 o
 -12   5   7          6.04         -3.81        12.14 o
 -11   5   7        139.76        160.32        22.62 o
 -10   5   7       1175.58       1107.23        39.98 o
  -9   5   7        266.17        264.06        16.51 o
  -8   5   7        519.37        534.49        30.68 o
  -7   5   7        408.07        419.34        20.84 o
  -6   5   7        466.02        462.75        53.30 o
  -5   5   7         84.07         98.21        10.68 o
  -4   5   7        105.22         90.38        12.16 o
  -3   5   7        152.02        127.52        13.32 o
  -2   5   7        224.87        191.99        23.50 o
  -1   5   7        201.02        182.74        15.21 o
   0   5   7        108.21        103.48        12.87 o
   1   5   7        373.90        354.10        24.19 o
   2   5   7        304.07        322.23        20.06 o
   3   5   7        205.29        177.51        15.64 o
   4   5   7        425.39        424.10        23.00 o
   5   5   7        197.91        197.94        22.39 o
   6   5   7        298.60        313.69        21.58 o
   7   5   7        302.37        292.38        13.96 o
   8   5   7         46.75         61.03         7.81 o
   9   5   7         64.08         57.57         8.01 o
  10   5   7         57.04         57.44         9.58 o
  11   5   7         73.76         81.20         8.46 o
  12   5   7         51.88         80.37        20.52 o
  13   5   7         25.52         25.47         8.61 o
  14   5   7        258.27        313.49        21.47 o
 -15   6   7          2.20         33.43        15.49 o
 -14   6   7        236.94        259.90        18.91 o
 -13   6   7        175.62        179.41        24.43 o
 -12   6   7        912.50        894.99        49.42 o
 -11   6   7         19.92         16.50        10.72 o
 -10   6   7         12.18         15.43        17.24 o
  -9   6   7        128.56        165.25        22.56 o
  -8   6   7        699.91        634.61        31.39 o
  -7   6   7        120.21        108.28        13.45 o
  -6   6   7        157.68        175.44        15.79 o
  -5   6   7        313.44        302.81        25.21 o
  -4   6   7        571.60        506.03        25.22 o
  -3   6   7        112.11        103.19        10.74 o
  -2   6   7        965.84        911.52        40.89 o
  -1   6   7        888.13        820.22        35.13 o
   0   6   7        129.17        123.97        12.09 o
   1   6   7         75.83         60.79        15.21 o
   2   6   7         10.39          8.58        10.06 o
   3   6   7          2.18          1.59        18.97 o
   4   6   7        170.18        175.03        11.78 o
   5   6   7         79.31         71.38         8.86 o
   6   6   7        100.25         96.36         9.89 o
   7   6   7        137.11        107.71        10.23 o
   8   6   7        129.63        122.01        11.04 o
   9   6   7        350.30        350.25        40.03 o
  10   6   7        115.72        116.61         9.54 o
  11   6   7         31.24         37.39         9.60 o
  12   6   7        429.96        444.69        21.48 o
  13   6   7        259.12        245.90        26.29 o
 -14   7   7         45.10         35.05        25.78 o
 -13   7   7         39.99         32.89        12.26 o
 -12   7   7         33.53         47.58        12.81 o
 -11   7   7        252.58        288.58        16.94 o
 -10   7   7        571.15        546.54        32.34 o
  -9   7   7         42.12         45.24        15.36 o
  -8   7   7        280.22        289.11        20.41 o
  -7   7   7        501.37        526.40        38.64 o
  -6   7   7        213.83        230.16        13.51 o
  -5   7   7         43.53         36.61         8.69 o
  -4   7   7        253.52        270.88        19.17 o
  -3   7   7        443.56        459.91        21.00 o
  -2   7   7        151.49        162.43        12.51 o
  -1   7   7         22.69         21.71         8.18 o
   0   7   7        157.87        136.22        11.69 o
   1   7   7         88.32        102.59        11.62 o
   2   7   7          1.13         15.46         7.95 o
   3   7   7         31.43         30.68         8.22 o
   4   7   7         63.99         42.62         9.64 o
   5   7   7        160.54        170.46        15.82 o
   6   7   7        251.18        257.83        15.55 o
   7   7   7        188.84        188.00        12.90 o
   8   7   7         27.58         29.43         8.47 o
   9   7   7         38.92         42.38         9.33 o
  10   7   7         86.15         91.44        28.61 o
  11   7   7        101.93         92.95        12.94 o
 -11   8   7        328.52        302.82        18.36 o
 -10   8   7         95.93         76.20        12.77 o
  -9   8   7        166.07        165.86        15.31 o
  -8   8   7         42.34         30.61        11.71 o
  -7   8   7        109.69        134.75        28.84 o
  -6   8   7         30.73         26.16         9.86 o
  -5   8   7        287.98        302.44        21.30 o
  -4   8   7         36.46         25.36         7.86 o
  -3   8   7         75.03         86.78         9.53 o
  -2   8   7         15.39         12.61         7.97 o
  -1   8   7        171.15        193.31        16.00 o
   0   8   7        375.12        383.89        21.60 o
   1   8   7        203.71        207.02        15.51 o
   2   8   7         24.14         13.02         7.64 o
   3   8   7        408.75        387.42        20.91 o
   4   8   7        275.48        245.64        16.75 o
   5   8   7         12.54          3.61        10.83 o
   6   8   7         51.31         48.42        10.64 o
   7   8   7         12.06         18.54         8.20 o
   8   8   7         36.00         32.89        11.14 o
   9   8   7         20.95         29.90        16.50 o
  -8   9   7          1.83         -7.73        10.29 o
  -7   9   7        234.35        200.27        14.72 o
  -6   9   7         26.98         29.35         9.85 o
  -5   9   7         79.76         83.84        10.41 o
  -4   9   7        272.33        262.51        17.23 o
  -3   9   7        258.00        268.20        14.25 o
  -2   9   7        287.96        284.58        17.44 o
  -1   9   7         38.86         45.30         8.10 o
   0   9   7         50.12         57.05        15.35 o
   1   9   7        379.76        348.84        30.16 o
   2   9   7        548.57        533.09        31.46 o
   3   9   7         42.81         29.35        30.67 o
   4   9   7         58.79         38.50        31.19 o
   5   9   7        258.98        257.99        19.13 o
  -7  -9   8        228.72        216.08        18.60 o
  -6  -9   8        563.26        535.53        17.25 o
  -5  -9   8        128.12        140.20        10.46 o
  -4  -9   8        123.07        136.14        10.67 o
  -3  -9   8        809.70        797.92        30.87 o
  -2  -9   8       1139.22       1075.59        31.48 o
  -1  -9   8         44.39         43.90        11.13 o
   0  -9   8         63.28         77.00         8.54 o
   1  -9   8       1074.31       1059.28        36.64 o
   2  -9   8         86.18         94.09         8.90 o
   3  -9   8        127.46        152.71        10.21 o
   4  -9   8        263.82        270.25        20.76 o
   5  -9   8        339.14        331.84        20.77 o
 -11  -8   8         74.46         67.52        11.27 o
 -10  -8   8          5.40          2.83         7.59 o
  -9  -8   8        177.21        182.80        12.37 o
  -8  -8   8        154.25        149.51        14.75 o
  -7  -8   8        255.05        270.38        14.91 o
  -6  -8   8         55.02         52.36         8.33 o
  -5  -8   8        324.76        361.94        15.64 o
  -4  -8   8        259.56        257.37        13.14 o
  -3  -8   8         57.30         52.96        10.25 o
  -2  -8   8          4.15          0.73        10.62 o
  -1  -8   8        946.60        923.64        28.64 o
   0  -8   8         22.20         47.09        12.94 o
   1  -8   8        135.29        152.91        12.21 o
   2  -8   8        421.33        419.70        17.35 o
   3  -8   8       1998.58       1943.92        48.83 o
   4  -8   8        174.85        158.97        11.69 o
   5  -8   8         49.97         54.27         9.92 o
   6  -8   8         16.22         13.31         7.01 o
   7  -8   8        704.97        714.80        22.09 o
   8  -8   8          3.94         13.46         6.56 o
 -13  -7   8        139.44        138.23         9.18 o
 -12  -7   8         33.81         18.57        11.98 o
 -11  -7   8        271.94        270.09        15.92 o
 -10  -7   8        412.30        417.76        18.40 o
  -9  -7   8        309.27        352.83        17.61 o
  -8  -7   8        994.45        997.32        39.52 o
  -7  -7   8       1107.58       1004.55        31.69 o
  -6  -7   8        215.83        229.85        14.01 o
  -5  -7   8        140.57        146.44        10.94 o
  -4  -7   8        324.44        321.92        14.61 o
  -3  -7   8        199.09        174.29        12.65 o
  -2  -7   8         88.39         87.92        10.04 o
  -1  -7   8        150.54        165.29        11.66 o
   0  -7   8        148.59        181.20        13.38 o
   1  -7   8        256.99        267.06        14.56 o
   2  -7   8         58.01         70.94         9.04 o
   3  -7   8        168.96        169.49        12.56 o
   4  -7   8        379.94        440.82        17.64 o
   5  -7   8        602.46        626.57        23.22 o
   6  -7   8        984.45        986.96        33.22 o
   7  -7   8         87.03         85.47        11.33 o
   8  -7   8        254.99        265.54        12.34 o
   9  -7   8        797.42        774.96        27.75 o
  10  -7   8        465.25        503.11        17.95 o
  11  -7   8         52.00         63.88         8.59 o
 -15  -6   8         89.86         84.54        17.53 o
 -14  -6   8        149.36        140.81        25.26 o
 -13  -6   8        364.95        399.63        26.45 o
 -12  -6   8        356.46        325.77        23.21 o
 -11  -6   8         78.80         97.34        13.93 o
 -10  -6   8        749.34        706.21        28.52 o
  -9  -6   8        320.82        333.10        19.81 o
  -8  -6   8        165.90        176.28        13.53 o
  -7  -6   8         34.93         28.81         8.54 o
  -6  -6   8        668.55        630.46        24.08 o
  -5  -6   8        492.61        482.62        18.74 o
  -4  -6   8        646.01        661.98        39.99 o
  -3  -6   8       1769.99       1784.35        73.30 o
  -2  -6   8        155.77        177.83        22.19 o
  -1  -6   8        189.61        215.44        31.96 o
   0  -6   8        601.44        659.37        41.71 o
   1  -6   8         64.68         64.06        23.04 o
   2  -6   8        570.78        486.71        36.92 o
   3  -6   8        505.85        526.67        22.59 o
   4  -6   8        216.80        246.93        14.37 o
   5  -6   8        252.80        265.95        15.76 o
   6  -6   8       1057.13        958.68        26.80 o
   7  -6   8        413.72        460.68        23.94 o
   8  -6   8       1134.82       1196.02        35.77 o
   9  -6   8        106.98         92.96         9.47 o
  10  -6   8        271.16        290.37        17.13 o
  11  -6   8       1498.45       1505.28        40.47 o
  12  -6   8        509.66        505.05        16.71 o
 -16  -5   8         27.73         16.89         8.87 o
 -15  -5   8         20.91         22.93        10.11 o
 -14  -5   8        186.30        190.31        14.79 o
 -13  -5   8         78.33         66.01        11.34 o
 -12  -5   8        234.48        203.66        14.01 o
 -11  -5   8        151.28        131.93        13.02 o
 -10  -5   8        108.78         87.41        10.85 o
  -9  -5   8       1071.35       1047.32        34.76 o
  -8  -5   8        388.95        451.91        33.71 o
  -7  -5   8        294.09        346.47        29.41 o
  -6  -5   8        949.15        922.26        46.53 o
  -5  -5   8       1078.10       1124.22        50.12 o
  -4  -5   8        322.83        394.37        29.16 o
  -3  -5   8        921.75        884.86        43.00 o
  -2  -5   8       1671.31       1713.18        90.32 o
  -1  -5   8        953.08       1055.69        61.16 o
   0  -5   8        136.47        160.66        25.97 o
   1  -5   8       6113.97       6304.36       257.83 o
   2  -5   8        450.74        527.36        81.19 o
   3  -5   8        111.22        146.63        26.60 o
   4  -5   8          5.40         29.97        20.04 o
   5  -5   8       3702.75       3753.90       236.10 o
   6  -5   8        110.25        107.76        11.98 o
   7  -5   8       1136.45       1110.22        35.54 o
   8  -5   8        133.37        123.85        15.25 o
   9  -5   8       1095.43       1125.45        32.04 o
  10  -5   8        374.88        401.37        15.61 o
  11  -5   8        631.16        670.03        20.43 o
  12  -5   8        114.65        114.77         8.48 o
  13  -5   8        194.00        194.19         9.03 o
  14  -5   8        122.96        120.14        11.69 o
 -17  -4   8        159.60        147.95        18.04 o
 -16  -4   8        189.31        195.93        16.71 o
 -15  -4   8         30.25         22.17        14.43 o
 -14  -4   8         17.66         21.22        16.02 o
 -13  -4   8         49.10         63.30        11.90 o
 -12  -4   8        204.80        158.94        20.73 o
 -11  -4   8         67.20         68.88        12.79 o
 -10  -4   8         46.18         40.47        20.05 o
  -9  -4   8         80.00         73.80        17.27 o
  -8  -4   8       1023.78       1043.51        50.22 o
  -7  -4   8        567.66        563.97        46.17 o
  -6  -4   8         20.81         28.17        11.12 o
  -5  -4   8       1399.30       1500.93        49.54 o
  -4  -4   8       1350.65       1380.42        56.48 o
  -3  -4   8        555.03        573.08        29.69 o
  -2  -4   8       1860.08       1949.75        73.97 o
  -1  -4   8       5193.33       5280.58       181.71 o
   0  -4   8       1535.56       1630.74        78.50 o
   1  -4   8        739.03        785.42        36.02 o
   2  -4   8       2103.10       2138.58        82.77 o
   3  -4   8       4217.81       4320.55       145.07 o
   4  -4   8        395.04        408.58        32.98 o
   5  -4   8       1241.62       1342.20        47.51 o
   6  -4   8       2653.48       2609.16       101.34 o
   7  -4   8       1041.00        975.38        51.13 o
   8  -4   8        159.35        161.60        11.03 o
   9  -4   8         35.18         42.42         8.61 o
  10  -4   8        481.53        520.97        20.25 o
  11  -4   8        551.78        555.59        20.85 o
  12  -4   8         94.18         92.41         9.00 o
  13  -4   8        113.00        108.95         8.47 o
  14  -4   8        127.19        125.65         8.53 o
  15  -4   8         98.75         96.68        11.24 o
 -17  -3   8         37.81         51.03        13.40 o
 -16  -3   8         74.58         91.76        18.56 o
 -15  -3   8        685.29        706.04        42.23 o
 -14  -3   8        750.81        763.75        41.34 o
 -13  -3   8          5.35          6.15        11.90 o
 -12  -3   8        733.50        656.60        32.96 o
 -11  -3   8       1594.67       1573.91        82.19 o
 -10  -3   8       1429.24       1493.96        76.76 o
  -9  -3   8        269.44        304.79        31.42 o
  -8  -3   8         89.86         83.85        13.13 o
  -7  -3   8        226.97        181.91        15.84 o
  -6  -3   8        418.82        410.73        22.37 o
  -5  -3   8        244.96        239.66        17.36 o
  -4  -3   8       1056.52       1133.18        47.07 o
  -3  -3   8        338.23        354.69        23.98 o
  -2  -3   8       6333.74       6152.18       183.05 o
  -1  -3   8        530.42        588.83        28.77 o
   0  -3   8        865.71        941.05        40.60 o
   1  -3   8       2577.82       2649.83       112.97 o
   2  -3   8       2990.55       2977.12       130.67 o
   3  -3   8       1028.91       1007.17        38.33 o
   4  -3   8       4921.75       4943.38       144.82 o
   5  -3   8         44.47         75.31        10.96 o
   6  -3   8       1711.68       1722.32        60.06 o
   7  -3   8        752.89        699.30        29.93 o
   8  -3   8       2165.45       2144.35        70.12 o
   9  -3   8       1005.29        997.16        42.38 o
  10  -3   8        833.87        797.75        27.86 o
  11  -3   8        372.43        318.48        13.40 o
  12  -3   8        229.97        208.97        12.12 o
  13  -3   8        752.72        708.34        21.20 o
  14  -3   8        126.52        138.25        11.88 o
  15  -3   8        177.57        184.86         9.28 o
 -18  -2   8        220.85        210.79        16.03 o
 -17  -2   8        240.82        266.98        17.75 o
 -16  -2   8        324.18        354.08        27.13 o
 -15  -2   8        940.95        934.24        51.35 o
 -14  -2   8        170.53        128.13        19.57 o
 -13  -2   8        307.62        271.81        24.49 o
 -12  -2   8        507.60        399.00        60.31 o
 -11  -2   8        843.19        833.91        87.64 o
 -10  -2   8        382.37        377.87        34.38 o
  -9  -2   8       1872.03       1847.40        88.01 o
  -8  -2   8        126.03        131.50        16.11 o
  -7  -2   8        556.86        536.55        28.10 o
  -6  -2   8        338.65        328.52        17.96 o
  -5  -2   8       1488.06       1418.72        48.06 o
  -4  -2   8        303.95        328.79        18.40 o
  -3  -2   8        429.70        435.19        19.03 o
  -2  -2   8       2430.01       2602.25        78.66 o
  -1  -2   8       2257.66       2169.35        66.03 o
   0  -2   8        965.21       1019.25        39.88 o
   1  -2   8       4772.39       4883.87       142.19 o
   2  -2   8        877.34        795.00        35.48 o
   3  -2   8       2858.85       2847.64        99.69 o
   4  -2   8       1428.79       1395.12        56.33 o
   5  -2   8       2313.99       2267.91        72.44 o
   6  -2   8         80.40        118.25        13.22 o
   7  -2   8       1315.70       1409.16        53.45 o
   8  -2   8       2058.19       2058.88        65.48 o
   9  -2   8       2212.64       2110.47        66.60 o
  10  -2   8        647.87        615.18        19.42 o
  11  -2   8       1262.68       1171.55        26.78 o
  12  -2   8        883.39        907.03        24.20 o
  13  -2   8        298.19        293.69        16.54 o
  14  -2   8        807.43        798.17        30.43 o
  15  -2   8        226.35        217.71         9.80 o
  16  -2   8         42.29         38.03         6.82 o
 -19  -1   8         42.48         36.77        10.54 o
 -18  -1   8         19.59          9.78         8.62 o
 -17  -1   8        588.85        631.24        29.63 o
 -16  -1   8        194.21        187.90        23.20 o
 -15  -1   8        115.70        137.89        16.66 o
 -14  -1   8        309.41        309.32        27.81 o
 -13  -1   8        994.59        970.02        50.60 o
 -12  -1   8        337.10        302.60        53.10 o
 -11  -1   8        757.77        763.57        48.26 o
 -10  -1   8        508.80        565.09        40.47 o
  -9  -1   8        813.77        840.11        39.57 o
  -8  -1   8        952.91        964.90        36.78 o
  -7  -1   8       1670.67       1776.84        50.11 o
  -6  -1   8       1683.58       1719.34        59.86 o
  -5  -1   8        497.39        495.10        26.25 o
  -4  -1   8        193.58        248.73        15.22 o
  -3  -1   8         22.67         17.78         6.23 o
  -2  -1   8       3796.85       3648.11       119.94 o
  -1  -1   8       1565.91       1655.45        52.90 o
   0  -1   8       3025.77       2909.39        73.44 o
   1  -1   8       3611.20       3437.61       100.39 o
   2  -1   8        976.29        860.06        36.17 o
   3  -1   8         17.23          6.03         7.37 o
   4  -1   8       1676.81       1524.20        75.99 o
   5  -1   8       1038.11       1011.27        53.20 o
   6  -1   8       2572.86       2536.54        91.84 o
   7  -1   8       1833.55       1754.48        63.83 o
   8  -1   8       1475.63       1471.84        57.22 o
   9  -1   8        812.46        826.15        32.23 o
  10  -1   8        207.18        259.95        18.17 o
  11  -1   8        259.01        260.03        11.62 o
  12  -1   8         67.42         69.30         7.34 o
  13  -1   8        462.68        491.96        17.20 o
  14  -1   8         32.13         42.30         7.28 o
  15  -1   8        103.69        119.35        11.62 o
  16  -1   8        118.60        121.22         9.84 o
 -19   0   8        166.37        131.45        17.53 o
 -18   0   8        446.65        486.12        41.24 o
 -17   0   8        106.06         81.45        27.84 o
 -16   0   8          8.40          2.58        24.74 o
 -15   0   8        439.48        407.24        32.05 o
 -14   0   8         28.73         24.78        10.98 o
 -13   0   8         53.67         44.33        31.96 o
 -12   0   8        144.25         59.80        30.41 o
 -11   0   8       1762.64       1652.71       124.24 o
 -10   0   8        477.21        532.60        38.29 o
  -9   0   8        171.75        180.66        17.55 o
  -8   0   8       3047.51       3243.89       173.50 o
  -7   0   8       2121.48       2242.19        62.40 o
  -6   0   8        993.25       1106.67        34.13 o
  -5   0   8       8469.19       8788.18       275.64 o
  -4   0   8      39505.89      40770.58      1593.67 o
  -3   0   8      23394.61      25706.66      1007.34 o
  -2   0   8        131.57        151.38        12.18 o
  -1   0   8        820.86        913.58        30.61 o
   0   0   8       6755.90       6758.22       176.16 o
   1   0   8        917.66        994.02        32.34 o
   2   0   8       1104.93        959.91        37.78 o
   3   0   8          8.06         10.10         9.25 o
   4   0   8        770.30        688.11        38.23 o
   5   0   8         48.94         57.64        13.43 o
   6   0   8       7643.58       7284.51       292.34 o
   7   0   8        284.50        290.60        22.17 o
   8   0   8        194.68        204.20        30.67 o
   9   0   8          7.05          4.29         8.71 o
  10   0   8       2072.48       2051.68        94.90 o
  11   0   8        131.10        111.75         9.66 o
  12   0   8        481.84        475.06        22.93 o
  13   0   8        111.10        126.82         9.09 o
  14   0   8          0.59         -6.10         6.10 o
  15   0   8          2.67          5.37         6.35 o
  16   0   8         11.35         19.15         7.94 o
 -19   1   8         40.61         35.05        12.89 o
 -18   1   8         13.33         13.19         9.13 o
 -17   1   8        587.50        581.79        29.64 o
 -16   1   8        200.72        221.35        17.14 o
 -15   1   8        122.34        134.19        16.56 o
 -14   1   8        319.44        313.47        39.44 o
 -13   1   8        988.16       1017.48        42.82 o
 -12   1   8        288.54        254.18        41.24 o
 -11   1   8        675.28        657.95        36.18 o
 -10   1   8        542.88        550.96        40.13 o
  -9   1   8        866.21        860.51        32.08 o
  -8   1   8       1051.06       1042.19        35.50 o
  -7   1   8       1558.09       1652.08        54.76 o
  -6   1   8       1839.54       1904.36        69.05 o
  -5   1   8        585.43        586.82        22.57 o
  -4   1   8        246.17        294.20        17.73 o
  -3   1   8          2.00         -0.52         8.36 o
  -2   1   8       3941.61       3945.91       153.46 o
  -1   1   8       1677.88       1815.17        75.09 o
   0   1   8       3200.55       3007.13        92.44 o
   1   1   8       3596.95       3436.16       107.26 o
   2   1   8       1051.84        923.59        36.38 o
   3   1   8          6.93          1.67         7.34 o
   4   1   8       1889.01       1762.23        82.74 o
   5   1   8        995.54        979.11        51.93 o
   6   1   8       2683.57       2674.04       127.84 o
   7   1   8       1642.89       1584.34        62.13 o
   8   1   8       1509.59       1348.40        66.22 o
   9   1   8        824.10        777.12        44.57 o
  10   1   8        296.17        296.59        19.76 o
  11   1   8        220.50        205.60        11.06 o
  12   1   8         91.20        101.84         8.59 o
  13   1   8        511.97        501.03        17.98 o
  14   1   8         19.74         23.12         7.00 o
  15   1   8        101.90        105.54        11.56 o
  16   1   8        138.04        133.25         9.82 o
 -18   2   8        238.24        247.19        15.07 o
 -17   2   8        250.14        292.93        22.53 o
 -16   2   8        318.97        299.07        22.42 o
 -15   2   8        933.56        967.52        48.29 o
 -14   2   8        186.44        181.11        18.86 o
 -13   2   8        347.31        294.88        26.73 o
 -12   2   8        575.26        486.12        56.71 o
 -11   2   8        874.46        862.67       102.84 o
 -10   2   8        325.95        306.35        46.40 o
  -9   2   8       1934.69       1844.50        68.74 o
  -8   2   8        181.38        168.95        12.97 o
  -7   2   8        539.83        531.83        32.52 o
  -6   2   8        251.80        238.38        15.12 o
  -5   2   8       1503.00       1482.65        47.16 o
  -4   2   8        333.66        369.28        33.93 o
  -3   2   8        341.89        347.33        17.39 o
  -2   2   8       2384.62       2563.54        77.19 o
  -1   2   8       2126.78       2101.62        64.61 o
   0   2   8        911.80       1106.21        65.51 o
   1   2   8       4705.92       4931.31       162.69 o
   2   2   8        857.53        832.68        29.82 o
   3   2   8       2715.69       2767.17        75.75 o
   4   2   8       1491.37       1419.73        42.24 o
   5   2   8       2401.61       2330.29        72.96 o
   6   2   8         90.70        129.19        17.38 o
   7   2   8       1228.41       1229.53        45.62 o
   8   2   8       1933.95       1907.47        96.14 o
   9   2   8       2068.88       1955.39        77.41 o
  10   2   8        557.70        526.82        17.88 o
  11   2   8       1113.49       1001.79        29.04 o
  12   2   8        787.02        797.68        25.63 o
  13   2   8        275.84        258.09        11.83 o
  14   2   8        816.52        831.42        24.39 o
  15   2   8        235.45        237.36        12.03 o
  16   2   8         30.20         35.08         9.24 o
 -18   3   8        245.04        290.94        19.13 o
 -17   3   8         49.54         27.47        10.02 o
 -16   3   8         77.62         88.89        15.98 o
 -15   3   8        686.50        678.11        38.63 o
 -14   3   8        745.10        730.55        41.17 o
 -13   3   8         11.02         22.63        11.44 o
 -12   3   8        702.25        643.44        35.35 o
 -11   3   8       1561.87       1474.44        84.54 o
 -10   3   8       1421.97       1354.50        47.22 o
  -9   3   8        234.92        246.00        17.34 o
  -8   3   8        118.34         92.56        12.62 o
  -7   3   8        213.48        193.10        16.38 o
  -6   3   8        437.17        429.38        18.29 o
  -5   3   8        260.79        260.44        14.78 o
  -4   3   8       1037.72       1086.47        44.31 o
  -3   3   8        415.80        437.86        18.01 o
  -2   3   8       6428.71       6496.18       162.53 o
  -1   3   8        512.33        546.24        23.11 o
   0   3   8        867.84        954.47        33.48 o
   1   3   8       2427.02       2401.79        87.58 o
   2   3   8       2814.17       2932.97       102.75 o
   3   3   8       1150.42       1197.05        44.98 o
   4   3   8       4944.79       4849.67       167.93 o
   5   3   8         43.08         69.16        16.26 o
   6   3   8       1801.64       1894.04        89.42 o
   7   3   8        796.76        775.70        68.62 o
   8   3   8       2146.41       2040.29        79.69 o
   9   3   8        908.95        942.95        44.11 o
  10   3   8        832.00        840.29        27.55 o
  11   3   8        377.26        360.77        22.33 o
  12   3   8        268.53        261.87        13.59 o
  13   3   8        700.01        674.07        23.73 o
  14   3   8        102.05        100.40        11.97 o
  15   3   8        175.08        177.62        17.21 o
 -17   4   8        145.48        134.46        13.92 o
 -16   4   8        189.47        191.95        14.54 o
 -15   4   8         32.99         27.82        12.20 o
 -14   4   8         13.18         27.88        10.30 o
 -13   4   8         51.16         44.88        10.79 o
 -12   4   8        200.40        186.32        14.10 o
 -11   4   8         50.36         48.69        11.39 o
 -10   4   8         53.46         53.41        13.12 o
  -9   4   8         76.79        113.17        12.36 o
  -8   4   8       1077.45       1100.40        46.27 o
  -7   4   8        551.20        549.89        29.70 o
  -6   4   8         12.30         14.78         8.33 o
  -5   4   8       1234.01       1243.62        45.18 o
  -4   4   8       1282.50       1270.91        39.13 o
  -3   4   8        412.10        401.11        19.75 o
  -2   4   8       1829.14       1895.15        59.44 o
  -1   4   8       5228.07       5342.79       154.38 o
   0   4   8       1449.51       1490.17        58.69 o
   1   4   8        694.28        738.15        35.83 o
   2   4   8       2467.52       2455.83       103.16 o
   3   4   8       3964.61       3899.18       175.70 o
   4   4   8        411.02        460.94        31.26 o
   5   4   8       1183.30       1284.52       105.20 o
   6   4   8       2924.11       3020.30       102.90 o
   7   4   8        960.49        898.40        43.00 o
   8   4   8        170.19        160.64        13.54 o
   9   4   8         14.36         13.12         7.46 o
  10   4   8        511.14        517.61        19.44 o
  11   4   8        586.80        560.86        21.62 o
  12   4   8        100.90         91.30         8.92 o
  13   4   8        110.53        105.42         9.25 o
  14   4   8        120.37        136.06        11.86 o
  15   4   8         85.83        101.18        12.86 o
 -16   5   8         30.53         30.41         7.78 o
 -15   5   8         25.92         29.01         9.88 o
 -14   5   8        170.65        185.91        15.55 o
 -13   5   8         84.22         92.45        15.92 o
 -12   5   8        222.31        211.20        22.36 o
 -11   5   8        159.65        184.98        18.68 o
 -10   5   8        132.00        130.21        12.06 o
  -9   5   8       1067.70       1096.15        36.97 o
  -8   5   8        384.98        370.92        26.39 o
  -7   5   8        324.38        336.52        26.15 o
  -6   5   8        984.40        924.02        49.42 o
  -5   5   8       1036.90       1004.90        47.56 o
  -4   5   8        368.09        430.68        24.70 o
  -3   5   8       1036.12        922.64        60.05 o
  -2   5   8       1842.26       1818.31        66.59 o
  -1   5   8       1001.36       1006.53        49.42 o
   0   5   8         90.84         95.80        13.32 o
   1   5   8       6101.82       5814.51       244.55 o
   2   5   8        505.36        488.97        25.96 o
   3   5   8        133.66        162.03        14.36 o
   4   5   8         18.19         13.49        10.34 o
   5   5   8       3691.29       3467.36       109.12 o
   6   5   8        106.12         85.21         8.99 o
   7   5   8       1336.80       1270.84        41.02 o
   8   5   8        160.21        170.59        15.51 o
   9   5   8       1160.68       1180.81        32.75 o
  10   5   8        333.93        367.69        17.27 o
  11   5   8        673.15        675.79        23.09 o
  12   5   8        112.23        107.50         9.79 o
  13   5   8        182.45        169.70        11.79 o
  14   5   8        114.20        111.35        16.50 o
 -15   6   8         88.99        108.11        11.41 o
 -14   6   8        138.41        162.72        15.37 o
 -13   6   8        355.03        399.05        39.50 o
 -12   6   8        321.62        301.33        29.86 o
 -11   6   8         67.26         98.32        13.69 o
 -10   6   8        720.42        730.94        32.42 o
  -9   6   8        307.06        350.38        23.23 o
  -8   6   8        178.09        180.41        17.56 o
  -7   6   8         25.66         30.31         9.52 o
  -6   6   8        622.81        609.21        26.60 o
  -5   6   8        475.55        463.71        27.23 o
  -4   6   8        656.92        592.99        40.21 o
  -3   6   8       1795.62       1716.13        56.69 o
  -2   6   8        174.15        189.41        14.66 o
  -1   6   8        183.76        194.41        19.82 o
   0   6   8        521.17        533.60        35.51 o
   1   6   8         60.38         59.57        12.88 o
   2   6   8        502.21        531.65        33.94 o
   3   6   8        531.68        572.20        22.49 o
   4   6   8        230.20        239.72        17.48 o
   5   6   8        264.07        310.36        16.71 o
   6   6   8       1031.34        943.89        34.39 o
   7   6   8        486.44        536.31        20.36 o
   8   6   8       1131.96       1161.39        48.59 o
   9   6   8        100.98         96.36         8.98 o
  10   6   8        277.71        299.96        15.29 o
  11   6   8       1546.01       1592.20        55.13 o
  12   6   8        513.82        526.86        28.96 o
 -13   7   8        133.36        157.33        19.11 o
 -12   7   8         41.63         46.43        11.82 o
 -11   7   8        257.06        263.60        17.82 o
 -10   7   8        342.27        334.80        21.08 o
  -9   7   8        316.50        390.58        22.62 o
  -8   7   8       1031.56        991.57        34.76 o
  -7   7   8       1028.49       1053.63        51.26 o
  -6   7   8        205.76        200.80        16.97 o
  -5   7   8        170.41        172.18        12.91 o
  -4   7   8        353.14        327.84        24.63 o
  -3   7   8        166.72        161.68        13.17 o
  -2   7   8        111.70         90.13        18.04 o
  -1   7   8        139.42        150.49        15.91 o
   0   7   8        164.34        180.41        14.04 o
   1   7   8        235.65        229.83        17.93 o
   2   7   8         57.52         75.37        10.45 o
   3   7   8        153.66        147.36        13.06 o
   4   7   8        363.20        371.94        17.27 o
   5   7   8        596.46        621.04        28.46 o
   6   7   8        952.65        895.22        37.97 o
   7   7   8         86.93         86.36        14.04 o
   8   7   8        261.81        280.36        20.53 o
   9   7   8        870.21        858.11        33.22 o
  10   7   8        506.18        516.76        23.87 o
 -11   8   8         75.11         78.38        15.67 o
 -10   8   8          2.28          5.41         8.47 o
  -9   8   8        168.77        163.06        13.07 o
  -8   8   8        134.53        122.55        19.26 o
  -7   8   8        245.42        261.85        16.73 o
  -6   8   8         44.14         55.86        10.32 o
  -5   8   8        342.30        393.45        19.55 o
  -4   8   8        212.05        194.74        20.37 o
  -3   8   8         45.39         28.42         9.68 o
  -2   8   8          3.45          8.06         9.32 o
  -1   8   8        911.65        946.28        40.05 o
   0   8   8         42.58         60.86         8.94 o
   1   8   8        123.47        124.77        11.61 o
   2   8   8        403.15        364.41        21.08 o
   3   8   8       2045.69       2039.24        84.30 o
   4   8   8        188.22        189.74        17.16 o
   5   8   8         26.81         31.25        10.93 o
   6   8   8          9.61         26.33         9.75 o
   7   8   8        749.74        681.28        62.12 o
   8   8   8          3.95        -11.86        14.43 o
  -7   9   8        231.19        199.61        18.56 o
  -6   9   8        541.32        475.21        30.43 o
  -5   9   8        120.14        125.80        15.03 o
  -4   9   8        121.80        131.50        13.35 o
  -3   9   8        850.76        803.37        32.70 o
  -2   9   8       1112.37        991.87        39.17 o
  -1   9   8         38.09         52.88         7.54 o
   0   9   8         60.67         54.24         8.12 o
   1   9   8       1116.26        980.45        83.25 o
   3   9   8        133.86        159.11        20.36 o
   4   9   8        315.82        353.46        33.25 o
   5   9   8        391.88        354.67        32.99 o
  -7  -9   9         84.64         84.67        20.43 o
  -6  -9   9        531.18        444.01        24.41 o
  -5  -9   9         56.36         72.22        16.49 o
  -4  -9   9         11.92         13.68        13.62 o
  -3  -9   9        186.98        187.40        14.37 o
  -2  -9   9        712.07        674.55        26.36 o
  -1  -9   9        135.87        141.58        11.40 o
   0  -9   9        417.82        418.24        21.17 o
   1  -9   9         29.09         27.34         7.06 o
   2  -9   9        116.33        120.52        10.20 o
   3  -9   9         18.46         15.29         6.54 o
   4  -9   9         87.85         71.83        11.37 o
 -11  -8   9        398.86        308.79        48.97 o
 -10  -8   9         32.81         33.85        10.38 o
  -9  -8   9        203.40        177.51        19.54 o
  -8  -8   9        287.87        287.11        19.85 o
  -7  -8   9        259.11        232.02        13.96 o
  -6  -8   9         30.33         21.63         8.85 o
  -5  -8   9         50.68         46.23        12.14 o
  -4  -8   9        315.25        312.86        19.89 o
  -3  -8   9        237.19        220.90        14.46 o
  -2  -8   9         84.05         77.07        10.36 o
  -1  -8   9        239.49        263.42        14.45 o
   0  -8   9         53.64         59.73         9.34 o
   1  -8   9         25.50         21.85         8.68 o
   2  -8   9        208.14        201.33        12.78 o
   3  -8   9         26.22         29.55         8.75 o
   4  -8   9        111.10        113.98        10.66 o
   5  -8   9         91.05         87.03         9.01 o
   6  -8   9         98.56        116.40        13.66 o
   7  -8   9        143.26        147.66         8.93 o
   8  -8   9         87.07         65.95        10.33 o
 -13  -7   9        108.49        104.69         9.95 o
 -12  -7   9         97.01         88.27         9.21 o
 -11  -7   9        298.05        304.96        15.35 o
 -10  -7   9        362.04        354.03        18.46 o
  -9  -7   9        134.31        125.02        11.32 o
  -8  -7   9         33.94         52.33        11.28 o
  -7  -7   9        102.05         99.53        11.24 o
  -6  -7   9        213.44        208.76        14.87 o
  -5  -7   9        177.64        146.29        13.32 o
  -4  -7   9         57.59         68.83        15.29 o
  -3  -7   9         18.25         28.25         8.93 o
  -2  -7   9        296.89        286.51        15.98 o
  -1  -7   9         87.53         88.51        10.67 o
   0  -7   9         53.81         47.04         8.99 o
   1  -7   9        134.82        143.78        11.55 o
   2  -7   9         36.94         41.74         8.79 o
   3  -7   9        114.89        138.41        14.69 o
   4  -7   9         21.62         20.33         9.25 o
   5  -7   9        101.12        110.00        11.95 o
   6  -7   9         76.56         75.82         9.27 o
   7  -7   9         15.86         15.99         7.60 o
   8  -7   9         62.27         63.82         9.70 o
   9  -7   9        206.87        213.75        12.40 o
  10  -7   9        152.44        138.46         9.01 o
 -15  -6   9         16.55         15.47        12.37 o
 -14  -6   9        200.52        191.06        14.67 o
 -13  -6   9         25.06         25.77         8.04 o
 -12  -6   9         54.18         59.92        16.50 o
 -11  -6   9         54.36         59.10        11.08 o
 -10  -6   9        538.20        546.46        23.97 o
  -9  -6   9          5.80          1.68         8.67 o
  -8  -6   9        110.58        115.80        11.26 o
  -7  -6   9         24.90         21.51        10.77 o
  -6  -6   9        282.61        244.42        14.14 o
  -5  -6   9         92.39        105.94        10.67 o
  -4  -6   9        367.28        333.41        15.97 o
  -3  -6   9        259.66        224.16        14.93 o
  -2  -6   9        276.66        250.83        26.41 o
  -1  -6   9        141.09        121.59        19.44 o
   0  -6   9        295.27        272.93        16.18 o
   1  -6   9        398.46        404.12        19.64 o
   2  -6   9         22.37         32.16         9.66 o
   3  -6   9        123.02        152.34        13.53 o
   4  -6   9        118.46        141.25        13.74 o
   5  -6   9        256.36        272.56        15.19 o
   6  -6   9         54.38         43.73         9.48 o
   7  -6   9        267.15        280.30        15.20 o
   8  -6   9        315.47        336.57        16.35 o
   9  -6   9         78.14         60.20         8.42 o
  10  -6   9        121.38        150.27         9.38 o
  11  -6   9         71.08         67.02         8.43 o
  12  -6   9         36.49         34.05         6.46 o
 -16  -5   9        130.08        116.50        17.53 o
 -15  -5   9          7.42         -8.25        11.34 o
 -14  -5   9         94.76         92.04        11.24 o
 -13  -5   9        180.67        209.45        17.45 o
 -12  -5   9        253.20        230.25        15.12 o
 -11  -5   9        163.61        159.22        13.13 o
 -10  -5   9         92.84         74.77        11.59 o
  -9  -5   9        831.74        789.73        26.89 o
  -8  -5   9         38.53         63.64         9.17 o
  -7  -5   9         59.96         50.31        17.08 o
  -6  -5   9        122.54        121.81        19.16 o
  -5  -5   9        496.89        479.19        32.94 o
  -4  -5   9          6.15          0.39        11.35 o
  -3  -5   9        148.75        200.57        29.78 o
  -2  -5   9        357.66        425.28        64.18 o
  -1  -5   9        951.43        964.49        58.68 o
   0  -5   9        390.84        497.86        53.35 o
   1  -5   9        244.26        236.07        32.39 o
   2  -5   9         37.04          9.69        17.76 o
   3  -5   9         47.81         54.43        20.94 o
   4  -5   9        479.89        545.04        72.43 o
   5  -5   9         12.99         19.76         8.04 o
   6  -5   9        123.96        136.09        11.85 o
   7  -5   9        206.16        187.93        13.23 o
   8  -5   9        161.79        159.60        12.31 o
   9  -5   9         41.67         28.09         8.42 o
  10  -5   9        148.73        154.88        13.18 o
  11  -5   9         57.76         57.87         7.51 o
  12  -5   9        283.12        289.42        11.53 o
  13  -5   9         96.92         96.04         7.75 o
 -17  -4   9         12.08         -1.03        10.31 o
 -16  -4   9         63.93         53.12        11.86 o
 -15  -4   9        304.01        270.43        40.21 o
 -14  -4   9         46.83         56.50        10.97 o
 -13  -4   9         38.39         15.65         9.46 o
 -12  -4   9         10.59         21.43        15.99 o
 -11  -4   9        359.13        360.97        20.83 o
 -10  -4   9        104.54         88.60        11.00 o
  -9  -4   9        164.49        165.99        41.24 o
  -8  -4   9        359.96        365.68        29.25 o
  -7  -4   9       1913.05       1862.41        75.58 o
  -6  -4   9        371.84        387.73        24.20 o
  -5  -4   9        476.83        473.93        25.85 o
  -4  -4   9         88.55         94.32        15.86 o
  -3  -4   9        318.01        336.00        26.25 o
  -2  -4   9        224.93        209.12        31.15 o
  -1  -4   9        468.67        466.19        25.74 o
   0  -4   9        206.71        178.49        22.51 o
   1  -4   9        219.43        202.10        29.05 o
   2  -4   9        367.08        396.96        52.62 o
   3  -4   9        407.24        426.21        46.27 o
   4  -4   9         75.39         94.03        11.34 o
   5  -4   9        170.44        163.82        13.08 o
   6  -4   9         76.73         72.65        13.30 o
   7  -4   9          6.78          8.47         9.83 o
   8  -4   9        167.09        145.85        11.83 o
   9  -4   9         15.86         25.56         8.44 o
  10  -4   9         60.84         56.69         8.34 o
  11  -4   9         22.92         23.77         7.81 o
  12  -4   9          3.55          5.26         8.05 o
  13  -4   9         19.19         17.84         6.82 o
  14  -4   9        357.56        364.90        15.01 o
 -18  -3   9          7.87          4.12        10.83 o
 -17  -3   9          3.69          0.52        11.86 o
 -16  -3   9        191.16        202.08        23.20 o
 -15  -3   9         25.99         42.72        24.23 o
 -14  -3   9        241.53        225.83        20.40 o
 -13  -3   9         32.77         30.16        15.01 o
 -12  -3   9        490.27        470.02        25.05 o
 -11  -3   9        486.00        549.35        47.25 o
 -10  -3   9         33.54         34.05        19.07 o
  -9  -3   9       1186.62       1180.26        62.75 o
  -8  -3   9        824.73        801.99        40.13 o
  -7  -3   9        355.32        371.62        22.90 o
  -6  -3   9        490.11        491.96        27.46 o
  -5  -3   9        883.45        824.03        31.60 o
  -4  -3   9        580.86        567.00        52.96 o
  -3  -3   9        302.83        283.15        23.44 o
  -2  -3   9        491.69        483.34        23.66 o
  -1  -3   9        171.04        173.33        17.67 o
   0  -3   9          2.23          6.75         6.65 o
   1  -3   9         58.40         55.16        14.10 o
   2  -3   9          5.32          3.84         7.50 o
   3  -3   9        185.59        225.09        15.36 o
   4  -3   9         82.70         87.84        11.29 o
   5  -3   9        142.37        163.32        14.66 o
   6  -3   9         31.81         27.32         7.91 o
   7  -3   9        204.75        208.24        15.87 o
   8  -3   9        380.71        380.37        31.05 o
   9  -3   9        180.17        178.97        14.31 o
  10  -3   9        133.58        143.99        12.80 o
  11  -3   9         32.83         21.98         7.98 o
  12  -3   9        279.47        271.11        14.36 o
  13  -3   9         46.72         49.57         8.41 o
  14  -3   9         17.61         15.44         6.00 o
  15  -3   9        132.68        131.93         9.71 o
 -18  -2   9         17.28          5.86        10.07 o
 -17  -2   9         93.44         81.72        14.02 o
 -16  -2   9         13.66         28.25        12.01 o
 -15  -2   9         37.95         33.96        39.95 o
 -14  -2   9        516.01        507.93        27.75 o
 -13  -2   9        116.99        125.65        23.21 o
 -12  -2   9         14.59         18.56        27.32 o
 -11  -2   9         31.26         14.59        17.12 o
 -10  -2   9        838.34        833.96        46.57 o
  -9  -2   9        140.66        137.02        22.82 o
  -8  -2   9        776.29        819.56        40.29 o
  -7  -2   9        253.04        239.40        15.94 o
  -6  -2   9        134.40        156.28        18.57 o
  -5  -2   9        169.80        167.53        14.35 o
  -4  -2   9        527.00        512.48        23.35 o
  -3  -2   9        309.76        294.41        17.32 o
  -2  -2   9        109.21        101.02        11.06 o
  -1  -2   9        219.72        210.37        23.08 o
   0  -2   9        178.89        160.63        12.78 o
   1  -2   9        516.53        550.96        33.70 o
   2  -2   9        128.99        118.04        16.89 o
   3  -2   9        440.66        415.12        20.17 o
   4  -2   9          1.24          2.68         7.80 o
   5  -2   9        518.65        513.64        41.02 o
   6  -2   9        264.54        311.96        36.11 o
   7  -2   9          3.27          7.34         7.49 o
   8  -2   9         36.59         54.41        13.21 o
   9  -2   9         81.76         88.34        14.34 o
  10  -2   9        541.06        471.11        17.86 o
  11  -2   9        246.78        248.48        11.05 o
  12  -2   9        151.58        136.01        10.31 o
  13  -2   9        106.47        118.07         9.53 o
  14  -2   9        197.99        192.42        10.94 o
  15  -2   9         56.06         53.44         6.42 o
 -19  -1   9         11.41          5.67        19.59 o
 -18  -1   9         10.73          4.06         8.44 o
 -17  -1   9        150.26        140.55        14.29 o
 -16  -1   9        308.52        337.17        21.50 o
 -15  -1   9        134.07        115.78        13.79 o
 -14  -1   9        374.82        364.98        46.91 o
 -13  -1   9        178.11        171.68        16.53 o
 -12  -1   9       1137.50       1142.36       102.59 o
 -11  -1   9         31.30         48.21        25.78 o
 -10  -1   9        322.35        310.95        47.94 o
  -9  -1   9         31.33         47.24        12.88 o
  -8  -1   9        609.99        615.43        23.49 o
  -7  -1   9          9.85         11.79         6.98 o
  -6  -1   9        628.18        653.89        24.07 o
  -5  -1   9         22.83         13.05         8.56 o
  -4  -1   9        851.36        856.76        31.70 o
  -3  -1   9        232.09        208.68        14.78 o
  -2  -1   9        513.45        467.84        33.83 o
  -1  -1   9         95.69        114.59        12.06 o
   0  -1   9        713.09        682.89        28.42 o
   1  -1   9        540.22        480.58        20.66 o
   2  -1   9        357.93        311.02        20.15 o
   3  -1   9         59.87         70.10        14.68 o
   4  -1   9         76.96         71.26        16.72 o
   5  -1   9        235.20        217.19        15.70 o
   6  -1   9         86.95        102.50        20.15 o
   7  -1   9         73.43         83.04        12.41 o
   8  -1   9        290.83        294.36        18.13 o
   9  -1   9       1107.71       1129.81        41.19 o
  10  -1   9        516.25        480.33        16.92 o
  11  -1   9         72.27         64.34         7.25 o
  12  -1   9          3.50          3.93         6.26 o
  13  -1   9        113.94        115.77         9.37 o
  14  -1   9         17.33         14.89         6.26 o
  15  -1   9         90.70         96.17         8.41 o
  16  -1   9          4.64          6.84         6.83 o
 -19   0   9         18.05         10.83        14.95 o
 -18   0   9        286.96        371.61        30.16 o
 -17   0   9        179.94        163.41        24.23 o
 -16   0   9          2.75         13.35        20.88 o
 -15   0   9         59.14         67.46        13.09 o
 -14   0   9       1889.80       1820.80        80.72 o
 -13   0   9       1014.61        887.79        39.55 o
 -12   0   9         82.95         50.00        30.41 o
 -11   0   9        742.30        886.50       112.38 o
 -10   0   9       1238.44       1278.53        55.39 o
  -9   0   9         18.13         11.75         8.08 o
  -8   0   9        565.32        602.56        21.00 o
  -7   0   9         76.44        107.16        13.39 o
  -6   0   9       1487.86       1477.79        79.76 o
  -5   0   9         30.84         30.18         8.93 o
  -4   0   9       4172.09       4136.90       171.14 o
  -3   0   9         12.83          6.90        10.31 o
  -2   0   9        354.78        355.97        19.52 o
  -1   0   9         38.23         21.44         6.33 o
   0   0   9        145.16        109.06        10.14 o
   1   0   9        115.23        139.79        11.34 o
   2   0   9        529.87        537.06        25.53 o
   3   0   9        144.26        153.10        18.75 o
   4   0   9          4.37         -0.55         9.25 o
   5   0   9        402.14        414.55        31.19 o
   6   0   9        598.80        583.48        32.32 o
   7   0   9         23.67         29.54         9.73 o
   8   0   9          5.09         17.82        10.77 o
   9   0   9         11.56         19.48         9.41 o
  10   0   9        175.32        187.42         9.89 o
  11   0   9          2.64         -2.84         6.23 o
  12   0   9         13.00         19.74         7.07 o
  13   0   9         48.03         50.00         7.04 o
  14   0   9          2.50          9.88        10.53 o
  15   0   9        235.67        212.67        10.48 o
  16   0   9         99.95        102.42         8.29 o
 -19   1   9         11.38          5.16        11.34 o
 -18   1   9         10.18          4.02         8.44 o
 -17   1   9        148.70        184.23        14.70 o
 -16   1   9        334.00        339.33        21.08 o
 -15   1   9        129.57        139.79        25.01 o
 -14   1   9        373.32        356.18        23.01 o
 -13   1   9        170.45        173.35        37.63 o
 -12   1   9       1213.30       1224.84        95.88 o
 -11   1   9         25.36          9.96        12.10 o
 -10   1   9        337.89        372.72        23.33 o
  -9   1   9         23.94         28.56         8.81 o
  -8   1   9        581.05        604.84        25.44 o
  -7   1   9         10.40         12.41         8.04 o
  -6   1   9        694.59        685.93        26.77 o
  -5   1   9          9.71          9.60         6.92 o
  -4   1   9        853.82        894.87        31.13 o
  -3   1   9        235.76        205.33        29.13 o
  -2   1   9        515.76        472.25        29.15 o
  -1   1   9         77.16         75.80        13.47 o
   0   1   9        673.65        666.01        29.84 o
   1   1   9        558.98        482.16        23.99 o
   2   1   9        389.84        333.77        20.16 o
   3   1   9         58.65         50.60        10.01 o
   4   1   9         81.17         91.42        16.34 o
   5   1   9        234.48        229.08        23.86 o
   6   1   9         89.09        121.15        20.53 o
   7   1   9         73.85         80.07        11.52 o
   8   1   9        291.15        279.44        25.52 o
   9   1   9       1098.83       1090.11        57.46 o
  10   1   9        526.62        477.88        16.24 o
  11   1   9         67.26         66.39         7.20 o
  12   1   9          2.43          2.94         5.92 o
  13   1   9        119.73        119.54         8.01 o
  14   1   9         21.82         17.03         7.18 o
  15   1   9         95.47         98.42        11.39 o
  16   1   9          3.62         10.49         7.08 o
 -18   2   9         19.68         30.82         9.21 o
 -17   2   9         93.55         96.80        15.06 o
 -16   2   9         12.86         16.68        10.14 o
 -15   2   9         34.51         35.74        14.49 o
 -14   2   9        503.06        470.15        27.55 o
 -13   2   9        123.20        139.14        15.75 o
 -12   2   9         24.02         -1.55        24.23 o
 -11   2   9         36.40         34.42        13.42 o
 -10   2   9        849.34        819.16        36.68 o
  -9   2   9        141.23        141.50        14.73 o
  -8   2   9        852.56        889.95        33.03 o
  -7   2   9        248.41        260.68        15.09 o
  -6   2   9        115.65        119.53         9.08 o
  -5   2   9        174.41        181.54        13.72 o
  -4   2   9        520.87        517.71        22.16 o
  -3   2   9        257.67        244.60        15.60 o
  -2   2   9        110.68        107.73        10.29 o
  -1   2   9        187.27        186.94        26.93 o
   0   2   9        175.71        168.10        28.81 o
   1   2   9        504.76        490.69        45.46 o
   2   2   9        139.46        124.68        11.62 o
   3   2   9        484.46        473.42        21.62 o
   4   2   9          2.04         -4.79         6.69 o
   5   2   9        519.24        493.70        27.92 o
   6   2   9        257.16        239.67        27.67 o
   7   2   9          1.24          2.14         7.83 o
   8   2   9         29.13         30.47        10.57 o
   9   2   9         80.02         95.26        14.47 o
  10   2   9        507.10        488.63        17.09 o
  11   2   9        255.43        233.58        10.94 o
  12   2   9        142.22        147.65         9.57 o
  13   2   9        114.59        126.48         9.32 o
  14   2   9        182.20        191.39        10.59 o
  15   2   9         58.55         52.91        11.46 o
 -18   3   9          5.29        -10.83        10.83 o
 -17   3   9          1.90          4.35         8.73 o
 -16   3   9        188.72        164.70        16.03 o
 -15   3   9         30.70         39.90        12.01 o
 -14   3   9        241.13        208.69        20.40 o
 -13   3   9         17.09          9.10        10.45 o
 -12   3   9        566.10        534.11        21.55 o
 -11   3   9        493.21        511.90        65.98 o
 -10   3   9         40.83         54.40         9.95 o
  -9   3   9       1122.17       1083.12        58.11 o
  -8   3   9        779.06        756.05        35.95 o
  -7   3   9        349.73        346.18        24.93 o
  -6   3   9        539.91        561.28        21.25 o
  -5   3   9        837.07        731.76        30.72 o
  -4   3   9        596.81        551.83        22.39 o
  -3   3   9        295.53        287.47        15.65 o
  -2   3   9        501.96        476.82        19.58 o
  -1   3   9        180.43        165.84        13.58 o
   0   3   9          2.94          4.77         6.93 o
   1   3   9         49.78         51.03        10.22 o
   2   3   9          3.33          0.76         8.25 o
   3   3   9        186.59        188.82        27.08 o
   4   3   9         81.16         98.01        12.35 o
   5   3   9        126.46        129.05        21.79 o
   6   3   9         23.92         33.26        16.88 o
   7   3   9        209.74        215.97        27.45 o
   8   3   9        371.08        368.59        27.71 o
   9   3   9        190.57        195.59        13.13 o
  10   3   9        116.59        129.56        10.63 o
  11   3   9         31.84         26.97         7.43 o
  12   3   9        304.30        292.27        14.21 o
  13   3   9         50.86         42.91         8.00 o
  14   3   9         16.04         22.92         6.79 o
  15   3   9        135.54        139.32        14.23 o
 -17   4   9         14.94         28.64         8.56 o
 -16   4   9         62.53         56.17        10.38 o
 -15   4   9        285.00        297.04        21.83 o
 -14   4   9         37.01         40.57        11.42 o
 -13   4   9         28.95         13.43        14.71 o
 -12   4   9         13.22         14.29        10.31 o
 -11   4   9        337.27        326.68        19.43 o
 -10   4   9        120.27        110.16        10.14 o
  -9   4   9        181.89        167.83        17.05 o
  -8   4   9        359.83        350.33        24.01 o
  -7   4   9       1866.38       1916.27        60.30 o
  -6   4   9        407.92        365.84        22.94 o
  -5   4   9        484.05        455.68        22.36 o
  -4   4   9         95.80         88.66         9.44 o
  -3   4   9        303.62        278.30        15.96 o
  -2   4   9        206.16        141.80        15.99 o
  -1   4   9        510.82        487.11        23.56 o
   0   4   9        219.06        208.92        18.17 o
   1   4   9        205.58        208.34        23.35 o
   2   4   9        350.11        327.62        39.19 o
   3   4   9        407.62        437.81        30.82 o
   4   4   9         68.59         53.12        15.14 o
   5   4   9        177.90        178.82        21.40 o
   6   4   9         85.40         91.25        12.89 o
   7   4   9          9.06         12.94         8.71 o
   8   4   9        168.11        162.14        11.63 o
   9   4   9         16.79         24.42         6.79 o
  10   4   9         59.57         63.49         7.76 o
  11   4   9         19.28         14.78         7.49 o
  12   4   9          5.02         36.34         9.90 o
  13   4   9         19.80         18.72         6.91 o
  14   4   9        371.82        362.38        23.14 o
 -16   5   9        116.49        103.43         9.73 o
 -15   5   9          5.95         11.81         9.08 o
 -14   5   9         96.20         93.43        17.35 o
 -13   5   9        171.51        176.17        14.89 o
 -12   5   9        260.26        251.82        15.65 o
 -11   5   9        147.35        158.51        13.27 o
 -10   5   9         83.39        105.74        11.96 o
  -9   5   9        823.59        827.13        46.95 o
  -8   5   9         33.48         42.15        11.36 o
  -7   5   9         67.76         65.08        10.59 o
  -6   5   9        129.04        117.66        12.64 o
  -5   5   9        520.53        510.97        31.20 o
  -4   5   9          9.52          3.84         8.44 o
  -3   5   9        154.78        168.67        18.74 o
  -2   5   9        344.66        344.28        21.83 o
  -1   5   9        940.34        883.29        45.81 o
   0   5   9        424.40        404.44        39.18 o
   1   5   9        239.63        215.17        20.61 o
   2   5   9         35.22          6.30        11.27 o
   3   5   9         33.18         36.39        11.45 o
   4   5   9        478.10        491.17        25.96 o
   5   5   9         17.24         22.46         6.95 o
   6   5   9        137.43        144.74        11.30 o
   7   5   9        214.20        225.96        12.45 o
   8   5   9        159.49        159.75        10.63 o
   9   5   9         38.91         37.13         8.39 o
  10   5   9        135.95        156.35        12.01 o
  11   5   9         57.43         57.48        10.39 o
  12   5   9        285.78        284.63        22.60 o
  13   5   9         94.23        107.14        10.91 o
 -15   6   9         10.11         13.53         9.28 o
 -14   6   9        213.00        246.72        16.76 o
 -13   6   9         20.04         20.99        12.13 o
 -12   6   9         53.09         65.29        13.24 o
 -11   6   9         61.49         80.48        13.65 o
 -10   6   9        524.56        495.45        25.95 o
  -9   6   9          7.72         -1.37         9.21 o
  -8   6   9         98.67        119.24        12.91 o
  -7   6   9         26.82         38.33        16.97 o
  -6   6   9        285.67        304.86        30.36 o
  -5   6   9         82.15         74.88         9.92 o
  -4   6   9        366.53        351.79        18.91 o
  -3   6   9        249.08        233.55        14.60 o
  -2   6   9        260.35        241.82        15.63 o
  -1   6   9        129.26        114.10        13.05 o
   0   6   9        295.29        233.03        20.24 o
   1   6   9        390.88        434.63        20.87 o
   2   6   9         14.76         14.37         7.69 o
   3   6   9        120.12        119.65        12.75 o
   4   6   9        122.85        121.15        13.58 o
   5   6   9        224.57        192.07        17.08 o
   6   6   9         64.84         63.97         8.72 o
   7   6   9        272.83        286.70        17.47 o
   8   6   9        300.35        300.59        16.63 o
   9   6   9         70.69         75.48        11.21 o
  10   6   9        130.24        126.77        12.04 o
  11   6   9         57.90         48.74         9.84 o
  12   6   9         39.60         28.87        13.40 o
 -13   7   9         96.64         71.09        12.01 o
 -12   7   9        109.44        125.08        17.91 o
 -11   7   9        247.22        262.34        15.30 o
 -10   7   9        339.29        344.21        25.05 o
  -9   7   9         96.33        107.46        11.32 o
  -8   7   9         45.13         47.84        17.78 o
  -7   7   9         87.83         90.55        13.41 o
  -6   7   9        199.24        216.10        14.47 o
  -5   7   9        155.95        148.02        12.54 o
  -4   7   9         64.87         71.27        10.10 o
  -3   7   9         11.34         11.73         8.04 o
  -2   7   9        294.66        286.98        16.82 o
  -1   7   9         93.75        107.50         9.50 o
   0   7   9         55.09         58.82        17.27 o
   1   7   9        128.37        128.34        12.51 o
   2   7   9         50.44         45.93         8.35 o
   3   7   9         93.63         80.26         9.90 o
   4   7   9         20.35         41.79         9.60 o
   5   7   9         90.24         89.64        10.59 o
   6   7   9         78.97         72.59        10.02 o
   7   7   9         18.46          3.61        20.62 o
   8   7   9         58.63         88.33        26.55 o
   9   7   9        218.51        204.59        14.94 o
  10   7   9        156.09        155.41        35.31 o
 -10   8   9         31.36         13.25         7.73 o
  -9   8   9        196.69        211.14        12.21 o
  -8   8   9        301.08        315.14        18.11 o
  -7   8   9        272.03        270.35        14.34 o
  -6   8   9         30.72         33.73        12.71 o
  -5   8   9         55.92         72.50        12.51 o
  -4   8   9        291.07        337.72        22.13 o
  -3   8   9        229.65        230.17        16.68 o
  -2   8   9         73.04         84.67        11.53 o
  -1   8   9        265.28        293.14        15.61 o
   0   8   9         44.04         65.41        22.17 o
   1   8   9         25.37         27.45         7.50 o
   2   8   9        187.17        173.86        14.31 o
   3   8   9         28.99         28.65         9.08 o
   4   8   9        116.08         87.44        16.75 o
   5   8   9         95.79        111.86        14.95 o
   6   8   9        106.27         91.29        26.29 o
   7   8   9        156.70        164.45        22.17 o
   8   8   9         92.65        100.01        23.20 o
  -7   9   9         79.39         57.22        27.84 o
  -6   9   9        554.72        511.37        24.49 o
  -5   9   9         68.74         70.22        12.31 o
  -4   9   9         10.71         14.40         8.49 o
  -3   9   9        187.00        209.81        21.14 o
  -2   9   9        701.26        682.00        41.76 o
  -1   9   9        136.69        132.33        11.88 o
   0   9   9        434.30        430.71        21.32 o
   1   9   9         35.82         31.41        10.50 o
   2   9   9        106.02         73.72        19.59 o
   4   9   9         94.74         55.67        22.17 o
  -6  -9  10        281.69        244.86        41.24 o
  -5  -9  10        110.46        112.42        10.80 o
  -4  -9  10        502.89        483.46        24.68 o
  -3  -9  10        116.74        121.97        13.80 o
  -2  -9  10         39.06         42.50         8.11 o
  -1  -9  10        538.90        492.19        25.61 o
   0  -9  10        314.51        298.44        13.07 o
   1  -9  10         70.88         72.51        10.50 o
   2  -9  10        149.05        156.46        16.15 o
 -10  -8  10         57.46         52.28         8.52 o
  -9  -8  10         66.07         78.32        14.67 o
  -8  -8  10         90.34         96.53         9.61 o
  -7  -8  10          0.16          1.30         7.49 o
  -6  -8  10        129.03        131.34        13.97 o
  -5  -8  10        307.38        315.12        17.21 o
  -4  -8  10        266.77        299.23        21.62 o
  -3  -8  10        222.25        267.71        17.74 o
  -2  -8  10        167.91        188.05        11.93 o
  -1  -8  10        144.03        145.49        12.38 o
   0  -8  10        573.65        576.28        22.06 o
   1  -8  10        412.97        430.96        18.51 o
   2  -8  10         29.42         20.04        10.87 o
   3  -8  10        178.53        204.97        14.58 o
   4  -8  10        384.31        412.66        32.87 o
   5  -8  10        790.72        810.13        24.26 o
   6  -8  10        202.83        197.74        10.11 o
   7  -8  10        485.61        495.10        23.26 o
 -12  -7  10        426.34        418.53        20.88 o
 -11  -7  10         59.73         66.76         9.24 o
 -10  -7  10         29.53         36.15         8.98 o
  -9  -7  10        175.84        165.73        12.85 o
  -8  -7  10        146.42        121.67        19.51 o
  -7  -7  10         58.02         59.95         9.99 o
  -6  -7  10        117.37        112.97        11.66 o
  -5  -7  10         31.89         38.07         9.71 o
  -4  -7  10         32.42         34.94        10.74 o
  -3  -7  10        131.45        136.34        12.25 o
  -2  -7  10        488.90        480.63        23.31 o
  -1  -7  10        282.66        302.90        15.26 o
   0  -7  10        367.74        376.71        17.90 o
   1  -7  10        388.37        375.29        18.31 o
   2  -7  10       1275.23       1259.96        39.90 o
   3  -7  10        164.06        190.16        15.79 o
   4  -7  10        140.12        161.06        11.70 o
   5  -7  10        284.62        291.33        14.71 o
   6  -7  10       1389.48       1338.22        46.08 o
   7  -7  10        290.26        309.49        14.32 o
   8  -7  10        337.40        376.83        16.87 o
   9  -7  10        165.93        151.85        11.25 o
 -14  -6  10        497.82        406.73        42.79 o
 -13  -6  10        109.46        103.05         9.91 o
 -12  -6  10        499.16        495.76        24.89 o
 -11  -6  10        225.86        256.49        16.25 o
 -10  -6  10        153.22        152.41        16.93 o
  -9  -6  10        206.59        218.68        14.58 o
  -8  -6  10       1270.73       1254.45        36.09 o
  -7  -6  10        224.23        238.01        14.63 o
  -6  -6  10        273.54        260.70        15.45 o
  -5  -6  10        444.19        476.81        19.45 o
  -4  -6  10        428.10        468.46        21.23 o
  -3  -6  10        959.40        899.37        32.27 o
  -2  -6  10        703.54        653.70        41.36 o
  -1  -6  10       1016.32        945.73        32.70 o
   0  -6  10       2384.82       2216.65        64.44 o
   1  -6  10        401.98        395.40        19.22 o
   2  -6  10        164.75        189.00        13.54 o
   3  -6  10        286.56        293.30        22.42 o
   4  -6  10        945.70        864.06        34.68 o
   5  -6  10        153.70        168.46        13.39 o
   6  -6  10        421.29        438.99        18.83 o
   7  -6  10        525.02        507.21        21.01 o
   8  -6  10        737.78        760.02        28.21 o
   9  -6  10        784.97        799.78        25.46 o
  10  -6  10        592.41        609.28        18.88 o
  11  -6  10         36.43         37.12         5.65 o
 -16  -5  10         56.30         47.43        13.92 o
 -15  -5  10         69.08         70.89        11.39 o
 -14  -5  10        257.02        243.87        23.46 o
 -13  -5  10        263.17        294.25        20.22 o
 -12  -5  10         22.07         14.83         8.60 o
 -11  -5  10        244.73        220.08        15.25 o
 -10  -5  10        322.33        310.68        17.66 o
  -9  -5  10        274.52        237.99        13.52 o
  -8  -5  10        126.63        108.05        10.92 o
  -7  -5  10       1191.90       1164.55        44.71 o
  -6  -5  10        435.39        455.84        34.34 o
  -5  -5  10         97.12        107.85        18.58 o
  -4  -5  10       1228.39       1255.96        70.28 o
  -3  -5  10       1717.48       1678.09        83.22 o
  -2  -5  10        103.60        154.38        27.43 o
  -1  -5  10        725.72        756.94        53.04 o
   0  -5  10         69.34         83.40        22.38 o
   1  -5  10        260.17        324.33        37.05 o
   2  -5  10         55.48         56.66        30.41 o
   3  -5  10       2193.60       2136.62       110.92 o
   4  -5  10          6.95          9.24         9.72 o
   5  -5  10        210.80        243.76        14.26 o
   6  -5  10        446.91        442.87        23.55 o
   7  -5  10        175.33        213.54        16.02 o
   8  -5  10         68.93         83.54        15.40 o
   9  -5  10        106.72        119.06        10.22 o
  10  -5  10        547.45        537.29        20.52 o
  11  -5  10        339.01        355.12        13.66 o
  12  -5  10        117.28        131.38         7.77 o
  13  -5  10        132.01        120.93         9.20 o
 -17  -4  10          5.93         -4.64         9.28 o
 -16  -4  10        184.70        169.69        15.47 o
 -15  -4  10        182.91        182.23        38.15 o
 -14  -4  10        434.26        422.75        21.48 o
 -13  -4  10         37.70         52.10        14.09 o
 -12  -4  10        254.04        262.67        14.93 o
 -11  -4  10        336.13        326.47        15.92 o
 -10  -4  10         57.37         57.49        10.49 o
  -9  -4  10        304.13        312.30        34.12 o
  -8  -4  10        904.69        898.70        46.98 o
  -7  -4  10        338.36        342.16        32.14 o
  -6  -4  10        718.61        723.89        33.75 o
  -5  -4  10       1007.37       1047.21        90.21 o
  -4  -4  10        553.07        570.19        36.88 o
  -3  -4  10        438.57        500.27        32.51 o
  -2  -4  10        561.58        556.32        30.97 o
  -1  -4  10       2551.89       2559.18        78.93 o
   0  -4  10        515.63        564.82        31.56 o
   1  -4  10       1831.43       1851.14        72.08 o
   2  -4  10       1861.41       1842.36        59.76 o
   3  -4  10        659.27        675.06        36.36 o
   4  -4  10       3075.06       3047.74       112.60 o
   5  -4  10         35.61         15.46        16.77 o
   6  -4  10         87.58         70.96        12.01 o
   7  -4  10         37.41         37.56         8.76 o
   8  -4  10        718.19        741.04        22.54 o
   9  -4  10        126.26        132.64        10.06 o
  10  -4  10         56.36         58.84         8.19 o
  11  -4  10        219.43        226.30        13.88 o
  12  -4  10        504.96        539.82        23.65 o
  13  -4  10        300.82        283.43        15.21 o
  14  -4  10        176.97        150.31         8.65 o
 -18  -3  10        271.39        341.78        25.78 o
 -17  -3  10         12.59         15.47        12.37 o
 -16  -3  10        228.20        236.10        25.78 o
 -15  -3  10        354.91        390.24        36.60 o
 -14  -3  10        335.31        332.22        44.85 o
 -13  -3  10         11.13          5.59         9.05 o
 -12  -3  10         12.14         -8.55         8.55 o
 -11  -3  10        601.91        564.25        26.74 o
 -10  -3  10        776.93        852.56        55.63 o
  -9  -3  10          7.78         26.24        14.20 o
  -8  -3  10        523.02        528.51        37.40 o
  -7  -3  10       1151.45       1211.70        47.18 o
  -6  -3  10       2187.88       2243.54        71.87 o
  -5  -3  10       2831.20       2944.70        90.04 o
  -4  -3  10       4408.91       4492.53       131.49 o
  -3  -3  10       1231.29       1175.65        37.30 o
  -2  -3  10       1061.56       1032.91        35.54 o
  -1  -3  10       3472.03       3635.19       108.10 o
   0  -3  10       3217.45       3193.38       113.18 o
   1  -3  10        731.53        716.56        33.97 o
   2  -3  10       5795.86       5915.74       201.10 o
   3  -3  10       1301.60       1375.27        55.05 o
   4  -3  10        471.67        488.08        25.07 o
   5  -3  10        264.36        256.10        16.59 o
   6  -3  10       3310.24       3132.90        95.93 o
   7  -3  10        553.77        572.28        27.05 o
   8  -3  10        970.66        868.52        24.29 o
   9  -3  10        840.05        787.44        22.92 o
  10  -3  10        166.38        158.48        13.03 o
  11  -3  10       1132.37       1137.21        28.92 o
  12  -3  10        545.30        538.93        25.62 o
  13  -3  10        199.76        206.45        10.58 o
  14  -3  10         19.15         21.25         7.53 o
 -18  -2  10         59.46         69.72        10.68 o
 -17  -2  10        634.43        734.27        51.55 o
 -16  -2  10        329.59        352.09        41.24 o
 -15  -2  10         23.23         19.00        16.75 o
 -14  -2  10        198.72        176.68        19.29 o
 -13  -2  10       1722.62       1699.95        52.31 o
 -12  -2  10         63.93         63.96        10.82 o
 -11  -2  10        226.69        208.61        33.51 o
 -10  -2  10         46.21         37.70        15.80 o
  -9  -2  10        314.40        276.91        24.64 o
  -8  -2  10        428.72        525.95        31.32 o
  -7  -2  10         93.99        111.73        15.85 o
  -6  -2  10         83.15        108.59        10.24 o
  -5  -2  10         58.61         66.49         8.75 o
  -4  -2  10        392.84        424.04        19.53 o
  -3  -2  10        929.66        903.77        33.95 o
  -2  -2  10        266.51        294.41        18.77 o
  -1  -2  10       2358.33       2385.38        76.61 o
   0  -2  10       2416.56       2282.97        94.21 o
   1  -2  10       3445.07       3407.30       148.09 o
   2  -2  10       1948.40       1991.28        72.51 o
   3  -2  10       4443.44       4560.13       154.82 o
   4  -2  10       3107.05       3000.44       102.94 o
   5  -2  10        997.92        967.20        41.42 o
   6  -2  10        888.03        867.11        32.92 o
   7  -2  10       2802.86       2726.26       100.62 o
   8  -2  10         71.70         65.23        16.10 o
   9  -2  10         90.36         93.29         8.90 o
  10  -2  10        323.73        317.60        15.39 o
  11  -2  10        948.67        917.90        23.70 o
  12  -2  10        163.03        152.14        11.56 o
  13  -2  10        117.10        101.17         7.74 o
  14  -2  10        112.29        114.19         7.83 o
  15  -2  10        257.14        263.62        10.56 o
 -18  -1  10         37.63         56.31        24.74 o
 -17  -1  10         55.06         42.41        13.42 o
 -16  -1  10        104.54         89.61        16.12 o
 -15  -1  10        899.61        918.76        59.54 o
 -14  -1  10         19.42         19.91        12.65 o
 -13  -1  10        374.67        419.62        49.49 o
 -12  -1  10         73.77         79.90        41.76 o
 -11  -1  10       1673.19       1726.31       114.44 o
 -10  -1  10        684.41        779.44        47.39 o
  -9  -1  10        269.54        222.33        16.43 o
  -8  -1  10        715.91        721.87        26.22 o
  -7  -1  10       4044.92       4184.78        98.13 o
  -6  -1  10       5681.98       6004.62       168.18 o
  -5  -1  10       1108.26       1125.67        56.86 o
  -4  -1  10       3981.54       3957.77       181.53 o
  -3  -1  10       7180.04       7542.34       264.76 o
  -2  -1  10       2148.44       2216.62        77.18 o
  -1  -1  10         35.51         59.69         9.97 o
   0  -1  10         31.59         50.43        10.01 o
   1  -1  10        513.03        477.46        21.43 o
   2  -1  10        597.87        559.10        28.60 o
   3  -1  10       1350.08       1352.99        66.34 o
   4  -1  10       2124.17       2139.30        77.58 o
   5  -1  10       2584.10       2526.04        90.68 o
   6  -1  10        297.49        371.64        23.92 o
   7  -1  10        640.92        660.69        53.02 o
   8  -1  10        986.10       1017.17        37.39 o
   9  -1  10       5056.36       4809.84        92.56 o
  10  -1  10        304.75        281.87        18.12 o
  11  -1  10        378.74        368.42        14.89 o
  12  -1  10         37.73         34.82         7.53 o
  13  -1  10       1028.37       1017.27        28.74 o
  14  -1  10        241.49        253.73        13.52 o
  15  -1  10        221.48        225.07        10.96 o
 -19   0  10         22.10         60.83        22.68 o
 -18   0  10         52.33          3.09        23.20 o
 -17   0  10        717.75        697.06        77.33 o
 -16   0  10         87.39         93.90        21.16 o
 -15   0  10          1.85         10.05        10.52 o
 -14   0  10        114.86        109.80        22.68 o
 -13   0  10       2700.18       2513.71        90.56 o
 -11   0  10          6.98         -2.26        12.11 o
 -10   0  10        528.87        546.33        35.72 o
  -9   0  10       3893.06       3763.74       112.31 o
  -8   0  10       2029.48       1926.31        55.23 o
  -7   0  10        158.93        139.11        10.70 o
  -6   0  10       2058.61       2034.22        61.04 o
  -5   0  10       2605.23       2708.57        94.07 o
  -4   0  10         59.14         98.53        16.04 o
  -3   0  10        437.71        444.58        54.13 o
  -2   0  10       5341.01       4778.21       196.47 o
  -1   0  10       3408.11       3299.18        97.75 o
   0   0  10        527.60        628.50        25.25 o
   1   0  10         12.74         10.31         8.04 o
   2   0  10        745.82        737.88        33.87 o
   3   0  10          4.29         -1.13         8.04 o
   4   0  10       1004.48        888.50        54.13 o
   5   0  10        130.21        130.44        21.14 o
   6   0  10        128.96        128.83        14.66 o
   7   0  10        557.53        573.21        34.80 o
   8   0  10       1859.30       1741.77        68.47 o
   9   0  10       3956.27       3767.94       113.93 o
  10   0  10        642.72        624.32        19.25 o
  11   0  10        557.73        557.59        17.91 o
  12   0  10        197.34        210.20        10.67 o
  13   0  10        675.32        672.63        20.06 o
  14   0  10         95.87         93.72         8.35 o
  15   0  10        321.15        322.86        13.69 o
 -18   1  10         34.84         38.66        12.65 o
 -17   1  10         63.71         77.91        25.78 o
 -16   1  10        122.49        150.50        14.95 o
 -15   1  10        911.11        907.03        44.29 o
 -14   1  10          9.12          5.86        11.23 o
 -13   1  10        388.56        372.86        20.61 o
 -12   1  10         78.94         81.79        28.61 o
 -11   1  10       1673.74       1663.69        83.00 o
 -10   1  10        626.16        685.19        28.53 o
  -9   1  10        234.74        217.66        15.78 o
  -8   1  10        712.39        696.58        34.37 o
  -7   1  10       3821.03       3875.42       110.46 o
  -6   1  10       5489.07       5752.91       150.63 o
  -5   1  10       1068.54       1129.33        39.33 o
  -4   1  10       4320.90       4593.08       128.41 o
  -3   1  10       7310.00       7524.26       246.92 o
  -2   1  10       1935.59       2024.15        94.04 o
  -1   1  10         10.55         33.96        11.39 o
   0   1  10         44.08         56.64         9.03 o
   1   1  10        512.69        469.41        25.20 o
   2   1  10        590.56        569.99        28.74 o
   3   1  10       1292.18       1278.04        78.36 o
   4   1  10       2166.12       2150.80        98.39 o
   5   1  10       2495.01       2558.29       114.62 o
   6   1  10        353.16        382.98        34.67 o
   7   1  10        654.79        657.26        32.29 o
   8   1  10        967.61        927.91        50.99 o
   9   1  10       4823.02       4490.11        97.50 o
  10   1  10        333.83        296.78        15.77 o
  11   1  10        442.98        425.32        16.46 o
  12   1  10         34.11         36.69         6.80 o
  13   1  10       1067.56       1068.94        24.84 o
  14   1  10        249.50        249.82        15.25 o
  15   1  10        249.22        246.63        11.19 o
 -18   2  10         61.19         61.65         8.97 o
 -17   2  10        672.56        779.96        32.90 o
 -16   2  10        315.37        294.98        24.63 o
 -15   2  10         22.13         24.18        10.44 o
 -14   2  10        215.07        190.95        29.11 o
 -13   2  10       1793.48       1709.73        51.72 o
 -12   2  10         67.92         65.98         9.85 o
 -11   2  10        256.47        270.20        19.02 o
 -10   2  10         50.80         33.18         9.48 o
  -9   2  10        328.99        297.31        17.46 o
  -8   2  10        449.64        490.77        23.84 o
  -7   2  10         87.68        105.66        10.21 o
  -6   2  10         77.53         92.71         9.07 o
  -5   2  10         48.63         60.13        11.84 o
  -4   2  10        443.75        479.66        21.72 o
  -3   2  10        819.92        863.40        32.39 o
  -2   2  10        265.49        306.12        17.20 o
  -1   2  10       2417.85       2601.51        87.75 o
   0   2  10       2519.11       2502.85        85.05 o
   1   2  10       3752.82       3693.38       122.67 o
   2   2  10       1864.60       2012.35        72.53 o
   3   2  10       4418.68       4608.70       135.14 o
   4   2  10       2957.12       2822.74       103.66 o
   5   2  10        921.65        962.15        43.34 o
   6   2  10        935.58        936.12        54.09 o
   7   2  10       2895.11       2788.92        99.53 o
   8   2  10         53.09         39.25        11.15 o
   9   2  10         77.48         73.69         7.89 o
  10   2  10        268.96        259.35        11.83 o
  11   2  10        966.41        978.26        28.50 o
  12   2  10        157.15        157.02         9.37 o
  13   2  10        132.46        131.21         8.69 o
  14   2  10        112.25        110.10         9.57 o
  15   2  10        259.48        241.16        12.93 o
 -18   3  10        258.44        304.70        18.59 o
 -17   3  10         13.93         12.98         9.46 o
 -16   3  10        244.51        238.59        18.58 o
 -15   3  10        347.48        379.22        22.60 o
 -14   3  10        345.47        346.08        28.80 o
 -13   3  10         10.10          4.44         9.18 o
 -12   3  10         21.15         12.59         8.80 o
 -11   3  10        653.39        676.66        44.73 o
 -10   3  10        751.18        812.36        32.53 o
  -9   3  10         13.58         11.82        10.87 o
  -8   3  10        504.52        481.63        22.75 o
  -7   3  10       1071.83       1070.77        40.47 o
  -6   3  10       2122.92       2167.93        62.12 o
  -5   3  10       2786.20       2869.28        89.67 o
  -4   3  10       4402.49       4393.03       105.86 o
  -3   3  10       1099.93       1138.34        38.67 o
  -2   3  10       1086.08       1107.72        35.10 o
  -1   3  10       3383.49       3542.54       107.60 o
   0   3  10       3304.33       3249.94       112.67 o
   1   3  10        751.30        736.92        34.43 o
   2   3  10       5851.94       6029.15       200.47 o
   3   3  10       1328.53       1348.16        48.25 o
   4   3  10        421.92        425.32        25.55 o
   5   3  10        293.45        285.07        44.33 o
   6   3  10       3294.87       3082.20       200.02 o
   7   3  10        497.70        543.77        52.84 o
   8   3  10        889.28        808.46        26.96 o
   9   3  10        772.99        724.40        23.30 o
  10   3  10        134.85        122.87         9.25 o
  11   3  10       1129.95       1130.57        29.80 o
  12   3  10        532.31        517.55        18.58 o
  13   3  10        219.07        221.74        11.89 o
  14   3  10         21.08         21.90         9.30 o
 -17   4  10          5.76         13.40         7.65 o
 -16   4  10        181.18        171.13        14.76 o
 -15   4  10        186.46        196.41        17.31 o
 -14   4  10        417.78        398.80        23.63 o
 -13   4  10         27.44         -5.16        28.87 o
 -12   4  10        265.16        266.46        15.03 o
 -11   4  10        295.77        293.98        23.26 o
 -10   4  10         58.43         63.91        11.68 o
  -9   4  10        261.60        285.51        24.18 o
  -8   4  10        967.93        968.23        42.70 o
  -7   4  10        335.31        331.54        18.13 o
  -6   4  10        782.58        743.43        28.21 o
  -5   4  10       1091.43       1016.67        39.93 o
  -4   4  10        705.13        621.93        25.87 o
  -3   4  10        466.36        462.49        21.85 o
  -2   4  10        679.66        671.42        33.26 o
  -1   4  10       2340.77       2305.13        77.04 o
   0   4  10        584.22        638.44        32.58 o
   1   4  10       1849.39       1859.77        71.57 o
   2   4  10       1825.85       1765.39        70.31 o
   3   4  10        667.81        675.71        37.92 o
   4   4  10       3243.14       3123.88       114.81 o
   5   4  10         38.07         55.03        20.06 o
   6   4  10         95.29        100.48        18.71 o
   7   4  10         44.44         31.16         9.37 o
   8   4  10        706.00        718.39        25.20 o
   9   4  10        142.89        160.15        10.48 o
  10   4  10         78.61         89.84         8.16 o
  11   4  10        232.10        234.76        15.07 o
  12   4  10        523.55        546.71        25.10 o
  13   4  10        311.95        310.13        15.28 o
 -16   5  10         53.26         55.49         8.36 o
 -15   5  10         78.54         74.73        10.02 o
 -14   5  10        245.22        225.11        16.38 o
 -13   5  10        263.95        267.63        20.32 o
 -12   5  10         20.60         30.18        10.96 o
 -11   5  10        252.10        230.96        16.46 o
 -10   5  10        288.13        304.40        16.02 o
  -9   5  10        290.23        309.03        22.17 o
  -8   5  10        117.75        109.83        13.60 o
  -7   5  10       1240.06       1189.49        38.94 o
  -6   5  10        467.02        474.77        24.46 o
  -5   5  10         94.78        131.45        15.72 o
  -4   5  10       1101.34       1048.20        58.89 o
  -3   5  10       1475.75       1365.05        56.47 o
  -2   5  10         68.09         92.58        12.59 o
  -1   5  10        713.46        710.31        51.55 o
   0   5  10         57.76         63.41        28.35 o
   1   5  10        242.07        241.98        43.30 o
   2   5  10         59.42        110.20        22.96 o
   3   5  10       2177.04       2226.93        87.91 o
   4   5  10          9.48         12.86         7.45 o
   5   5  10        225.66        282.48        15.57 o
   6   5  10        456.65        420.59        18.73 o
   7   5  10        179.13        224.14        13.34 o
   8   5  10         53.72         70.16         8.70 o
   9   5  10        127.31        128.54        10.94 o
  10   5  10        543.20        528.60        26.26 o
  11   5  10        299.67        334.37        19.89 o
  12   5  10        114.14        135.28        13.80 o
 -14   6  10        459.63        425.55        23.19 o
 -13   6  10         90.10        103.31        11.46 o
 -12   6  10        481.82        474.49        27.68 o
 -11   6  10        203.01        206.11        19.38 o
 -10   6  10        130.49        129.05        14.88 o
  -9   6  10        224.48        233.60        14.51 o
  -8   6  10       1269.69       1278.38        49.53 o
  -7   6  10        228.78        239.59        16.74 o
  -6   6  10        275.60        273.12        19.38 o
  -5   6  10        449.63        460.74        22.00 o
  -4   6  10        421.91        423.63        34.37 o
  -3   6  10        908.32        894.52        29.22 o
  -2   6  10        668.15        626.33        27.01 o
  -1   6  10        971.16        869.97        38.34 o
   0   6  10       2228.59       2099.09        77.52 o
   1   6  10        398.39        374.81        22.03 o
   2   6  10        163.13        170.57        12.22 o
   3   6  10        326.08        347.19        17.55 o
   4   6  10        863.93        793.98        31.07 o
   5   6  10        174.37        177.90        21.73 o
   6   6  10        406.60        436.86        21.55 o
   7   6  10        509.63        505.35        19.91 o
   8   6  10        759.95        757.41        29.71 o
   9   6  10        796.46        802.25        42.17 o
  10   6  10        618.88        608.97        22.54 o
  11   6  10         54.91         60.31        15.98 o
 -13   7  10         66.74         72.17        20.62 o
 -12   7  10        382.92        381.76        26.24 o
 -11   7  10         50.84         49.48        11.73 o
 -10   7  10         30.49         31.84        11.70 o
  -9   7  10        170.10        172.94        12.91 o
  -8   7  10        139.50        112.35        12.90 o
  -7   7  10         71.73        121.89        23.14 o
  -6   7  10        103.94        120.60        11.44 o
  -5   7  10         25.13         40.91        10.02 o
  -4   7  10         36.37         46.34         9.14 o
  -3   7  10        106.90        118.66        10.14 o
  -2   7  10        449.95        447.32        22.71 o
  -1   7  10        231.31        249.64        15.14 o
   0   7  10        353.74        329.83        16.09 o
   1   7  10        386.84        363.84        19.37 o
   2   7  10       1258.98       1194.31        40.67 o
   3   7  10        140.87        164.58        17.60 o
   4   7  10        133.89        129.57        10.19 o
   5   7  10        306.25        311.48        14.42 o
   6   7  10       1398.58       1297.52        60.24 o
   7   7  10        291.35        312.22        21.67 o
   8   7  10        351.22        334.02        47.68 o
   9   7  10        151.04        137.12        20.10 o
 -10   8  10         53.47         49.91        12.17 o
  -9   8  10         70.67         85.55        28.87 o
  -8   8  10         86.50         94.26        20.62 o
  -7   8  10          0.07          7.87         8.14 o
  -6   8  10        102.86        114.00        13.29 o
  -5   8  10        327.44        336.11        35.05 o
  -4   8  10        282.52        282.17        21.41 o
  -3   8  10        208.41        233.80        27.64 o
  -2   8  10        142.21        161.37        14.41 o
  -1   8  10        166.44        153.37        17.97 o
   0   8  10        615.48        645.20        32.69 o
   1   8  10        393.89        382.07        34.80 o
   2   8  10         22.24         15.41         8.15 o
   3   8  10        152.51        138.07        12.66 o
   4   8  10        348.80        358.79        36.60 o
   5   8  10        798.39        828.41        60.31 o
   6   8  10        189.14        163.93        23.71 o
   7   8  10        465.62        506.74        39.18 o
  -6   9  10        257.91        135.06        35.05 o
  -5   9  10        106.41         83.03        13.16 o
  -4   9  10        495.11        473.85        25.26 o
  -3   9  10        124.98        108.77        18.04 o
  -2   9  10         43.17         41.34        17.27 o
  -1   9  10        529.66        482.45        26.38 o
   0   9  10        299.24        294.35        28.35 o
   1   9  10         63.54         38.66        15.47 o
   2   9  10        131.69        143.21        26.81 o
  -4  -9  11        589.97        401.58        58.77 o
  -3  -9  11         33.11         48.99        13.50 o
  -2  -9  11         26.95         30.10         8.99 o
  -1  -9  11         79.05         81.08        21.42 o
   0  -9  11        215.87        214.83        19.55 o
  -9  -8  11        119.16        122.68         9.57 o
  -8  -8  11        115.86        107.98        12.39 o
  -7  -8  11          4.69         10.87         6.84 o
  -6  -8  11        268.10        291.82        21.04 o
  -5  -8  11        266.76        275.66        19.15 o
  -4  -8  11         22.14         22.40        11.32 o
  -3  -8  11        217.95        215.32        16.00 o
  -2  -8  11        530.79        534.25        21.63 o
  -1  -8  11         63.46         57.20         8.44 o
   0  -8  11          1.08         -5.40         8.48 o
   1  -8  11        246.72        255.86        13.54 o
   2  -8  11        165.90        183.40        16.85 o
   3  -8  11        151.44        172.92        12.36 o
   4  -8  11          2.11         -8.62         8.67 o
   5  -8  11         78.60         88.59        10.97 o
   6  -8  11        357.00        323.56        20.37 o
 -12  -7  11        245.45        250.88        16.39 o
 -11  -7  11        464.06        466.14        26.51 o
 -10  -7  11         27.03         26.00         7.72 o
  -9  -7  11         93.39         88.84        11.52 o
  -8  -7  11        221.52        234.47        13.84 o
  -7  -7  11        222.47        228.55        13.76 o
  -6  -7  11        100.01        107.93        11.33 o
  -5  -7  11         90.28        122.81        13.51 o
  -4  -7  11        335.86        373.62        19.47 o
  -3  -7  11        208.88        218.58        16.20 o
  -2  -7  11         23.06         22.44        10.53 o
  -1  -7  11        172.96        165.81        15.96 o
   0  -7  11        158.81        187.92        13.12 o
   1  -7  11        268.81        252.28        18.75 o
   2  -7  11        163.98        159.58        17.04 o
   3  -7  11         51.81         47.78        10.25 o
   4  -7  11        131.48        149.54        11.92 o
   5  -7  11        355.49        361.15        15.83 o
   6  -7  11         59.19         60.99         8.64 o
   7  -7  11         80.20         75.90         8.10 o
   8  -7  11        104.09        108.10         9.25 o
   9  -7  11        109.27        119.19        13.52 o
 -14  -6  11         16.35         22.69         8.22 o
 -13  -6  11        301.29        304.06        18.41 o
 -12  -6  11        291.29        303.67        20.18 o
 -11  -6  11        202.55        186.97        12.92 o
 -10  -6  11        641.00        643.57        23.04 o
  -9  -6  11        442.10        477.59        20.12 o
  -8  -6  11        239.51        221.47        14.84 o
  -7  -6  11         72.16         87.89        10.43 o
  -6  -6  11        510.10        488.95        23.90 o
  -5  -6  11        582.82        568.45        24.82 o
  -4  -6  11        361.18        358.86        16.26 o
  -3  -6  11        114.13         89.41        12.01 o
  -2  -6  11        684.89        669.78        27.27 o
  -1  -6  11        541.05        516.96        29.63 o
   0  -6  11        234.79        211.04        16.16 o
   1  -6  11         32.02         35.50        10.32 o
   2  -6  11         19.09         17.42         9.29 o
   3  -6  11        224.68        244.92        15.34 o
   4  -6  11        126.51        149.19        17.36 o
   5  -6  11         43.86         59.24         9.01 o
   6  -6  11         34.75         44.53         8.88 o
   7  -6  11         44.36         44.95        10.11 o
   8  -6  11         50.38         45.07         7.62 o
   9  -6  11         87.44         99.76        12.64 o
  10  -6  11        165.71        167.46         8.73 o
 -15  -5  11         38.90         30.01        10.38 o
 -14  -5  11        157.72        154.47        12.80 o
 -13  -5  11        166.56        171.80        11.19 o
 -12  -5  11        141.91        176.86        13.92 o
 -11  -5  11        580.89        590.87        25.25 o
 -10  -5  11         42.97         38.73        11.03 o
  -9  -5  11          7.69          6.74         9.52 o
  -8  -5  11        380.93        362.15        16.30 o
  -7  -5  11        459.93        460.56        20.79 o
  -6  -5  11        147.46        118.05        17.13 o
  -5  -5  11         46.68         37.39        15.02 o
  -4  -5  11        599.85        647.93        49.84 o
  -3  -5  11        267.62        255.26        34.20 o
  -2  -5  11        151.83        178.88        41.76 o
  -1  -5  11         92.59         87.60        24.24 o
   0  -5  11        394.20        372.48        29.97 o
   1  -5  11        496.29        497.53        37.07 o
   2  -5  11        130.20        154.06        13.42 o
   3  -5  11         53.75         49.38         9.35 o
   4  -5  11        129.62        116.99        12.08 o
   5  -5  11        186.35        180.89        14.44 o
   6  -5  11        284.68        288.91        19.83 o
   7  -5  11        135.56        144.99        11.93 o
   8  -5  11         54.21         51.55         9.73 o
   9  -5  11         30.46         28.73         7.80 o
  10  -5  11          0.66          1.70         6.86 o
  11  -5  11        115.94        110.96         9.09 o
  12  -5  11        162.83        161.45        14.73 o
 -17  -4  11         17.10         17.01        11.86 o
 -16  -4  11         27.05         30.93        11.86 o
 -15  -4  11        166.50        179.24        16.71 o
 -14  -4  11        170.53        169.18        14.85 o
 -13  -4  11        175.70        161.06        13.69 o
 -12  -4  11        143.51        144.70        12.13 o
 -11  -4  11        120.12        112.63        11.21 o
 -10  -4  11        558.59        511.05        22.39 o
  -9  -4  11        696.68        621.83        21.84 o
  -8  -4  11         57.95         69.87        21.04 o
  -7  -4  11        325.97        327.10        24.50 o
  -6  -4  11        472.92        498.09        28.15 o
  -5  -4  11        453.70        463.62        53.42 o
  -4  -4  11         40.56         20.53        10.34 o
  -3  -4  11        115.83        113.20        13.59 o
  -2  -4  11        553.13        544.89        23.11 o
  -1  -4  11        449.36        419.29        23.96 o
   0  -4  11         21.23         35.50         9.00 o
   1  -4  11        202.21        210.03        15.01 o
   2  -4  11        102.87        100.21        11.63 o
   3  -4  11        245.80        243.94        17.05 o
   4  -4  11        154.55        138.10        17.91 o
   5  -4  11         91.40         98.06        13.00 o
   6  -4  11          1.78         -2.71         7.59 o
   7  -4  11         64.66         59.36        11.24 o
   8  -4  11        165.69        160.55        12.29 o
   9  -4  11         72.43         91.91         9.64 o
  10  -4  11         63.79         62.98         8.91 o
  11  -4  11        120.59        131.14        12.79 o
  12  -4  11         24.08         26.73         7.09 o
  13  -4  11        217.13        201.89        11.25 o
 -17  -3  11        160.55        177.85        19.07 o
 -16  -3  11          8.71         -6.70        11.86 o
 -15  -3  11         64.12         51.83        13.34 o
 -14  -3  11        114.05         88.52        12.35 o
 -13  -3  11        102.28         98.71        12.61 o
 -12  -3  11        189.14        195.15        14.56 o
 -11  -3  11         44.77         24.72         9.68 o
 -10  -3  11        307.88        277.45        27.99 o
  -9  -3  11        102.81        100.01        19.39 o
  -8  -3  11        631.56        589.52        36.39 o
  -7  -3  11        793.98        755.36        40.37 o
  -6  -3  11        344.39        347.81        21.91 o
  -5  -3  11        177.14        204.13        16.50 o
  -4  -3  11       1291.81       1263.33        39.92 o
  -3  -3  11        311.78        305.28        17.22 o
  -2  -3  11        357.19        401.45        21.29 o
  -1  -3  11         96.68         97.09        11.38 o
   0  -3  11        148.61        137.00        14.91 o
   1  -3  11        256.67        277.56        21.27 o
   2  -3  11        544.83        595.63        34.70 o
   3  -3  11         46.25         43.23        12.86 o
   4  -3  11          7.25          9.31        11.48 o
   5  -3  11        129.07        147.78        13.22 o
   6  -3  11         50.31         51.29        10.41 o
   7  -3  11         51.86         48.57         9.38 o
   8  -3  11          1.45          0.29         6.98 o
   9  -3  11        200.02        200.13        11.40 o
  10  -3  11         87.73        100.00        10.57 o
  11  -3  11        100.69         92.03         9.99 o
  12  -3  11         40.55         30.20         7.16 o
  13  -3  11         16.33          3.12         7.07 o
  14  -3  11        115.73        102.32         7.50 o
 -18  -2  11         30.97         68.05        31.96 o
 -17  -2  11        143.39        148.78        15.97 o
 -16  -2  11        231.58        229.11        20.80 o
 -15  -2  11        138.31        145.01        26.29 o
 -14  -2  11         92.81         77.62        13.98 o
 -13  -2  11        316.88        283.59        21.28 o
 -12  -2  11        442.95        454.96        20.08 o
 -11  -2  11         88.36         55.54        22.03 o
 -10  -2  11        368.01        298.69        27.28 o
  -9  -2  11        849.55        783.94        34.01 o
  -8  -2  11        126.31        127.59        13.38 o
  -7  -2  11         58.73         60.16         9.99 o
  -6  -2  11        536.81        563.68        25.02 o
  -5  -2  11        316.16        301.68        18.61 o
  -4  -2  11         74.67         77.71        10.10 o
  -3  -2  11        923.53        929.12        33.26 o
  -2  -2  11        169.51        176.72        12.79 o
  -1  -2  11        310.52        298.07        17.01 o
   0  -2  11         42.54         35.55         8.09 o
   1  -2  11        684.45        680.59        35.55 o
   2  -2  11         85.30         71.75        12.25 o
   3  -2  11        139.33        125.54        13.48 o
   4  -2  11         47.51         53.27        14.30 o
   5  -2  11        101.64        113.21        10.71 o
   6  -2  11        567.55        556.66        25.58 o
   7  -2  11         52.54         47.82        11.45 o
   8  -2  11        314.81        333.48        16.91 o
   9  -2  11        108.01        107.86         8.65 o
  10  -2  11        248.05        260.68        16.77 o
  11  -2  11        122.47        106.95         7.98 o
  12  -2  11          7.58         -2.50         7.28 o
  13  -2  11         38.88         50.56         9.06 o
  14  -2  11          3.72          7.48         5.43 o
 -18  -1  11         83.16         73.79        12.00 o
 -17  -1  11        153.04        143.11        25.26 o
 -16  -1  11        132.95        133.17        25.26 o
 -15  -1  11        460.89        473.04        33.19 o
 -14  -1  11        153.62        146.21        19.64 o
 -13  -1  11        392.83        382.10        30.94 o
 -12  -1  11        267.64        248.20        24.72 o
 -11  -1  11        222.06        214.45        39.18 o
 -10  -1  11        459.59        402.13        30.97 o
  -9  -1  11        212.89        207.08        14.39 o
  -8  -1  11         57.69         52.76         8.97 o
  -7  -1  11       1240.76       1239.77        39.33 o
  -6  -1  11        220.80        218.56        14.39 o
  -5  -1  11        682.50        677.84        31.46 o
  -4  -1  11        883.11        877.43        36.46 o
  -3  -1  11        714.70        643.30        39.15 o
  -2  -1  11         47.35         35.42        10.61 o
  -1  -1  11         88.43         58.94        11.31 o
   0  -1  11        161.39        125.99        14.48 o
   1  -1  11        160.53        163.53        14.42 o
   2  -1  11         76.10         89.34         8.89 o
   3  -1  11        308.80        273.69        21.03 o
   4  -1  11         22.41         10.65         7.98 o
   5  -1  11        337.91        329.63        21.49 o
   6  -1  11        166.34        151.37        15.73 o
   7  -1  11         53.08         56.38        13.56 o
   8  -1  11        218.15        218.59        16.39 o
   9  -1  11        207.78        192.57        10.22 o
  10  -1  11        106.08        111.27         8.79 o
  11  -1  11         13.16          5.03         7.22 o
  12  -1  11          8.07         -4.93         5.95 o
  13  -1  11         22.94         44.27         6.71 o
  14  -1  11         50.31         70.38         8.32 o
  15  -1  11         29.20         24.89         7.00 o
 -18   0  11         20.28         11.34        23.20 o
 -17   0  11         96.44        114.89        48.97 o
 -16   0  11        145.61        160.48        21.67 o
 -15   0  11         85.06         77.96        25.52 o
 -14   0  11        395.11        352.97        28.23 o
 -13   0  11          8.73         -1.98        12.86 o
 -12   0  11        664.11        629.01        39.54 o
 -11   0  11         13.28         12.63        11.55 o
 -10   0  11         44.39         48.57        10.42 o
  -9   0  11        676.66        670.26        25.00 o
  -8   0  11         89.09         59.45         9.01 o
  -7   0  11        116.35        110.19        10.07 o
  -6   0  11        356.73        333.63        26.07 o
  -5   0  11       1806.44       1714.46        57.81 o
  -4   0  11        712.70        766.83        88.92 o
  -3   0  11        181.97        136.50        17.78 o
  -2   0  11        408.16        318.20        62.38 o
  -1   0  11        201.06        186.64        14.47 o
   0   0  11          5.29          4.04         7.00 o
   1   0  11        215.60        173.91        14.25 o
   2   0  11         35.78         17.99        10.58 o
   3   0  11          0.13         12.91        10.70 o
   4   0  11         57.42         56.77        13.25 o
   5   0  11        130.45        133.91        13.51 o
   6   0  11          3.90         10.68         8.48 o
   7   0  11         37.69         38.21        18.70 o
   8   0  11         21.26         12.08        18.17 o
   9   0  11          0.01          0.49         6.40 o
  10   0  11        197.04        217.61        11.00 o
  11   0  11        124.34        117.27         8.69 o
  12   0  11          2.70         11.50         6.84 o
  13   0  11          5.59         10.08         6.26 o
  14   0  11         67.98         74.77         6.77 o
  15   0  11         64.73         50.71         8.61 o
 -18   1  11         86.85         87.12        24.74 o
 -17   1  11        144.57        119.46        15.77 o
 -16   1  11        128.26        165.58        16.38 o
 -15   1  11        478.11        522.68        29.76 o
 -14   1  11        165.08        168.54        14.88 o
 -13   1  11        398.83        384.55        22.62 o
 -12   1  11        262.25        261.43        21.34 o
 -11   1  11        239.86        208.87        17.01 o
 -10   1  11        475.91        462.71        22.02 o
  -9   1  11        195.31        209.43        12.62 o
  -8   1  11         57.16         47.90         8.45 o
  -7   1  11       1316.49       1297.50        39.46 o
  -6   1  11        215.71        214.37        12.86 o
  -5   1  11        676.03        633.43        22.84 o
  -4   1  11        894.09        841.25        32.19 o
  -3   1  11        737.81        696.96        60.06 o
  -2   1  11         53.90         31.96        12.21 o
  -1   1  11         92.71         87.58        14.73 o
   0   1  11        161.18        103.10        16.22 o
   1   1  11        163.15        196.19        15.48 o
   2   1  11         80.99         74.06        12.74 o
   3   1  11        306.16        307.29        48.20 o
   4   1  11         27.63         12.72        14.31 o
   5   1  11        340.77        348.08        33.35 o
   6   1  11        161.00        136.09        25.00 o
   7   1  11         53.32         22.05        15.47 o
   8   1  11        217.93        189.38        36.60 o
   9   1  11        204.30        182.01        10.91 o
  10   1  11        103.30        103.16         8.13 o
  11   1  11         12.50         13.09         6.05 o
  12   1  11          8.46          4.34         6.45 o
  13   1  11         25.18         27.64         6.39 o
  14   1  11         52.80         51.12         6.44 o
  15   1  11         23.91         21.70         7.50 o
 -18   2  11         29.97         16.19        13.44 o
 -17   2  11        149.34        180.64        13.53 o
 -16   2  11        214.38        235.64        17.15 o
 -15   2  11        139.51        148.49        16.72 o
 -14   2  11         90.76         82.39        11.52 o
 -13   2  11        349.37        362.49        34.75 o
 -12   2  11        461.83        425.50        18.76 o
 -11   2  11         86.93         98.19        12.84 o
 -10   2  11        369.28        341.09        27.11 o
  -9   2  11        920.18        852.27        29.05 o
  -8   2  11        118.70        124.08        12.51 o
  -7   2  11         65.71         70.06         9.44 o
  -6   2  11        538.14        499.20        20.90 o
  -5   2  11        378.53        314.67        15.14 o
  -4   2  11         71.09         81.63        12.43 o
  -3   2  11        898.93        863.50        33.68 o
  -2   2  11        148.35        122.06        12.27 o
  -1   2  11        338.26        299.10        20.61 o
   0   2  11         32.95         31.14         9.32 o
   1   2  11        670.24        620.32        30.79 o
   2   2  11         89.63         89.40        12.68 o
   3   2  11        142.75        128.17        13.34 o
   4   2  11         36.52         24.72        11.47 o
   5   2  11        113.07        104.87        15.83 o
   6   2  11        559.38        580.70        44.62 o
   7   2  11         54.40         51.99        11.83 o
   8   2  11        320.74        339.03        14.09 o
   9   2  11        113.56        119.91         9.49 o
  10   2  11        260.89        276.02        12.43 o
  11   2  11        131.44        136.07         8.04 o
  12   2  11         10.20         14.20         6.23 o
  13   2  11         38.13         40.21         7.40 o
  14   2  11          4.57          6.34         8.54 o
 -17   3  11        154.75        163.17        14.22 o
 -16   3  11          7.66         -9.28        13.92 o
 -15   3  11         50.22         50.49        11.08 o
 -14   3  11        120.62        134.99        12.31 o
 -13   3  11        107.26        100.97        11.93 o
 -12   3  11        178.82        200.00        15.15 o
 -11   3  11         69.43         53.12        11.45 o
 -10   3  11        323.50        334.03        23.88 o
  -9   3  11        111.29        107.12        11.61 o
  -8   3  11        624.34        616.52        24.69 o
  -7   3  11        835.30        758.22        25.48 o
  -6   3  11        347.95        351.29        22.34 o
  -5   3  11        165.29        180.28        12.61 o
  -4   3  11       1253.74       1172.47        39.53 o
  -3   3  11        294.37        257.37        16.40 o
  -2   3  11        346.63        342.86        21.42 o
  -1   3  11         89.19         71.07        11.05 o
   0   3  11        145.72        162.44        16.61 o
   1   3  11        248.37        250.75        21.24 o
   2   3  11        536.85        492.10        29.56 o
   3   3  11         36.44         20.81        11.54 o
   4   3  11          8.16          4.72        13.30 o
   5   3  11        126.08        152.07        35.57 o
   6   3  11         44.96         31.45        24.23 o
   7   3  11         41.04         43.08         9.07 o
   8   3  11          2.98          5.49         6.57 o
   9   3  11        185.42        184.65        10.18 o
  10   3  11         90.44        105.70         9.54 o
  11   3  11         96.59         93.16         7.80 o
  12   3  11         43.44         46.88        12.16 o
  13   3  11         20.19         10.22         6.65 o
  14   3  11        119.96        107.23        12.86 o
 -17   4  11         22.42         17.54         7.83 o
 -16   4  11         28.22         26.38         9.25 o
 -15   4  11        175.15        211.67        17.31 o
 -14   4  11        183.71        173.16        21.86 o
 -13   4  11        143.91        147.19        13.98 o
 -12   4  11        146.80        151.32        11.87 o
 -11   4  11        109.11        117.57        11.52 o
 -10   4  11        520.75        542.24        20.93 o
  -9   4  11        608.67        585.72        28.62 o
  -8   4  11         64.16         66.46        13.87 o
  -7   4  11        335.64        319.74        18.90 o
  -6   4  11        458.84        439.96        25.08 o
  -5   4  11        429.69        391.09        24.86 o
  -4   4  11         46.45         45.02         8.83 o
  -3   4  11        119.46        127.75        18.11 o
  -2   4  11        571.21        526.37        34.68 o
  -1   4  11        449.46        392.23        27.85 o
   0   4  11         22.89         35.46        13.17 o
   1   4  11        203.86        171.75        19.26 o
   2   4  11         90.26         81.22        16.06 o
   3   4  11        234.07        251.78        25.75 o
   4   4  11        143.48        138.20        24.35 o
   5   4  11         94.72        100.80        11.73 o
   6   4  11          4.47         12.69        10.02 o
   7   4  11         69.94         62.80         8.79 o
   8   4  11        184.19        180.73        12.92 o
   9   4  11         64.67         75.28         8.31 o
  10   4  11         64.14         53.97         8.21 o
  11   4  11        114.88        118.66        10.37 o
  12   4  11         21.43         28.66         6.65 o
  13   4  11        218.15        211.44        15.62 o
 -16   5  11         16.47         24.23        13.40 o
 -15   5  11         35.27         31.19         7.91 o
 -14   5  11        153.21        153.89        13.04 o
 -13   5  11        156.61        145.71        14.46 o
 -12   5  11        138.66        146.37        17.20 o
 -11   5  11        555.61        540.65        30.19 o
 -10   5  11         41.59         52.51        11.76 o
  -9   5  11         10.89         12.02         7.97 o
  -8   5  11        356.50        365.70        21.21 o
  -7   5  11        440.36        426.24        21.32 o
  -6   5  11        147.86        164.31        12.02 o
  -5   5  11         41.40         46.70         9.54 o
  -4   5  11        596.06        545.17        30.20 o
  -3   5  11        245.62        233.20        20.21 o
  -2   5  11        137.84        122.85        15.46 o
  -1   5  11         79.97         78.66        15.17 o
   0   5  11        378.44        313.43        50.00 o
   1   5  11        479.80        430.59        40.46 o
   2   5  11        139.17        137.69        12.28 o
   3   5  11         61.18         52.31        12.78 o
   4   5  11        126.93         91.29        12.71 o
   5   5  11        177.98        174.07        14.79 o
   6   5  11        290.34        295.59        16.57 o
   7   5  11        141.56        133.59        12.39 o
   8   5  11         48.37         54.97         9.49 o
   9   5  11         24.77         14.47         6.48 o
  10   5  11          1.41          7.28         6.84 o
  11   5  11        128.99        117.44        11.00 o
  12   5  11        153.67        143.31        21.14 o
 -14   6  11         15.74         13.40        11.34 o
 -13   6  11        284.46        275.61        21.64 o
 -12   6  11        308.86        342.54        16.59 o
 -11   6  11        196.91        214.63        13.72 o
 -10   6  11        653.09        710.74        38.88 o
  -9   6  11        418.24        404.36        19.81 o
  -8   6  11        262.76        277.86        19.44 o
  -7   6  11         68.77         74.78        17.87 o
  -6   6  11        514.77        535.83        23.98 o
  -5   6  11        548.74        565.67        25.52 o
  -4   6  11        371.51        350.30        31.17 o
  -3   6  11        114.72        116.58        13.67 o
  -2   6  11        691.88        683.81        68.30 o
  -1   6  11        544.96        571.36        27.72 o
   0   6  11        229.38        205.68        17.11 o
   1   6  11         33.07         41.85         8.70 o
   2   6  11         10.11          2.82         7.69 o
   3   6  11        206.40        238.15        18.16 o
   4   6  11        150.01        136.27        14.43 o
   5   6  11         36.33         37.44         9.41 o
   6   6  11         23.46         32.37        10.17 o
   7   6  11         37.47         49.45         8.36 o
   8   6  11         54.50         70.30         8.62 o
   9   6  11         84.46         97.49        10.46 o
  10   6  11        172.22        197.95        24.23 o
 -12   7  11        245.83        269.09        24.23 o
 -11   7  11        440.88        476.79        46.77 o
 -10   7  11         28.85         29.28        10.85 o
  -9   7  11         94.41         99.35        11.74 o
  -8   7  11        226.90        248.30        14.79 o
  -7   7  11        218.87        217.57        19.27 o
  -6   7  11         90.30        103.50        12.06 o
  -5   7  11         84.98        100.41        12.80 o
  -4   7  11        342.47        361.29        18.47 o
  -3   7  11        216.71        223.84        14.65 o
  -2   7  11         14.22          6.71         7.41 o
  -1   7  11        150.88        157.90        13.95 o
   0   7  11        157.66        193.38        11.53 o
   1   7  11        249.31        233.06        15.17 o
   2   7  11        169.95        186.21        12.03 o
   3   7  11         43.30         55.56         7.61 o
   4   7  11        128.95        141.79        14.88 o
   5   7  11        359.71        383.65        18.97 o
   6   7  11         54.98         43.62         9.06 o
   7   7  11         90.20         92.62        13.62 o
   8   7  11        106.49        107.74        20.62 o
   9   7  11        106.20         85.06        20.62 o
  -9   8  11        134.47        144.60        11.74 o
  -8   8  11        108.22        111.64        15.61 o
  -7   8  11          5.19        -13.89        18.82 o
  -6   8  11        264.83        274.51        14.36 o
  -5   8  11        291.01        261.36        29.38 o
  -4   8  11         25.59         35.11         9.91 o
  -3   8  11        214.45        222.63        18.05 o
  -2   8  11        522.10        534.06        46.91 o
  -1   8  11         70.61         77.54        11.25 o
   0   8  11          1.98         -0.44         7.77 o
   1   8  11        251.27        275.28        28.35 o
   2   8  11        162.92        174.83        12.93 o
   3   8  11        144.06        117.27        11.04 o
   4   8  11          1.54         17.53        15.21 o
   5   8  11         89.42         83.51        18.56 o
   6   8  11        335.70        321.67        30.93 o
  -4   9  11        610.96        520.14        49.49 o
  -3   9  11         41.04         24.74        17.01 o
  -2   9  11         28.41         47.43        12.89 o
  -8  -8  12         36.74         44.13        13.17 o
  -7  -8  12         61.35         59.84         9.34 o
  -6  -8  12         24.29         26.52         7.52 o
  -5  -8  12         56.05         56.04        11.48 o
  -4  -8  12        141.18        165.01        13.52 o
  -3  -8  12         13.52         19.92         9.91 o
  -2  -8  12        150.28        139.05        11.28 o
  -1  -8  12         98.18        100.88        16.48 o
   0  -8  12         27.91         40.81        13.26 o
   1  -8  12         98.03        112.54         9.34 o
   2  -8  12        437.26        430.22        23.95 o
   3  -8  12        164.56        174.57        11.53 o
   4  -8  12        536.62        499.74        20.71 o
 -12  -7  12         18.26          3.41        11.86 o
 -11  -7  12          4.30         -3.72         6.59 o
 -10  -7  12          1.02          3.49         6.85 o
  -9  -7  12        181.12        185.53        15.75 o
  -8  -7  12         59.83         62.16         9.01 o
  -7  -7  12        136.46        148.70        11.55 o
  -6  -7  12        227.18        239.76        14.58 o
  -5  -7  12        684.21        709.21        26.86 o
  -4  -7  12         77.54         39.24        19.39 o
  -3  -7  12        116.84        142.67        13.11 o
  -2  -7  12        306.61        330.79        17.77 o
  -1  -7  12        131.45        126.40        15.25 o
   0  -7  12        949.09        877.24        32.55 o
   1  -7  12        374.96        384.03        18.80 o
   2  -7  12        167.40        174.17        13.36 o
   3  -7  12         43.64         52.78         9.27 o
   4  -7  12       1298.77       1208.65        42.65 o
   5  -7  12        164.51        192.60        11.80 o
   6  -7  12         30.73         19.58         7.08 o
   7  -7  12         36.68         32.23         7.67 o
   8  -7  12        961.00        865.92        44.99 o
 -14  -6  12        110.43         70.62        16.50 o
 -13  -6  12         86.93         94.24         8.87 o
 -12  -6  12         22.24         21.64        10.26 o
 -11  -6  12        133.21        149.38        11.90 o
 -10  -6  12        465.74        514.42        27.41 o
  -9  -6  12        421.64        432.81        19.86 o
  -8  -6  12        489.70        496.87        22.23 o
  -7  -6  12        251.04        274.19        16.40 o
  -6  -6  12        123.88        115.18        11.19 o
  -5  -6  12        740.38        729.80        24.53 o
  -4  -6  12       1217.89       1162.68        31.79 o
  -3  -6  12         59.68         71.95        15.62 o
  -2  -6  12        879.35        877.71        31.46 o
  -1  -6  12       1161.03       1075.86        39.24 o
   0  -6  12        726.73        727.03        30.07 o
   1  -6  12        238.86        228.64        17.63 o
   2  -6  12       1107.83       1015.04        34.52 o
   3  -6  12        631.84        612.14        29.06 o
   4  -6  12        235.57        235.51        16.54 o
   5  -6  12        396.04        404.13        19.89 o
   6  -6  12        945.70        952.49        36.60 o
   7  -6  12          6.68         14.96         8.57 o
   8  -6  12         85.05         90.44         9.03 o
   9  -6  12        101.54        106.95         9.30 o
  10  -6  12        623.47        533.52        22.41 o
 -15  -5  12        247.84        223.71        14.49 o
 -14  -5  12         15.77         25.14         7.36 o
 -13  -5  12        352.40        363.69        24.00 o
 -12  -5  12        290.51        269.64        16.87 o
 -11  -5  12        637.67        686.36        25.84 o
 -10  -5  12        306.60        303.16        17.95 o
  -9  -5  12        144.17        152.83        12.10 o
  -8  -5  12        444.73        422.42        19.15 o
  -7  -5  12        628.36        565.07        25.40 o
  -6  -5  12        725.71        733.80        29.11 o
  -5  -5  12        102.38        118.50        14.46 o
  -4  -5  12        593.99        549.74        25.51 o
  -3  -5  12       1796.08       1684.78        60.94 o
  -2  -5  12       1602.21       1526.23        52.23 o
  -1  -5  12        328.74        360.89        19.79 o
   0  -5  12        589.53        572.49        28.12 o
   1  -5  12        201.02        188.48        14.68 o
   2  -5  12        331.66        334.77        19.48 o
   3  -5  12        878.74        858.43        33.09 o
   4  -5  12        224.21        208.28        13.42 o
   5  -5  12        345.70        358.09        26.45 o
   6  -5  12        987.69       1036.50        34.97 o
   7  -5  12        335.31        349.23        17.86 o
   8  -5  12        414.55        413.02        17.44 o
   9  -5  12        362.54        350.49        15.59 o
  10  -5  12        320.69        360.54        16.41 o
  11  -5  12        396.22        384.42        16.29 o
 -16  -4  12        123.24        102.28        11.88 o
 -15  -4  12        192.80        205.52        28.76 o
 -14  -4  12        119.10        111.98        11.46 o
 -13  -4  12        493.62        494.58        20.14 o
 -12  -4  12        831.42        818.39        31.80 o
 -11  -4  12         74.89         57.60        11.93 o
 -10  -4  12        692.62        707.07        24.80 o
  -9  -4  12        952.65        961.94        30.78 o
  -8  -4  12         54.09         66.84         8.58 o
  -7  -4  12        616.29        603.19        37.23 o
  -6  -4  12       1638.78       1570.61        56.62 o
  -5  -4  12       2661.46       2616.53        83.30 o
  -4  -4  12       1585.91       1588.84        56.19 o
  -3  -4  12       1974.07       1929.20        57.94 o
  -2  -4  12       1301.28       1273.13        41.12 o
  -1  -4  12       1602.35       1542.45        53.03 o
   0  -4  12        946.00        973.07        36.89 o
   1  -4  12        121.56        153.91        25.00 o
   2  -4  12        632.65        630.90        31.76 o
   3  -4  12        227.46        201.20        17.22 o
   4  -4  12        113.02        106.22        12.93 o
   5  -4  12          2.64          7.44         7.88 o
   6  -4  12        718.05        731.50        37.13 o
   7  -4  12        980.81        957.94        29.85 o
   8  -4  12        836.39        774.37        26.56 o
   9  -4  12        180.29        190.05        11.72 o
  10  -4  12        220.70        193.04        11.14 o
  11  -4  12        347.77        336.26        17.18 o
  12  -4  12        230.90        239.13        15.54 o
 -17  -3  12        107.27        101.04        14.95 o
 -16  -3  12        203.50        212.71        18.40 o
 -15  -3  12        136.87        118.35        14.89 o
 -14  -3  12        196.19        188.19        16.00 o
 -13  -3  12        100.46         92.11        14.23 o
 -12  -3  12        280.12        255.97        16.16 o
 -11  -3  12        303.64        280.80        17.03 o
 -10  -3  12        350.43        343.03        14.29 o
  -9  -3  12        880.58        879.99        47.40 o
  -8  -3  12        266.10        265.83        18.61 o
  -7  -3  12        336.95        369.96        26.04 o
  -6  -3  12        246.39        237.74        20.41 o
  -5  -3  12         19.09         29.08         8.24 o
  -4  -3  12        432.15        441.86        19.79 o
  -3  -3  12       6337.06       6343.06       182.91 o
  -2  -3  12       4623.10       4690.03       162.16 o
  -1  -3  12        956.19        972.17        42.61 o
   0  -3  12       3446.91       3474.38       150.57 o
   1  -3  12       2053.33       2141.42        75.67 o
   2  -3  12        694.64        735.38        32.47 o
   3  -3  12        223.07        205.13        15.59 o
   4  -3  12       3078.96       2953.79       120.83 o
   5  -3  12        867.14        915.76        39.40 o
   6  -3  12        400.64        379.31        17.74 o
   7  -3  12        104.69        100.42        10.36 o
   8  -3  12        201.02        212.37        14.85 o
   9  -3  12        712.16        702.91        23.38 o
  10  -3  12        477.06        471.62        21.92 o
  11  -3  12         86.93         90.50         8.41 o
  12  -3  12         33.20         31.40         8.53 o
  13  -3  12        281.29        282.60        12.12 o
 -17  -2  12         24.31         28.35        19.59 o
 -16  -2  12         89.85        113.94        16.24 o
 -15  -2  12        182.88        175.19        20.39 o
 -14  -2  12         49.81         56.85        14.88 o
 -13  -2  12          8.74          6.77        19.91 o
 -12  -2  12         74.62         58.00         9.42 o
 -11  -2  12        390.45        369.92        18.94 o
 -10  -2  12        177.62        180.62        23.98 o
  -9  -2  12         30.80         29.07        11.94 o
  -8  -2  12        547.20        550.61        25.35 o
  -7  -2  12        427.04        455.78        19.61 o
  -6  -2  12        145.47        154.76        16.62 o
  -5  -2  12       1176.25       1184.02        46.48 o
  -4  -2  12       1250.40       1209.61        47.74 o
  -3  -2  12        225.44        222.54        15.42 o
  -2  -2  12        215.67        227.00        15.78 o
  -1  -2  12       1751.43       1726.55        57.60 o
   0  -2  12        752.16        701.79        40.01 o
   1  -2  12         26.76         31.05         9.88 o
   2  -2  12       1141.88       1068.84        52.89 o
   3  -2  12       3978.66       4005.26       170.17 o
   4  -2  12        132.27        132.60        11.89 o
   5  -2  12        790.34        801.96        30.73 o
   6  -2  12       3560.29       3440.82       102.65 o
   7  -2  12       1527.23       1333.95        33.67 o
   8  -2  12        152.84        169.79        11.26 o
   9  -2  12        994.46        991.24        27.38 o
  10  -2  12        453.62        426.89        16.49 o
  11  -2  12        201.02        197.11         9.84 o
  12  -2  12         21.76         24.12         6.87 o
  13  -2  12        326.97        314.97        13.91 o
  14  -2  12        252.48        235.00        20.56 o
 -18  -1  12        192.02        262.67        39.18 o
 -17  -1  12        197.58        209.52        18.40 o
 -16  -1  12        247.54        233.43        21.41 o
 -15  -1  12        339.26        344.10        29.38 o
 -14  -1  12        433.76        435.65        30.51 o
 -13  -1  12        363.04        344.72        43.58 o
 -12  -1  12        648.88        674.38        25.31 o
 -11  -1  12       1406.86       1433.77        71.60 o
 -10  -1  12        365.65        326.04        25.09 o
  -9  -1  12         63.53         76.49        11.33 o
  -8  -1  12        685.40        659.38        23.05 o
  -7  -1  12        379.07        362.43        18.29 o
  -6  -1  12        299.36        259.60        17.92 o
  -5  -1  12        527.59        530.03        30.52 o
  -4  -1  12        294.91        308.17        37.04 o
  -3  -1  12        170.88        164.88        14.00 o
  -2  -1  12        212.73        186.12        12.88 o
  -1  -1  12       1467.89       1370.90        45.52 o
   0  -1  12       2612.81       2548.22        78.25 o
   1  -1  12       4480.22       4271.08       146.22 o
   2  -1  12        172.32        163.52        14.09 o
   3  -1  12        796.40        746.53        42.67 o
   4  -1  12        806.62        832.22        41.02 o
   5  -1  12       1581.17       1560.63        61.82 o
   6  -1  12        566.61        541.39        45.23 o
   7  -1  12       1671.06       1567.12        52.58 o
   8  -1  12        154.91        165.04         9.92 o
   9  -1  12        964.64        945.38        25.27 o
  10  -1  12        643.41        664.00        19.82 o
  11  -1  12        909.15        904.86        26.09 o
  12  -1  12        203.18        203.71        11.32 o
  13  -1  12        770.78        782.12        23.60 o
  14  -1  12        230.46        228.56        23.89 o
 -18   0  12         48.57         63.92        23.71 o
 -17   0  12         89.73         93.82        28.35 o
 -16   0  12        809.38        795.42        70.11 o
 -15   0  12        390.68        438.69        51.03 o
 -14   0  12         12.87         12.67        12.40 o
 -13   0  12        218.62        181.55        18.07 o
 -12   0  12        407.40        408.99        35.49 o
 -11   0  12       1232.29       1252.20        52.32 o
 -10   0  12       1896.53       1922.71        61.93 o
  -9   0  12       2821.34       2812.36        78.86 o
  -8   0  12       1224.36       1343.26        42.42 o
  -7   0  12        185.02        181.57        18.21 o
  -6   0  12       1926.05       2012.52        58.30 o
  -5   0  12       3800.76       3715.82       127.08 o
  -4   0  12        702.24        765.78        32.82 o
  -3   0  12        272.06        313.51        28.25 o
  -2   0  12        729.68        698.20        41.37 o
  -1   0  12          9.92          3.37        11.60 o
   0   0  12        412.55        449.97        23.27 o
   1   0  12        245.77        295.35        19.57 o
   2   0  12         98.33         73.91        14.57 o
   3   0  12        426.24        412.44        29.16 o
   4   0  12        724.65        660.35        36.37 o
   5   0  12        467.28        428.69        24.43 o
   6   0  12       1042.94       1046.54        45.75 o
   7   0  12       3104.09       2962.03       107.93 o
   8   0  12       1704.70       1613.34        40.55 o
   9   0  12        140.26        112.62         8.77 o
  10   0  12         52.53         48.33         7.37 o
  11   0  12       2570.20       2589.68        64.98 o
  12   0  12        618.76        640.95        23.87 o
  13   0  12        239.93        222.25        10.47 o
  14   0  12        116.16        117.32         8.92 o
 -17   1  12        185.40        187.14        18.40 o
 -16   1  12        237.50        265.19        30.67 o
 -15   1  12        338.55        385.73        22.45 o
 -14   1  12        469.73        478.37        24.67 o
 -13   1  12        342.34        314.76        22.77 o
 -12   1  12        601.24        570.51        24.40 o
 -11   1  12       1301.73       1273.08        43.20 o
 -10   1  12        355.96        343.56        18.02 o
  -9   1  12         74.36         83.04        11.48 o
  -8   1  12        612.24        662.32        25.99 o
  -7   1  12        374.30        330.00        17.54 o
  -6   1  12        399.39        390.45        18.23 o
  -5   1  12        595.10        572.74        21.59 o
  -4   1  12        232.86        250.41        17.78 o
  -3   1  12        172.85        169.53        34.02 o
  -2   1  12        267.57        242.72        46.91 o
  -1   1  12       1516.20       1398.96        67.79 o
   0   1  12       2521.83       2603.79       114.09 o
   1   1  12       4482.75       4399.12       149.90 o
   2   1  12        205.44        203.92        16.92 o
   3   1  12        779.54        781.44        39.26 o
   4   1  12        812.74        840.55        42.93 o
   5   1  12       1504.91       1538.36        81.03 o
   6   1  12        540.87        522.17        84.28 o
   7   1  12       1559.80       1512.75        62.73 o
   8   1  12        163.69        171.77        10.18 o
   9   1  12       1022.20        975.75        25.45 o
  10   1  12        642.75        664.71        19.66 o
  11   1  12        940.96        953.84        24.79 o
  12   1  12        221.56        221.30        11.44 o
  13   1  12        819.03        815.12        22.09 o
  14   1  12        253.32        267.28        18.63 o
 -17   2  12         30.47         38.83         9.13 o
 -16   2  12         95.18         97.07        14.50 o
 -15   2  12        192.47        187.40        15.52 o
 -14   2  12         44.31         53.22        11.58 o
 -13   2  12         11.97         -0.54         9.44 o
 -12   2  12         82.33         81.27        14.93 o
 -11   2  12        362.94        396.85        18.57 o
 -10   2  12        173.81        180.42        16.61 o
  -9   2  12         41.32         47.08         9.10 o
  -8   2  12        647.07        641.70        22.40 o
  -7   2  12        417.05        404.45        18.82 o
  -6   2  12        145.98        142.54        11.70 o
  -5   2  12       1115.85       1062.02        36.82 o
  -4   2  12       1103.41       1142.81        42.49 o
  -3   2  12        226.90        245.96        17.56 o
  -2   2  12        220.23        229.88        17.03 o
  -1   2  12       1823.57       1820.42        58.47 o
   0   2  12        808.14        861.19        37.23 o
   1   2  12         43.11         51.76        12.05 o
   2   2  12       1010.62       1040.85        46.52 o
   3   2  12       4028.69       4106.02       172.28 o
   4   2  12        157.03        195.47        22.38 o
   5   2  12        701.56        702.29        39.52 o
   6   2  12       3273.88       3127.00       151.80 o
   7   2  12       1399.10       1288.18        34.47 o
   8   2  12        175.91        168.70        10.43 o
   9   2  12       1021.78        998.22        28.11 o
  10   2  12        485.77        456.81        16.25 o
  11   2  12        207.54        209.84         9.26 o
  12   2  12         23.22         17.51         5.75 o
  13   2  12        336.63        314.97        12.63 o
  14   2  12        270.14        229.82        17.76 o
 -17   3  12         95.17         98.51        10.75 o
 -16   3  12        204.58        186.09        13.95 o
 -15   3  12        123.99        112.64        12.91 o
 -14   3  12        175.47        169.09        13.07 o
 -13   3  12         86.22        101.52        18.40 o
 -12   3  12        240.92        234.12        15.43 o
 -11   3  12        254.24        274.86        15.37 o
 -10   3  12        321.60        321.12        17.54 o
  -9   3  12        894.43        890.20        34.21 o
  -8   3  12        205.25        205.33        17.56 o
  -7   3  12        252.51        266.29        17.13 o
  -6   3  12        256.39        272.52        16.19 o
  -5   3  12         31.28         34.02         8.19 o
  -4   3  12        373.18        445.47        28.19 o
  -3   3  12       6146.44       6198.70       183.32 o
  -2   3  12       4623.01       4816.21       163.66 o
  -1   3  12        980.04        991.89        38.54 o
   0   3  12       3405.10       3618.63       125.73 o
   1   3  12       1999.40       2038.51        79.19 o
   2   3  12        737.41        744.04        37.68 o
   3   3  12        202.65        171.12        19.30 o
   4   3  12       3022.03       2825.48       179.91 o
   5   3  12        827.12        853.67        79.39 o
   6   3  12        405.89        398.09        25.45 o
   7   3  12         87.58        101.20        11.27 o
   8   3  12        174.07        170.58         9.91 o
   9   3  12        796.27        796.79        23.08 o
  10   3  12        496.33        507.25        15.22 o
  11   3  12        101.78        101.91         7.50 o
  12   3  12         38.71         45.94         7.84 o
  13   3  12        287.26        280.78        16.23 o
 -16   4  12        136.55        147.15        30.16 o
 -15   4  12        196.96        227.73        16.77 o
 -14   4  12        118.92        131.81        15.72 o
 -13   4  12        483.44        478.05        26.03 o
 -12   4  12        831.49        804.93        31.03 o
 -11   4  12         84.86         75.77        10.38 o
 -10   4  12        658.72        682.86        27.51 o
  -9   4  12        836.42        864.18        33.37 o
  -8   4  12         38.62         36.41         9.39 o
  -7   4  12        568.99        556.01        25.19 o
  -6   4  12       1545.66       1384.26        51.21 o
  -5   4  12       2570.12       2462.61        79.95 o
  -4   4  12       1562.53       1611.01        70.97 o
  -3   4  12       1893.82       1944.47        76.36 o
  -2   4  12       1313.45       1266.96        47.67 o
  -1   4  12       1582.65       1569.20        64.14 o
   0   4  12        921.57        947.83        45.30 o
   1   4  12        124.27        170.14        20.52 o
   2   4  12        655.45        714.56        38.18 o
   3   4  12        212.90        153.16        25.12 o
   4   4  12         84.06         83.28        11.29 o
   5   4  12         12.34          6.69         9.31 o
   6   4  12        767.81        723.36        31.41 o
   7   4  12        967.87        935.12        27.23 o
   8   4  12        819.88        791.73        27.95 o
   9   4  12        176.96        168.58        14.81 o
  10   4  12        225.35        206.66        10.25 o
  11   4  12        383.12        365.93        15.13 o
  12   4  12        225.61        251.58        17.38 o
 -15   5  12        240.69        278.52        15.50 o
 -14   5  12          7.56          7.68         8.49 o
 -13   5  12        364.08        406.32        33.68 o
 -12   5  12        317.35        311.84        16.43 o
 -11   5  12        690.38        730.31        26.17 o
 -10   5  12        314.67        304.82        16.31 o
  -9   5  12        154.23        155.74        11.52 o
  -8   5  12        467.18        445.05        22.90 o
  -7   5  12        670.68        631.45        23.50 o
  -6   5  12        708.80        706.70        25.91 o
  -5   5  12         83.20         88.01        23.92 o
  -4   5  12        629.54        595.22        37.93 o
  -3   5  12       1747.21       1612.87        59.00 o
  -2   5  12       1566.21       1507.91        50.50 o
  -1   5  12        325.99        319.48        42.11 o
   0   5  12        536.04        505.39        39.44 o
   1   5  12        151.22        129.29        14.67 o
   2   5  12        300.79        305.36        17.87 o
   3   5  12        774.20        746.23        32.90 o
   4   5  12        192.79        160.40        12.09 o
   5   5  12        313.96        265.89        16.23 o
   6   5  12        958.05        993.07        32.35 o
   7   5  12        266.77        280.22        14.83 o
   8   5  12        400.81        380.06        29.76 o
   9   5  12        319.96        347.32        18.03 o
  10   5  12        330.37        372.98        19.49 o
  11   5  12        427.55        447.87        24.66 o
 -14   6  12        110.91        109.80        14.43 o
 -13   6  12        100.09        109.55        17.19 o
 -12   6  12         22.62         31.50        11.77 o
 -11   6  12        151.76        171.75        10.91 o
 -10   6  12        490.22        534.34        50.00 o
  -9   6  12        422.29        419.10        21.13 o
  -8   6  12        504.27        498.85        24.63 o
  -7   6  12        216.47        224.91        17.07 o
  -6   6  12        131.16        150.81        11.83 o
  -5   6  12        728.89        760.74        32.56 o
  -4   6  12       1228.81       1195.03        40.25 o
  -3   6  12         45.91         68.95        12.98 o
  -2   6  12        925.24        848.38        33.04 o
  -1   6  12       1272.87       1200.92        39.83 o
   0   6  12        716.59        703.28        28.50 o
   1   6  12        255.48        244.51        13.17 o
   2   6  12       1048.34       1016.96        42.24 o
   3   6  12        652.99        650.01        24.06 o
   4   6  12        267.44        291.56        16.41 o
   5   6  12        434.24        416.32        20.12 o
   6   6  12        987.56        974.19        41.70 o
   7   6  12          4.23         10.80         9.60 o
   8   6  12         98.14         92.73        12.89 o
   9   6  12        116.12        126.47        22.94 o
  10   6  12        601.73        600.05        42.27 o
 -12   7  12         23.26         34.04        10.68 o
 -11   7  12          6.83         10.14         9.20 o
 -10   7  12          1.20          1.23         9.32 o
  -9   7  12        178.50        175.03        15.76 o
  -8   7  12         58.90         69.26        10.83 o
  -7   7  12        131.16        135.61        14.37 o
  -6   7  12        247.87        241.47        18.64 o
  -5   7  12        714.33        724.03        30.21 o
  -4   7  12        103.99        103.72        10.10 o
  -3   7  12        139.37        149.55        12.64 o
  -2   7  12        352.59        328.28        20.61 o
  -1   7  12        132.94        135.79        10.44 o
   0   7  12        973.25        918.40        37.02 o
   1   7  12        346.45        345.43        16.80 o
   2   7  12        153.59        168.55        12.22 o
   3   7  12         51.31         58.23         9.09 o
   4   7  12       1336.11       1283.70        48.67 o
   5   7  12        144.13        175.43        11.76 o
   6   7  12         34.42         38.90        12.01 o
   7   7  12         42.49         50.52        17.53 o
   8   7  12        946.36        880.48        58.25 o
  -8   8  12         45.25         40.43        13.43 o
  -7   8  12         78.46         77.76        10.70 o
  -6   8  12         31.10         13.03        15.98 o
  -5   8  12         45.72         48.09         9.50 o
  -4   8  12        101.42        119.75        26.03 o
  -3   8  12         10.02          6.20         8.35 o
  -2   8  12        151.09        125.61        13.54 o
  -1   8  12         69.79         44.85        19.07 o
   0   8  12         39.22         50.52        17.01 o
   1   8  12         95.89         83.52        12.88 o
   2   8  12        417.20        414.88        27.67 o
   3   8  12        165.09        182.83        21.14 o
   4   8  12        569.37        597.73        62.63 o
  -7  -8  13         79.46         71.22        10.34 o
  -6  -8  13        117.23        113.29        11.90 o
  -5  -8  13        173.07        194.99        13.88 o
  -4  -8  13        185.21        169.58        14.28 o
  -3  -8  13        254.07        264.90        14.48 o
  -2  -8  13         28.29         44.07         9.07 o
  -1  -8  13        546.86        559.95        24.88 o
   0  -8  13        222.55        241.55        15.40 o
   1  -8  13        193.81        226.44        16.22 o
   2  -8  13          6.32          9.18         7.84 o
   3  -8  13        371.02        377.34        26.85 o
 -11  -7  13         57.43         86.09        24.74 o
 -10  -7  13         50.86         57.64         8.43 o
  -9  -7  13        196.01        201.41        13.67 o
  -8  -7  13        227.49        251.25        13.89 o
  -7  -7  13        280.97        284.13        16.10 o
  -6  -7  13        204.96        220.28        14.75 o
  -5  -7  13        135.31        117.90        11.40 o
  -4  -7  13         79.59         94.11        11.17 o
  -3  -7  13        694.96        678.09        30.73 o
  -2  -7  13        354.73        368.74        21.67 o
  -1  -7  13         50.52         50.59        10.26 o
   0  -7  13         44.99         41.66        10.11 o
   1  -7  13        327.02        294.53        22.30 o
   2  -7  13        122.00        148.39        14.84 o
   3  -7  13        198.39        200.39        13.25 o
   4  -7  13        192.01        191.43        13.48 o
   5  -7  13         66.98         82.28         8.20 o
   6  -7  13         98.38        117.58         8.24 o
   7  -7  13         52.31         50.00        19.07 o
 -13  -6  13         14.60         13.47         6.35 o
 -12  -6  13        138.69        142.18        13.24 o
 -11  -6  13        238.61        247.60        14.81 o
 -10  -6  13         50.14         48.47         8.54 o
  -9  -6  13         27.26         26.81         8.58 o
  -8  -6  13        579.80        612.26        24.92 o
  -7  -6  13         24.55         46.23         9.79 o
  -6  -6  13         66.09         74.90        11.60 o
  -5  -6  13        174.34        171.46        18.18 o
  -4  -6  13        572.84        610.20        24.41 o
  -3  -6  13         63.11         57.66        11.26 o
  -2  -6  13        180.44        197.71        15.29 o
  -1  -6  13        185.70        171.03        17.95 o
   0  -6  13        149.37        162.48        15.92 o
   1  -6  13         49.74         56.15        13.22 o
   2  -6  13        238.65        230.79        19.03 o
   3  -6  13        157.04        142.96        12.11 o
   4  -6  13        143.56        153.18        12.02 o
   5  -6  13        181.93        172.28        12.33 o
   6  -6  13        178.05        168.05        11.16 o
   7  -6  13        351.92        364.26        17.46 o
   8  -6  13         36.88         24.20         7.79 o
   9  -6  13         84.78         68.81        10.75 o
 -14  -5  13         23.99         21.58        11.32 o
 -13  -5  13         49.37         51.36         9.30 o
 -12  -5  13        181.48        196.37        16.65 o
 -11  -5  13        165.89        167.76        13.22 o
 -10  -5  13        570.79        580.57        21.98 o
  -9  -5  13        263.92        249.31        15.92 o
  -8  -5  13         51.70         45.07         9.28 o
  -7  -5  13         14.35          9.83         8.18 o
  -6  -5  13        509.51        497.14        20.98 o
  -5  -5  13        142.34        142.10        14.27 o
  -4  -5  13        249.03        255.54        17.65 o
  -3  -5  13          9.59         30.53        12.33 o
  -2  -5  13        722.58        638.70        41.61 o
  -1  -5  13        162.38        193.22        16.69 o
   0  -5  13         13.14         12.25        13.68 o
   1  -5  13        211.64        229.70        36.28 o
   2  -5  13        133.46        156.61        19.64 o
   3  -5  13        115.52        122.21        12.58 o
   4  -5  13        191.20        167.30        17.50 o
   5  -5  13        266.84        267.44        18.04 o
   6  -5  13         66.43         75.76        13.47 o
   7  -5  13         74.03         68.03        14.46 o
   8  -5  13        197.35        200.45        16.11 o
   9  -5  13        185.02        193.59        12.01 o
  10  -5  13         81.37         71.97         7.46 o
 -16  -4  13          0.36          2.06         9.28 o
 -15  -4  13         19.14         32.04         9.74 o
 -14  -4  13        127.18        142.33        16.05 o
 -13  -4  13        248.07        260.10        16.04 o
 -12  -4  13        391.51        404.75        19.91 o
 -11  -4  13        372.82        358.06        16.39 o
 -10  -4  13         62.80         51.17         8.46 o
  -9  -4  13        164.47        135.31        11.37 o
  -8  -4  13        270.81        259.92        13.10 o
  -7  -4  13        233.90        227.28        18.91 o
  -6  -4  13         10.14         12.96         8.28 o
  -5  -4  13         19.05          9.12        16.64 o
  -4  -4  13        437.73        402.27        25.67 o
  -3  -4  13        173.43        199.80        15.89 o
  -2  -4  13         40.29         33.30        10.64 o
  -1  -4  13        186.44        168.25        15.48 o
   0  -4  13        492.19        504.29        27.34 o
   1  -4  13         12.80          6.32         9.62 o
   2  -4  13        101.94        125.50        15.85 o
   3  -4  13         79.27        102.45        12.89 o
   4  -4  13        261.98        282.29        19.07 o
   5  -4  13        164.11        191.01        22.54 o
   6  -4  13        132.67        146.95        13.10 o
   7  -4  13          0.55          0.29         8.32 o
   8  -4  13         48.77         43.35         9.43 o
   9  -4  13         13.70         10.89         8.52 o
  10  -4  13         62.05         64.77         8.07 o
  11  -4  13        196.47        205.25        14.44 o
  12  -4  13         39.44         23.20        12.03 o
 -17  -3  13        147.72        145.37        16.50 o
 -16  -3  13         49.80         44.12        10.77 o
 -15  -3  13        195.68        160.64        23.65 o
 -14  -3  13         31.57         28.73         9.54 o
 -13  -3  13          3.46          8.82        17.63 o
 -12  -3  13        107.31        100.75        10.06 o
 -11  -3  13        274.45        249.94        14.34 o
 -10  -3  13        636.42        599.10        19.79 o
[truncated: 141,284 more chars]
